# Supplementary material for: Pangenome analyses of the wheat pathogen Zymoseptoria tritici reveal the structural basis of a highly plastic eukaryotic genome
Source: BMC Biol. 2018 Jan 11;16:5. doi: 10.1186/s12915-017-0457-4 (PMC5765654; doi:10.1186/s12915-017-0457-4)
Supplement: Supplementary file 4 — Protein clusterization and functional annotation of the pangenome of Zymoseptoria tritici. (XLSX 5334 kb) [file 12915_2017_457_MOESM4_ESM.xlsx]

## Sheet: Table S4
Table S4: Protein clusterisation and functional annotation of the pangenome of Zymoseptoria tritici
			Homologs across all five genomes							Functional annotation	Secretion		Extracellular domains	Transmembrane domains	Cytoplasmic domains	Transmembrane domains		InterProScan summary			Effector candidate screen
GeneID	Pangenome_cluster_ID	Pangenome_cluster_size	Homolog_1A5_geneID	Homolog_1E4_geneID	Homolog_3D1_geneID	Homolog_3D7_geneID	Homolog_IPO323_geneID	Pangenome_category	Number_of_orthologs_in_pangenome	PFAM_domains	SignalP	Phobius_Secr	Phobius_extracellular_dom.	Phobius_transmembrane_dom.	Phobius_cytoplasmic_dom.	TMHMM	Gene Ontology	Protein description	Pathway	Secretome	EffectorP_score	EffectorP_candidate
1A5.g1	Cluster_000001	21	1A5.g1	1E4.g11617	3D1.g1	3D7.g4628		Accessory	4											No	n/a	No
1A5.g10091	Cluster_000001	21	1A5.g1	1E4.g11617	3D1.g1	3D7.g4628		Accessory	4											No	n/a	No
1A5.g10647	Cluster_000001	21	1A5.g1	1E4.g11617	3D1.g1	3D7.g4628		Accessory	4											No	n/a	No
1A5.g10648	Cluster_000001	21	1A5.g1	1E4.g11617	3D1.g1	3D7.g4628		Accessory	4											No	n/a	No
1A5.g11593	Cluster_000001	21	1A5.g1	1E4.g11617	3D1.g1	3D7.g4628		Accessory	4											No	n/a	No
1A5.g11818	Cluster_000001	21	1A5.g1	1E4.g11617	3D1.g1	3D7.g4628		Accessory	4											No	n/a	No
1A5.g11899	Cluster_000001	21	1A5.g1	1E4.g11617	3D1.g1	3D7.g4628		Accessory	4											No	n/a	No
1A5.g2172	Cluster_000001	21	1A5.g1	1E4.g11617	3D1.g1	3D7.g4628		Accessory	4											No	n/a	No
1A5.g6452	Cluster_000001	21	1A5.g1	1E4.g11617	3D1.g1	3D7.g4628		Accessory	4											No	n/a	No
1A5.g8835	Cluster_000001	21	1A5.g1	1E4.g11617	3D1.g1	3D7.g4628		Accessory	4											No	n/a	No
1E4.g11617	Cluster_000001	21	1A5.g1	1E4.g11617	3D1.g1	3D7.g4628		Accessory	4									Endonuclease/exonuclease/phosphatase		No	n/a	No
1E4.g11839	Cluster_000001	21	1A5.g1	1E4.g11617	3D1.g1	3D7.g4628		Accessory	4											No	n/a	No
1E4.g8168	Cluster_000001	21	1A5.g1	1E4.g11617	3D1.g1	3D7.g4628		Accessory	4											No	n/a	No
3D1.g1	Cluster_000001	21	1A5.g1	1E4.g11617	3D1.g1	3D7.g4628		Accessory	4											No	n/a	No
3D1.g11725	Cluster_000001	21	1A5.g1	1E4.g11617	3D1.g1	3D7.g4628		Accessory	4											No	n/a	No
3D1.g11727	Cluster_000001	21	1A5.g1	1E4.g11617	3D1.g1	3D7.g4628		Accessory	4											No	n/a	No
3D1.g5517	Cluster_000001	21	1A5.g1	1E4.g11617	3D1.g1	3D7.g4628		Accessory	4											No	n/a	No
3D1.g6445	Cluster_000001	21	1A5.g1	1E4.g11617	3D1.g1	3D7.g4628		Accessory	4											No	n/a	No
3D1.g8060	Cluster_000001	21	1A5.g1	1E4.g11617	3D1.g1	3D7.g4628		Accessory	4											No	n/a	No
3D7.g4628	Cluster_000001	21	1A5.g1	1E4.g11617	3D1.g1	3D7.g4628		Accessory	4											No	n/a	No
3D7.g8911	Cluster_000001	21	1A5.g1	1E4.g11617	3D1.g1	3D7.g4628		Accessory	4											No	n/a	No
1A5.g2	Cluster_000002	4	1A5.g2		3D1.g3	3D7.g1	Zt09_model_1_00002	Accessory	4											No	n/a	No
3D1.g3	Cluster_000002	4	1A5.g2		3D1.g3	3D7.g1	Zt09_model_1_00002	Accessory	4											No	n/a	No
3D7.g1	Cluster_000002	4	1A5.g2		3D1.g3	3D7.g1	Zt09_model_1_00002	Accessory	4											No	n/a	No
Zt09_model_1_00002	Cluster_000002	4	1A5.g2		3D1.g3	3D7.g1	Zt09_model_1_00002	Accessory	4											No	n/a	No
1A5.g3	Cluster_000003	4	1A5.g3		3D1.g4	3D7.g2	Zt09_model_1_00003	Accessory	4	Slx4 endonuclease							GO:0005634|GO:0006260|GO:0006281|GO:0017108|GO:0033557|GO:0003677|GO:0006355	Structure-specific endonuclease subunit Slx4, AT hook, DNA-binding motif, HMG-I/HMG-Y, DNA-binding, conserved site		No	n/a	No
3D1.g4	Cluster_000003	4	1A5.g3		3D1.g4	3D7.g2	Zt09_model_1_00003	Accessory	4	Slx4 endonuclease							GO:0006355|GO:0003677|GO:0005634|GO:0006260|GO:0006281|GO:0017108|GO:0033557	HMG-I/HMG-Y, DNA-binding, conserved site, AT hook, DNA-binding motif, Structure-specific endonuclease subunit Slx4		No	n/a	No
3D7.g2	Cluster_000003	4	1A5.g3		3D1.g4	3D7.g2	Zt09_model_1_00003	Accessory	4	Slx4 endonuclease							GO:0005634|GO:0006260|GO:0006281|GO:0017108|GO:0033557|GO:0003677|GO:0006355	Structure-specific endonuclease subunit Slx4, AT hook, DNA-binding motif, HMG-I/HMG-Y, DNA-binding, conserved site		No	n/a	No
Zt09_model_1_00003	Cluster_000003	4	1A5.g3		3D1.g4	3D7.g2	Zt09_model_1_00003	Accessory	4	AT hook motif, Slx4 endonuclease							GO:0006355|GO:0003677|GO:0005634|GO:0006260|GO:0006281|GO:0017108|GO:0033557	HMG-I/HMG-Y, D-binding, conserved site, AT hook, D-binding motif, Structure-specific endonuclease subunit Slx4		No	n/a	No
1A5.g4	Cluster_000004	4	1A5.g4	1E4.g2		3D7.g3	Zt09_model_1_00004	Accessory	4											No	n/a	No
1E4.g2	Cluster_000004	4	1A5.g4	1E4.g2		3D7.g3	Zt09_model_1_00004	Accessory	4											No	n/a	No
3D7.g3	Cluster_000004	4	1A5.g4	1E4.g2		3D7.g3	Zt09_model_1_00004	Accessory	4											No	n/a	No
Zt09_model_1_00004	Cluster_000004	4	1A5.g4	1E4.g2		3D7.g3	Zt09_model_1_00004	Accessory	4											No	n/a	No
1A5.g5	Cluster_000005	5	1A5.g5	1E4.g3	3D1.g5	3D7.g4	Zt09_model_1_00005	Core	5	Kelch motif	secreted	secreted	1				GO:0005515	Kelch repeat type 1, Kelch-type beta propeller		Yes	n/a	No
1E4.g3	Cluster_000005	5	1A5.g5	1E4.g3	3D1.g5	3D7.g4	Zt09_model_1_00005	Core	5	Kelch motif	secreted	secreted	1				GO:0005515	Kelch-type beta propeller, Kelch repeat type 1		Yes	1	No
3D1.g5	Cluster_000005	5	1A5.g5	1E4.g3	3D1.g5	3D7.g4	Zt09_model_1_00005	Core	5	Kelch motif, Kelch motif	secreted	secreted	1	1	1	1	GO:0005515	Kelch-type beta propeller, Kelch repeat type 1		Yes	n/a	No
3D7.g4	Cluster_000005	5	1A5.g5	1E4.g3	3D1.g5	3D7.g4	Zt09_model_1_00005	Core	5	Kelch motif, Kelch motif	secreted	secreted	1	1	1	1	GO:0005515	Kelch-type beta propeller, Kelch repeat type 1		No	n/a	No
Zt09_model_1_00005	Cluster_000005	5	1A5.g5	1E4.g3	3D1.g5	3D7.g4	Zt09_model_1_00005	Core	5									Galactose oxidase/kelch, beta-propeller		No	n/a	No
1A5.g6	Cluster_000006	5	1A5.g6	1E4.g4	3D1.g6	3D7.g6	Zt09_model_1_00006	Core	5	Zinc finger C-x8-C-x5-C-x3-H type (and similar)							GO:0046872|GO:0000166|GO:0003676|GO:0000398|GO:0003723|GO:0089701	Zinc finger, CCCH-type, Nucleotide-binding alpha-beta plait domain, RNA recognition motif domain, U2 auxiliary factor small subunit		No	n/a	No
1E4.g4	Cluster_000006	5	1A5.g6	1E4.g4	3D1.g6	3D7.g6	Zt09_model_1_00006	Core	5	Zinc finger C-x8-C-x5-C-x3-H type (and similar)							GO:0046872|GO:0000166|GO:0003676|GO:0000398|GO:0003723|GO:0089701	Zinc finger, CCCH-type, Nucleotide-binding alpha-beta plait domain, RNA recognition motif domain, U2 auxiliary factor small subunit		No	n/a	No
3D1.g6	Cluster_000006	5	1A5.g6	1E4.g4	3D1.g6	3D7.g6	Zt09_model_1_00006	Core	5	Zinc finger C-x8-C-x5-C-x3-H type (and similar)							GO:0046872|GO:0000166|GO:0003676|GO:0000398|GO:0003723|GO:0089701	Zinc finger, CCCH-type, Nucleotide-binding alpha-beta plait domain, RNA recognition motif domain, U2 auxiliary factor small subunit		No	n/a	No
3D7.g6	Cluster_000006	5	1A5.g6	1E4.g4	3D1.g6	3D7.g6	Zt09_model_1_00006	Core	5	Zinc finger C-x8-C-x5-C-x3-H type (and similar)							GO:0003723|GO:0005634|GO:0000166|GO:0046872|GO:0003676	U2 auxiliary factor small subunit, Nucleotide-binding alpha-beta plait domain, Zinc finger, CCCH-type, RNA recognition motif domain		No	n/a	No
Zt09_model_1_00006	Cluster_000006	5	1A5.g6	1E4.g4	3D1.g6	3D7.g6	Zt09_model_1_00006	Core	5	Zinc finger C-x8-C-x5-C-x3-H type (and similar)							GO:0046872|GO:0003723|GO:0005634|GO:0000166|GO:0003676	Zinc finger, CCCH-type, U2 auxiliary factor small subunit, Nucleotide-binding alpha-beta plait domain, R recognition motif domain		No	n/a	No
1A5.g7	Cluster_000007	4	1A5.g7	1E4.g5	3D1.g7	3D7.g8		Accessory	4				1	1	1	1				No	n/a	No
1E4.g5	Cluster_000007	4	1A5.g7	1E4.g5	3D1.g7	3D7.g8		Accessory	4				1	1	1	1				No	n/a	No
3D1.g7	Cluster_000007	4	1A5.g7	1E4.g5	3D1.g7	3D7.g8		Accessory	4				1	1	1	1				No	n/a	No
3D7.g8	Cluster_000007	4	1A5.g7	1E4.g5	3D1.g7	3D7.g8		Accessory	4				1	1	1	1				No	n/a	No
1A5.g8	Cluster_000008	5	1A5.g8	1E4.g6	3D1.g8	3D7.g9	Zt09_model_1_00007	Core	5	RNA polymerase Rpc34 subunit							GO:0003899|GO:0005666|GO:0006359	RNA polymerase Rpc34-like, RNA polymerase Rpc34, Winged helix-turn-helix DNA-binding domain		No	n/a	No
1E4.g6	Cluster_000008	5	1A5.g8	1E4.g6	3D1.g8	3D7.g9	Zt09_model_1_00007	Core	5	RNA polymerase Rpc34 subunit							GO:0003899|GO:0005666|GO:0006359	RNA polymerase Rpc34, RNA polymerase Rpc34-like, Winged helix-turn-helix DNA-binding domain		No	n/a	No
3D1.g8	Cluster_000008	5	1A5.g8	1E4.g6	3D1.g8	3D7.g9	Zt09_model_1_00007	Core	5	RNA polymerase Rpc34 subunit							GO:0003899|GO:0005666|GO:0006359	RNA polymerase Rpc34, RNA polymerase Rpc34-like, Winged helix-turn-helix DNA-binding domain		No	n/a	No
3D7.g9	Cluster_000008	5	1A5.g8	1E4.g6	3D1.g8	3D7.g9	Zt09_model_1_00007	Core	5	RNA polymerase Rpc34 subunit							GO:0003677|GO:0003899|GO:0006351	Winged helix-turn-helix DNA-binding domain, RNA polymerase Rpc34-like, RNA polymerase Rpc34		No	n/a	No
Zt09_model_1_00007	Cluster_000008	5	1A5.g8	1E4.g6	3D1.g8	3D7.g9	Zt09_model_1_00007	Core	5	R polymerase Rpc34 subunit							GO:0003677|GO:0003899|GO:0006351	R polymerase Rpc34, R polymerase Rpc34-like, Winged helix-turn-helix D-binding domain		No	n/a	No
1A5.g9	Cluster_000009	5	1A5.g9	1E4.g7	3D1.g9	3D7.g10	Zt09_model_1_00008	Core	5	Histone deacetylase domain							GO:0004407|GO:0016575	Histone deacetylase domain, Histone deacetylase superfamily, Histone deacetylase		No	n/a	No
1E4.g7	Cluster_000009	5	1A5.g9	1E4.g7	3D1.g9	3D7.g10	Zt09_model_1_00008	Core	5	Histone deacetylase domain							GO:0004407|GO:0016575	Histone deacetylase domain, Histone deacetylase, Histone deacetylase superfamily		No	n/a	No
3D1.g9	Cluster_000009	5	1A5.g9	1E4.g7	3D1.g9	3D7.g10	Zt09_model_1_00008	Core	5	Histone deacetylase domain							GO:0004407|GO:0016575	Histone deacetylase domain, Histone deacetylase superfamily, Histone deacetylase		No	n/a	No
3D7.g10	Cluster_000009	5	1A5.g9	1E4.g7	3D1.g9	3D7.g10	Zt09_model_1_00008	Core	5	Histone deacetylase domain							GO:0004407|GO:0016575	Histone deacetylase superfamily, Histone deacetylase, Histone deacetylase domain		No	n/a	No
Zt09_model_1_00008	Cluster_000009	5	1A5.g9	1E4.g7	3D1.g9	3D7.g10	Zt09_model_1_00008	Core	5	Histone deacetylase domain							GO:0004407|GO:0016575	Histone deacetylase domain, Histone deacetylase superfamily, Histone deacetylase		No	n/a	No
1A5.g10	Cluster_000010	5	1A5.g10	1E4.g8	3D1.g10	3D7.g11	Zt09_model_1_00009	Core	5	Maintenance of mitochondrial structure and function, JAB1/Mov34/MPN/PAD-1 ubiquitin protease							GO:0005515	JAB1/MPN/MOV34 metalloenzyme domain, Rpn11/EIF3F, C-terminal		No	n/a	No
1E4.g8	Cluster_000010	5	1A5.g10	1E4.g8	3D1.g10	3D7.g11	Zt09_model_1_00009	Core	5	Maintenance of mitochondrial structure and function, JAB1/Mov34/MPN/PAD-1 ubiquitin protease							GO:0005515	JAB1/MPN/MOV34 metalloenzyme domain, Rpn11/EIF3F, C-terminal		No	n/a	No
3D1.g10	Cluster_000010	5	1A5.g10	1E4.g8	3D1.g10	3D7.g11	Zt09_model_1_00009	Core	5	Maintenance of mitochondrial structure and function, JAB1/Mov34/MPN/PAD-1 ubiquitin protease							GO:0005515	JAB1/MPN/MOV34 metalloenzyme domain, Rpn11/EIF3F, C-terminal		No	n/a	No
3D7.g11	Cluster_000010	5	1A5.g10	1E4.g8	3D1.g10	3D7.g11	Zt09_model_1_00009	Core	5	JAB1/Mov34/MPN/PAD-1 ubiquitin protease, Maintenance of mitochondrial structure and function							GO:0005515	JAB1/MPN/MOV34 metalloenzyme domain, Rpn11/EIF3F, C-terminal		No	n/a	No
Zt09_model_1_00009	Cluster_000010	5	1A5.g10	1E4.g8	3D1.g10	3D7.g11	Zt09_model_1_00009	Core	5	Maintence of mitochondrial structure and function, JAB1/Mov34/MPN/PAD-1 ubiquitin protease							GO:0005515	Rpn11/EIF3F, C-termil, JAB1/MPN/MOV34 metalloenzyme domain		No	n/a	No
1A5.g11	Cluster_000011	5	1A5.g11	1E4.g9	3D1.g11	3D7.g12	Zt09_model_1_00010	Core	5		secreted	secreted	1							Yes	n/a	No
1E4.g9	Cluster_000011	5	1A5.g11	1E4.g9	3D1.g11	3D7.g12	Zt09_model_1_00010	Core	5		secreted	secreted	1							Yes	1	No
3D1.g11	Cluster_000011	5	1A5.g11	1E4.g9	3D1.g11	3D7.g12	Zt09_model_1_00010	Core	5		secreted	secreted	1							Yes	1	No
3D7.g12	Cluster_000011	5	1A5.g11	1E4.g9	3D1.g11	3D7.g12	Zt09_model_1_00010	Core	5		secreted	secreted	1							Yes	n/a	No
Zt09_model_1_00010	Cluster_000011	5	1A5.g11	1E4.g9	3D1.g11	3D7.g12	Zt09_model_1_00010	Core	5		secreted	secreted	1							Yes	n/a	No
1A5.g12	Cluster_000012	5	1A5.g12	1E4.g10	3D1.g14	3D7.g13	Zt09_model_1_00012	Core	5	Variant SH3 domain							GO:0005515	SH3 domain		No	n/a	No
1E4.g10	Cluster_000012	5	1A5.g12	1E4.g10	3D1.g14	3D7.g13	Zt09_model_1_00012	Core	5	Variant SH3 domain							GO:0005515	SH3 domain		No	n/a	No
3D1.g14	Cluster_000012	5	1A5.g12	1E4.g10	3D1.g14	3D7.g13	Zt09_model_1_00012	Core	5	Variant SH3 domain							GO:0005515	SH3 domain		No	n/a	No
3D7.g13	Cluster_000012	5	1A5.g12	1E4.g10	3D1.g14	3D7.g13	Zt09_model_1_00012	Core	5	Variant SH3 domain							GO:0005515	SH3 domain		No	n/a	No
Zt09_model_1_00012	Cluster_000012	5	1A5.g12	1E4.g10	3D1.g14	3D7.g13	Zt09_model_1_00012	Core	5	Variant SH3 domain							GO:0005515	SH3 domain		No	n/a	No
1A5.g13	Cluster_000013	3	1A5.g13	1E4.g11			Zt09_model_1_00013	Accessory	3	Protein of unknown function (DUF3253)								Protein of unknown function DUF3253, Winged helix-turn-helix DNA-binding domain		No	n/a	No
1E4.g11	Cluster_000013	3	1A5.g13	1E4.g11			Zt09_model_1_00013	Accessory	3	Protein of unknown function (DUF3253)								Protein of unknown function DUF3253, Winged helix-turn-helix DNA-binding domain		No	n/a	No
Zt09_model_1_00013	Cluster_000013	3	1A5.g13	1E4.g11			Zt09_model_1_00013	Accessory	3	Protein of unknown function (DUF3253)								Winged helix-turn-helix D-binding domain, Protein of unknown function DUF3253		No	n/a	No
1A5.g14	Cluster_000014	5	1A5.g14	1E4.g12	3D1.g15	3D7.g14	Zt09_model_1_00014	Core	5	Luciferase-like monooxygenase							GO:0016705|GO:0055114|GO:0004497	Luciferase-like domain, Nitrilotriacetate monooxygenase component A/pristinamycin IIA synthase subunit A		No	n/a	No
1E4.g12	Cluster_000014	5	1A5.g14	1E4.g12	3D1.g15	3D7.g14	Zt09_model_1_00014	Core	5	Luciferase-like monooxygenase							GO:0016705|GO:0055114|GO:0004497	Luciferase-like domain, Nitrilotriacetate monooxygenase component A/pristinamycin IIA synthase subunit A		No	n/a	No
3D1.g15	Cluster_000014	5	1A5.g14	1E4.g12	3D1.g15	3D7.g14	Zt09_model_1_00014	Core	5	Luciferase-like monooxygenase							GO:0004497|GO:0016705|GO:0055114	Nitrilotriacetate monooxygenase component A/pristinamycin IIA synthase subunit A, Luciferase-like domain		No	n/a	No
3D7.g14	Cluster_000014	5	1A5.g14	1E4.g12	3D1.g15	3D7.g14	Zt09_model_1_00014	Core	5	Luciferase-like monooxygenase							GO:0016705|GO:0055114|GO:0004497	Luciferase-like domain, Nitrilotriacetate monooxygenase component A/pristinamycin IIA synthase subunit A		No	n/a	No
Zt09_model_1_00014	Cluster_000014	5	1A5.g14	1E4.g12	3D1.g15	3D7.g14	Zt09_model_1_00014	Core	5	Luciferase-like monooxygese							GO:0004497|GO:0016705|GO:0055114	Nitrilotriacetate monooxygese component A/pristimycin IIA synthase subunit A, Luciferase-like domain		No	n/a	No
1A5.g15	Cluster_000015	5	1A5.g15	1E4.g13	3D1.g16	3D7.g15	Zt09_model_1_00015	Core	5								GO:0005515	WD40/YVTN repeat-like-containing domain		No	n/a	No
1E4.g13	Cluster_000015	5	1A5.g15	1E4.g13	3D1.g16	3D7.g15	Zt09_model_1_00015	Core	5								GO:0005515	WD40/YVTN repeat-like-containing domain		No	n/a	No
3D1.g16	Cluster_000015	5	1A5.g15	1E4.g13	3D1.g16	3D7.g15	Zt09_model_1_00015	Core	5								GO:0005515	WD40/YVTN repeat-like-containing domain		No	n/a	No
3D7.g15	Cluster_000015	5	1A5.g15	1E4.g13	3D1.g16	3D7.g15	Zt09_model_1_00015	Core	5								GO:0005515	WD40/YVTN repeat-like-containing domain		No	n/a	No
Zt09_model_1_00015	Cluster_000015	5	1A5.g15	1E4.g13	3D1.g16	3D7.g15	Zt09_model_1_00015	Core	5								GO:0005515	WD40/YVTN repeat-like-containing domain		No	n/a	No
1A5.g16	Cluster_000016	5	1A5.g16	1E4.g14	3D1.g17	3D7.g16	Zt09_model_1_00016	Core	5											No	n/a	No
1E4.g14	Cluster_000016	5	1A5.g16	1E4.g14	3D1.g17	3D7.g16	Zt09_model_1_00016	Core	5											No	n/a	No
3D1.g17	Cluster_000016	5	1A5.g16	1E4.g14	3D1.g17	3D7.g16	Zt09_model_1_00016	Core	5											No	n/a	No
3D7.g16	Cluster_000016	5	1A5.g16	1E4.g14	3D1.g17	3D7.g16	Zt09_model_1_00016	Core	5											No	n/a	No
Zt09_model_1_00016	Cluster_000016	5	1A5.g16	1E4.g14	3D1.g17	3D7.g16	Zt09_model_1_00016	Core	5											No	n/a	No
1A5.g17	Cluster_000017	2	1A5.g17	1E4.g15				Accessory	2		secreted	secreted	1							Yes	1	Yes
1E4.g15	Cluster_000017	2	1A5.g17	1E4.g15				Accessory	2		secreted	secreted	1							Yes	1	Yes
1A5.g18	Cluster_000018	5	1A5.g18	1E4.g16	3D1.g19	3D7.g18	Zt09_model_1_00019	Core	5											No	n/a	No
1E4.g16	Cluster_000018	5	1A5.g18	1E4.g16	3D1.g19	3D7.g18	Zt09_model_1_00019	Core	5											No	n/a	No
3D1.g19	Cluster_000018	5	1A5.g18	1E4.g16	3D1.g19	3D7.g18	Zt09_model_1_00019	Core	5											No	n/a	No
3D7.g18	Cluster_000018	5	1A5.g18	1E4.g16	3D1.g19	3D7.g18	Zt09_model_1_00019	Core	5											No	n/a	No
Zt09_model_1_00019	Cluster_000018	5	1A5.g18	1E4.g16	3D1.g19	3D7.g18	Zt09_model_1_00019	Core	5											No	n/a	No
1A5.g19	Cluster_000019	5	1A5.g19	1E4.g17	3D1.g20	3D7.g19	Zt09_model_1_00020	Core	5	FMN-dependent dehydrogenase							GO:0016491|GO:0010181|GO:0016491|GO:0055114|GO:0003824|GO:0016491|GO:0055114	FMN-dependent dehydrogenase, Alpha-hydroxy acid dehydrogenase, FMN-dependent, Aldolase-type TIM barrel, FMN-dependent alpha-hydroxy acid dehydrogenase, active site		No	n/a	No
1E4.g17	Cluster_000019	5	1A5.g19	1E4.g17	3D1.g20	3D7.g19	Zt09_model_1_00020	Core	5	FMN-dependent dehydrogenase							GO:0016491|GO:0055114|GO:0010181|GO:0016491|GO:0055114|GO:0003824|GO:0016491	FMN-dependent alpha-hydroxy acid dehydrogenase, active site, Alpha-hydroxy acid dehydrogenase, FMN-dependent, Aldolase-type TIM barrel, FMN-dependent dehydrogenase		No	n/a	No
3D1.g20	Cluster_000019	5	1A5.g19	1E4.g17	3D1.g20	3D7.g19	Zt09_model_1_00020	Core	5	FMN-dependent dehydrogenase							GO:0003824|GO:0010181|GO:0016491|GO:0055114|GO:0016491|GO:0055114|GO:0016491	Aldolase-type TIM barrel, Alpha-hydroxy acid dehydrogenase, FMN-dependent, FMN-dependent alpha-hydroxy acid dehydrogenase, active site, FMN-dependent dehydrogenase		No	n/a	No
3D7.g19	Cluster_000019	5	1A5.g19	1E4.g17	3D1.g20	3D7.g19	Zt09_model_1_00020	Core	5	FMN-dependent dehydrogenase							GO:0016491|GO:0016491|GO:0055114|GO:0010181|GO:0016491|GO:0055114|GO:0003824	FMN-dependent dehydrogenase, FMN-dependent alpha-hydroxy acid dehydrogenase, active site, Alpha-hydroxy acid dehydrogenase, FMN-dependent, Aldolase-type TIM barrel		No	n/a	No
Zt09_model_1_00020	Cluster_000019	5	1A5.g19	1E4.g17	3D1.g20	3D7.g19	Zt09_model_1_00020	Core	5	FMN-dependent dehydrogese							GO:0010181|GO:0016491|GO:0055114|GO:0016491|GO:0003824|GO:0016491|GO:0055114	Alpha-hydroxy acid dehydrogese, FMN-dependent, FMN-dependent dehydrogese, Aldolase-type TIM barrel, FMN-dependent alpha-hydroxy acid dehydrogese, active site		No	n/a	No
1A5.g20	Cluster_000020	6	1A5.g20	1E4.g18	3D1.g21	3D7.g20	Zt09_model_1_00021	Core	5	Predicted membrane protein (DUF2231)			2	3	2	3		Domain of unknown function DUF2231, transmembrane		No	n/a	No
1E4.g18	Cluster_000020	6	1A5.g20	1E4.g18	3D1.g21	3D7.g20	Zt09_model_1_00021	Core	5	Predicted membrane protein (DUF2231)			2	3	2	2		Domain of unknown function DUF2231, transmembrane		No	n/a	No
3D1.g21	Cluster_000020	6	1A5.g20	1E4.g18	3D1.g21	3D7.g20	Zt09_model_1_00021	Core	5	Predicted membrane protein (DUF2231)			2	3	2	2		Domain of unknown function DUF2231, transmembrane		No	n/a	No
3D7.g20	Cluster_000020	6	1A5.g20	1E4.g18	3D1.g21	3D7.g20	Zt09_model_1_00021	Core	5	Predicted membrane protein (DUF2231)			2	3	2	2		Domain of unknown function DUF2231, transmembrane		No	n/a	No
Zt09_model_1_00021	Cluster_000020	6	1A5.g20	1E4.g18	3D1.g21	3D7.g20	Zt09_model_1_00021	Core	5											No	n/a	No
Zt09_model_1_00022	Cluster_000020	6	1A5.g20	1E4.g18	3D1.g21	3D7.g20	Zt09_model_1_00021	Core	5	Predicted membrane protein (DUF2231)			2	3	2	2		Domain of unknown function DUF2231, transmembrane		No	n/a	No
1A5.g21	Cluster_000021	5	1A5.g21	1E4.g19	3D1.g22	3D7.g21	Zt09_model_1_00023	Core	5	NUDIX domain							GO:0016787	NUDIX hydrolase domain-like, NUDIX hydrolase domain		No	n/a	No
1E4.g19	Cluster_000021	5	1A5.g21	1E4.g19	3D1.g22	3D7.g21	Zt09_model_1_00023	Core	5	NUDIX domain							GO:0016787	NUDIX hydrolase domain-like, NUDIX hydrolase domain		No	n/a	No
3D1.g22	Cluster_000021	5	1A5.g21	1E4.g19	3D1.g22	3D7.g21	Zt09_model_1_00023	Core	5	NUDIX domain							GO:0016787	NUDIX hydrolase domain-like, NUDIX hydrolase domain		No	n/a	No
3D7.g21	Cluster_000021	5	1A5.g21	1E4.g19	3D1.g22	3D7.g21	Zt09_model_1_00023	Core	5	NUDIX domain							GO:0016787	NUDIX hydrolase domain-like, NUDIX hydrolase domain		No	n/a	No
Zt09_model_1_00023	Cluster_000021	5	1A5.g21	1E4.g19	3D1.g22	3D7.g21	Zt09_model_1_00023	Core	5	NUDIX domain							GO:0016787	NUDIX hydrolase domain-like, NUDIX hydrolase domain		No	n/a	No
1A5.g22	Cluster_000022	5	1A5.g22	1E4.g20	3D1.g23	3D7.g22	Zt09_model_1_00024	Core	5	Phosphoribosyl transferase domain							GO:0009116|GO:0003999|GO:0005737|GO:0006168	Phosphoribosyltransferase domain, Adenine phosphoribosyl transferase, Phosphoribosyltransferase-like	KEGG: 00230+2.4.2.7|MetaCyc: PWY-6605|MetaCyc: PWY-6610|UniPathway: UPA00588	No	n/a	No
1E4.g20	Cluster_000022	5	1A5.g22	1E4.g20	3D1.g23	3D7.g22	Zt09_model_1_00024	Core	5	Phosphoribosyl transferase domain							GO:0009116|GO:0003999|GO:0005737|GO:0006168	Phosphoribosyltransferase domain, Adenine phosphoribosyl transferase, Phosphoribosyltransferase-like	KEGG: 00230+2.4.2.7|MetaCyc: PWY-6605|MetaCyc: PWY-6610|UniPathway: UPA00588	No	n/a	No
3D1.g23	Cluster_000022	5	1A5.g22	1E4.g20	3D1.g23	3D7.g22	Zt09_model_1_00024	Core	5	Phosphoribosyl transferase domain							GO:0009116|GO:0003999|GO:0005737|GO:0006168	Phosphoribosyltransferase domain, Phosphoribosyltransferase-like, Adenine phosphoribosyl transferase	KEGG: 00230+2.4.2.7|MetaCyc: PWY-6605|MetaCyc: PWY-6610|UniPathway: UPA00588	No	n/a	No
3D7.g22	Cluster_000022	5	1A5.g22	1E4.g20	3D1.g23	3D7.g22	Zt09_model_1_00024	Core	5	Phosphoribosyl transferase domain							GO:0009116|GO:0003999|GO:0005737|GO:0006168	Phosphoribosyltransferase domain, Phosphoribosyltransferase-like, Adenine phosphoribosyl transferase	KEGG: 00230+2.4.2.7|MetaCyc: PWY-6605|MetaCyc: PWY-6610|UniPathway: UPA00588	No	n/a	No
Zt09_model_1_00024	Cluster_000022	5	1A5.g22	1E4.g20	3D1.g23	3D7.g22	Zt09_model_1_00024	Core	5	Phosphoribosyl transferase domain							GO:0003999|GO:0005737|GO:0006168|GO:0009116	Adenine phosphoribosyl transferase, Phosphoribosyltransferase-like, Phosphoribosyltransferase domain	KEGG: 00230+2.4.2.7|MetaCyc: PWY-6605|MetaCyc: PWY-6610|UniPathway: UPA00588	No	n/a	No
1A5.g23	Cluster_000023	5	1A5.g23	1E4.g21	3D1.g24	3D7.g23	Zt09_model_1_00025	Core	5	Pyridoxamine 5'-phosphate oxidase like							GO:0010181|GO:0016491|GO:0055114	FMN-binding split barrel	UniPathway: UPA00647	No	n/a	No
1E4.g21	Cluster_000023	5	1A5.g23	1E4.g21	3D1.g24	3D7.g23	Zt09_model_1_00025	Core	5	Pyridoxamine 5'-phosphate oxidase like							GO:0010181|GO:0016491|GO:0055114	FMN-binding split barrel	UniPathway: UPA00647	No	n/a	No
3D1.g24	Cluster_000023	5	1A5.g23	1E4.g21	3D1.g24	3D7.g23	Zt09_model_1_00025	Core	5	Pyridoxamine 5'-phosphate oxidase like							GO:0010181|GO:0016491|GO:0055114	FMN-binding split barrel	UniPathway: UPA00647	No	n/a	No
3D7.g23	Cluster_000023	5	1A5.g23	1E4.g21	3D1.g24	3D7.g23	Zt09_model_1_00025	Core	5	Pyridoxamine 5'-phosphate oxidase like							GO:0010181|GO:0016491|GO:0055114	FMN-binding split barrel		No	n/a	No
Zt09_model_1_00025	Cluster_000023	5	1A5.g23	1E4.g21	3D1.g24	3D7.g23	Zt09_model_1_00025	Core	5	Pyridoxamine 5'-phosphate oxidase like							GO:0010181|GO:0016491|GO:0055114	FMN-binding split barrel		No	n/a	No
1A5.g24	Cluster_000024	4	1A5.g24	1E4.g22	3D1.g25		Zt09_model_1_00026	Accessory	4			secreted	1				GO:0004672|GO:0005524|GO:0006468	Protein kinase domain, Protein kinase-like domain		No	n/a	No
1E4.g22	Cluster_000024	4	1A5.g24	1E4.g22	3D1.g25		Zt09_model_1_00026	Accessory	4			secreted	1				GO:0004672|GO:0005524|GO:0006468	Protein kinase domain, Protein kinase-like domain		No	n/a	No
3D1.g25	Cluster_000024	4	1A5.g24	1E4.g22	3D1.g25		Zt09_model_1_00026	Accessory	4			secreted	1				GO:0004672|GO:0005524|GO:0006468	Protein kinase domain, Protein kinase-like domain		No	n/a	No
Zt09_model_1_00026	Cluster_000024	4	1A5.g24	1E4.g22	3D1.g25		Zt09_model_1_00026	Accessory	4	Protein kise domain		secreted	1				GO:0004672|GO:0005524|GO:0006468	Protein kise domain, Protein kise-like domain		No	n/a	No
1A5.g25	Cluster_000025	5	1A5.g25	1E4.g23	3D1.g26	3D7.g25	Zt09_model_1_00027	Core	5	Protein kinase domain							GO:0005515|GO:0004672|GO:0006468|GO:0004672|GO:0005524|GO:0006468	WD40/YVTN repeat-like-containing domain, Serine/threonine-protein kinase, active site, WD40-repeat-containing domain, Protein kinase domain, Protein kinase-like domain		No	n/a	No
1E4.g23	Cluster_000025	5	1A5.g25	1E4.g23	3D1.g26	3D7.g25	Zt09_model_1_00027	Core	5	Protein kinase domain							GO:0004672|GO:0005524|GO:0006468|GO:0004672|GO:0006468|GO:0005515	Protein kinase domain, Serine/threonine-protein kinase, active site, WD40-repeat-containing domain, WD40/YVTN repeat-like-containing domain, Protein kinase-like domain		No	n/a	No
3D1.g26	Cluster_000025	5	1A5.g25	1E4.g23	3D1.g26	3D7.g25	Zt09_model_1_00027	Core	5	Protein kinase domain							GO:0004672|GO:0005524|GO:0006468|GO:0005515|GO:0004672|GO:0006468	Protein kinase domain, WD40-repeat-containing domain, Protein kinase-like domain, Serine/threonine-protein kinase, active site, WD40/YVTN repeat-like-containing domain		No	n/a	No
3D7.g25	Cluster_000025	5	1A5.g25	1E4.g23	3D1.g26	3D7.g25	Zt09_model_1_00027	Core	5	Protein kinase domain							GO:0005515|GO:0004672|GO:0005524|GO:0006468|GO:0004672|GO:0006468	WD40-repeat-containing domain, Protein kinase domain, Serine/threonine/dual specificity protein kinase, catalytic domain, WD40/YVTN repeat-like-containing domain, Protein kinase-like domain, Serine/threonine-protein kinase, active site		No	n/a	No
Zt09_model_1_00027	Cluster_000025	5	1A5.g25	1E4.g23	3D1.g26	3D7.g25	Zt09_model_1_00027	Core	5	Protein kise domain							GO:0005515|GO:0004672|GO:0005524|GO:0006468|GO:0004672|GO:0006468	WD40-repeat-containing domain, Serine/threonine/dual specificity protein kise, catalytic domain, Protein kise domain, Protein kise-like domain, WD40/YVTN repeat-like-containing domain, Serine/threonine-protein kise, active site		No	n/a	No
1A5.g26	Cluster_000026	5	1A5.g26	1E4.g24	3D1.g27	3D7.g26	Zt09_model_1_00028	Core	5	Peptide methionine sulfoxide reductase							GO:0008113|GO:0055114|GO:0006979|GO:0016671|GO:0030091	Peptide methionine sulphoxide reductase MsrA, Peptide methionine sulfoxide reductase		No	n/a	No
1E4.g24	Cluster_000026	5	1A5.g26	1E4.g24	3D1.g27	3D7.g26	Zt09_model_1_00028	Core	5	Peptide methionine sulfoxide reductase							GO:0008113|GO:0055114|GO:0006979|GO:0016671|GO:0030091	Peptide methionine sulphoxide reductase MsrA, Peptide methionine sulfoxide reductase		No	n/a	No
3D1.g27	Cluster_000026	5	1A5.g26	1E4.g24	3D1.g27	3D7.g26	Zt09_model_1_00028	Core	5	Peptide methionine sulfoxide reductase							GO:0008113|GO:0055114|GO:0006979|GO:0016671|GO:0030091	Peptide methionine sulphoxide reductase MsrA, Peptide methionine sulfoxide reductase		No	n/a	No
3D7.g26	Cluster_000026	5	1A5.g26	1E4.g24	3D1.g27	3D7.g26	Zt09_model_1_00028	Core	5	Peptide methionine sulfoxide reductase							GO:0008113|GO:0055114|GO:0006979|GO:0016671|GO:0030091	Peptide methionine sulphoxide reductase MsrA, Peptide methionine sulfoxide reductase		No	n/a	No
Zt09_model_1_00028	Cluster_000026	5	1A5.g26	1E4.g24	3D1.g27	3D7.g26	Zt09_model_1_00028	Core	5	Peptide methionine sulfoxide reductase							GO:0008113|GO:0055114|GO:0006979|GO:0016671|GO:0030091	Peptide methionine sulphoxide reductase MsrA, Peptide methionine sulfoxide reductase		No	n/a	No
1A5.g27	Cluster_000027	5	1A5.g27	1E4.g25	3D1.g28	3D7.g27	Zt09_model_1_00029	Core	5	Transient receptor potential (TRP) ion channel, ML-like domain	secreted	secreted	5	8	4	8		TRP-like family, ML-like domain		No	n/a	No
1E4.g25	Cluster_000027	5	1A5.g27	1E4.g25	3D1.g28	3D7.g27	Zt09_model_1_00029	Core	5	ML-like domain, Transient receptor potential (TRP) ion channel	secreted	secreted	5	8	4	8		ML-like domain, TRP-like family		No	n/a	No
3D1.g28	Cluster_000027	5	1A5.g27	1E4.g25	3D1.g28	3D7.g27	Zt09_model_1_00029	Core	5	ML-like domain, Transient receptor potential (TRP) ion channel	secreted	secreted	5	8	4	8		ML-like domain, TRP-like family		No	n/a	No
3D7.g27	Cluster_000027	5	1A5.g27	1E4.g25	3D1.g28	3D7.g27	Zt09_model_1_00029	Core	5	Transient receptor potential (TRP) ion channel, ML-like domain	secreted	secreted	5	8	4	8		TRP-like family, ML-like domain		No	n/a	No
Zt09_model_1_00029	Cluster_000027	5	1A5.g27	1E4.g25	3D1.g28	3D7.g27	Zt09_model_1_00029	Core	5	ML-like domain, Transient receptor potential (TRP) ion channel	secreted	secreted	5	8	4	10		ML-like domain, TRP-like family		No	n/a	No
1A5.g28	Cluster_000028	4	1A5.g28	1E4.g26	3D1.g29	3D7.g29		Accessory	4											No	n/a	No
1E4.g26	Cluster_000028	4	1A5.g28	1E4.g26	3D1.g29	3D7.g29		Accessory	4											No	n/a	No
3D1.g29	Cluster_000028	4	1A5.g28	1E4.g26	3D1.g29	3D7.g29		Accessory	4											No	n/a	No
3D7.g29	Cluster_000028	4	1A5.g28	1E4.g26	3D1.g29	3D7.g29		Accessory	4											No	n/a	No
1A5.g30	Cluster_000029	5	1A5.g30	1E4.g27	3D1.g30	3D7.g31	Zt09_model_1_00032	Core	5	Major Facilitator Superfamily		secreted	6	11	6	10	GO:0016021|GO:0055085	Major facilitator superfamily domain, Major facilitator superfamily		No	n/a	No
1E4.g27	Cluster_000029	5	1A5.g30	1E4.g27	3D1.g30	3D7.g31	Zt09_model_1_00032	Core	5	Major Facilitator Superfamily		secreted	6	11	6	10	GO:0016021|GO:0055085	Major facilitator superfamily domain, Major facilitator superfamily		No	n/a	No
3D1.g30	Cluster_000029	5	1A5.g30	1E4.g27	3D1.g30	3D7.g31	Zt09_model_1_00032	Core	5	Major Facilitator Superfamily		secreted	6	11	6	10	GO:0016021|GO:0055085	Major facilitator superfamily domain, Major facilitator superfamily		No	n/a	No
3D7.g31	Cluster_000029	5	1A5.g30	1E4.g27	3D1.g30	3D7.g31	Zt09_model_1_00032	Core	5	Major Facilitator Superfamily		secreted	6	11	6	10	GO:0016021|GO:0055085	Major facilitator superfamily domain, Major facilitator superfamily		No	n/a	No
Zt09_model_1_00032	Cluster_000029	5	1A5.g30	1E4.g27	3D1.g30	3D7.g31	Zt09_model_1_00032	Core	5	Major Facilitator Superfamily		secreted	6	11	6	10	GO:0016021|GO:0055085	Major facilitator superfamily domain, Major facilitator superfamily		No	n/a	No
1A5.g31	Cluster_000030	5	1A5.g31	1E4.g28	3D1.g31	3D7.g33	Zt09_model_1_00034	Core	5	Spa2 homology domain (SHD) of GIT								GIT, Spa2 homology (SHD) domain		No	n/a	No
1E4.g28	Cluster_000030	5	1A5.g31	1E4.g28	3D1.g31	3D7.g33	Zt09_model_1_00034	Core	5	Spa2 homology domain (SHD) of GIT								GIT, Spa2 homology (SHD) domain		No	n/a	No
3D1.g31	Cluster_000030	5	1A5.g31	1E4.g28	3D1.g31	3D7.g33	Zt09_model_1_00034	Core	5	Spa2 homology domain (SHD) of GIT								GIT, Spa2 homology (SHD) domain		No	n/a	No
3D7.g33	Cluster_000030	5	1A5.g31	1E4.g28	3D1.g31	3D7.g33	Zt09_model_1_00034	Core	5	Spa2 homology domain (SHD) of GIT								GIT, Spa2 homology (SHD) domain		No	n/a	No
Zt09_model_1_00034	Cluster_000030	5	1A5.g31	1E4.g28	3D1.g31	3D7.g33	Zt09_model_1_00034	Core	5	Spa2 homology domain (SHD) of GIT								GIT, Spa2 homology (SHD) domain		No	n/a	No
1A5.g32	Cluster_000031	5	1A5.g32	1E4.g29	3D1.g32	3D7.g34	Zt09_model_1_00035	Core	5	Protein of unknown function (DUF3605)								Protein of unknown function DUF3605		No	n/a	No
1E4.g29	Cluster_000031	5	1A5.g32	1E4.g29	3D1.g32	3D7.g34	Zt09_model_1_00035	Core	5	Protein of unknown function (DUF3605)								Protein of unknown function DUF3605		No	n/a	No
3D1.g32	Cluster_000031	5	1A5.g32	1E4.g29	3D1.g32	3D7.g34	Zt09_model_1_00035	Core	5	Protein of unknown function (DUF3605)								Protein of unknown function DUF3605		No	n/a	No
3D7.g34	Cluster_000031	5	1A5.g32	1E4.g29	3D1.g32	3D7.g34	Zt09_model_1_00035	Core	5	Protein of unknown function (DUF3605)								Protein of unknown function DUF3605		No	n/a	No
Zt09_model_1_00035	Cluster_000031	5	1A5.g32	1E4.g29	3D1.g32	3D7.g34	Zt09_model_1_00035	Core	5	Protein of unknown function (DUF3605)								Protein of unknown function DUF3605		No	n/a	No
1A5.g33	Cluster_000032	5	1A5.g33	1E4.g30	3D1.g33	3D7.g35	Zt09_model_1_00036	Core	5	Sterol-sensing domain of SREBP cleavage-activation, N-terminal domain with HPIH motif, Hydroxymethylglutaryl-coenzyme A reductase			4	7	4	6	GO:0050662|GO:0004420|GO:0015936|GO:0050662|GO:0055114|GO:0004420|GO:0055114|GO:0004420|GO:0008299|GO:0016021|GO:0050661|GO:0055114|GO:0015936|GO:0016616|GO:0050662|GO:0055114	Sterol-sensing domain, Hydroxymethylglutaryl-CoA reductase, class I/II, NAD/NADP-binding domain, Hydroxymethylglutaryl-CoA reductase, class I/II, Hydroxymethylglutaryl-CoA reductase, N-terminal, Hydroxymethylglutaryl-CoA reductase, class I/II, catalytic domain, Hydroxymethylglutaryl-CoA reductase, eukaryotic/arcaheal type, Hydroxymethylglutaryl-CoA reductase, class I/II, substrate-binding domain,…	KEGG: 00900+1.1.1.34|MetaCyc: PWY-6174|MetaCyc: PWY-7391|MetaCyc: PWY-7524|MetaCyc: PWY-922|UniPathway: UPA00058	No	n/a	No
1E4.g30	Cluster_000032	5	1A5.g33	1E4.g30	3D1.g33	3D7.g35	Zt09_model_1_00036	Core	5	N-terminal domain with HPIH motif, Hydroxymethylglutaryl-coenzyme A reductase, Sterol-sensing domain of SREBP cleavage-activation			4	7	4	6	GO:0004420|GO:0015936|GO:0050662|GO:0055114|GO:0004420|GO:0055114|GO:0050662|GO:0015936|GO:0016616|GO:0050662|GO:0055114|GO:0004420|GO:0008299|GO:0016021|GO:0050661|GO:0055114	Hydroxymethylglutaryl-CoA reductase, class I/II, Hydroxymethylglutaryl-CoA reductase, N-terminal, Hydroxymethylglutaryl-CoA reductase, class I/II, conserved site, Hydroxymethylglutaryl-CoA reductase, class I/II, NAD/NADP-binding domain, HMG-CoA reductase, N-terminal domain, Hydroxymethylglutaryl-CoA reductase, class I/II, substrate-binding domain, Hydroxymethylglutaryl-CoA reductase, class I/II, …	KEGG: 00900+1.1.1.34|MetaCyc: PWY-6174|MetaCyc: PWY-7391|MetaCyc: PWY-7524|MetaCyc: PWY-922|UniPathway: UPA00058	No	n/a	No
3D1.g33	Cluster_000032	5	1A5.g33	1E4.g30	3D1.g33	3D7.g35	Zt09_model_1_00036	Core	5	Sterol-sensing domain of SREBP cleavage-activation, N-terminal domain with HPIH motif, Hydroxymethylglutaryl-coenzyme A reductase			4	7	4	6	GO:0050662|GO:0004420|GO:0015936|GO:0050662|GO:0055114|GO:0004420|GO:0055114|GO:0004420|GO:0008299|GO:0016021|GO:0050661|GO:0055114|GO:0015936|GO:0016616|GO:0050662|GO:0055114	Sterol-sensing domain, Hydroxymethylglutaryl-CoA reductase, class I/II, NAD/NADP-binding domain, Hydroxymethylglutaryl-CoA reductase, class I/II, Hydroxymethylglutaryl-CoA reductase, N-terminal, Hydroxymethylglutaryl-CoA reductase, class I/II, conserved site, Hydroxymethylglutaryl-CoA reductase, class I/II, catalytic domain, Hydroxymethylglutaryl-CoA reductase, eukaryotic/arcaheal type, Hydroxyme…	KEGG: 00900+1.1.1.34|MetaCyc: PWY-6174|MetaCyc: PWY-7391|MetaCyc: PWY-7524|MetaCyc: PWY-922|UniPathway: UPA00058	No	n/a	No
3D7.g35	Cluster_000032	5	1A5.g33	1E4.g30	3D1.g33	3D7.g35	Zt09_model_1_00036	Core	5	N-terminal domain with HPIH motif, Hydroxymethylglutaryl-coenzyme A reductase, Sterol-sensing domain of SREBP cleavage-activation			4	7	4	6	GO:0015936|GO:0016616|GO:0050662|GO:0055114|GO:0004420|GO:0055114|GO:0004420|GO:0015936|GO:0050662|GO:0055114|GO:0050662|GO:0004420|GO:0008299|GO:0016021|GO:0050661|GO:0055114	Sterol-sensing domain, Hydroxymethylglutaryl-CoA reductase, class I/II, substrate-binding domain, Hydroxymethylglutaryl-CoA reductase, class I/II, conserved site, Hydroxymethylglutaryl-CoA reductase, class I/II, HMG-CoA reductase, N-terminal domain, Hydroxymethylglutaryl-CoA reductase, class I/II, NAD/NADP-binding domain, Hydroxymethylglutaryl-CoA reductase, eukaryotic/arcaheal type, Hydroxymethy…	KEGG: 00900+1.1.1.34|MetaCyc: PWY-6174|MetaCyc: PWY-7391|MetaCyc: PWY-7524|MetaCyc: PWY-922|UniPathway: UPA00058	No	n/a	No
Zt09_model_1_00036	Cluster_000032	5	1A5.g33	1E4.g30	3D1.g33	3D7.g35	Zt09_model_1_00036	Core	5	Hydroxymethylglutaryl-coenzyme A reductase, N-termil domain with HPIH motif, Sterol-sensing domain of SREBP cleavage-activation			4	7	4	6	GO:0004420|GO:0055114|GO:0004420|GO:0015936|GO:0050662|GO:0055114|GO:0050662|GO:0015936|GO:0016616|GO:0050662|GO:0055114|GO:0004420|GO:0008299|GO:0016021|GO:0050661|GO:0055114	Hydroxymethylglutaryl-CoA reductase, class I/II, conserved site, Hydroxymethylglutaryl-CoA reductase, class I/II, Hydroxymethylglutaryl-CoA reductase, class I/II, D/DP-binding domain, Hydroxymethylglutaryl-CoA reductase, class I/II, substrate-binding domain, Hydroxymethylglutaryl-CoA reductase, class I/II, catalytic domain, Hydroxymethylglutaryl-CoA reductase, eukaryotic/arcaheal type, Hydroxymet…	KEGG: 00900+1.1.1.34|MetaCyc: PWY-6174|MetaCyc: PWY-7391|MetaCyc: PWY-7524|MetaCyc: PWY-922|UniPathway: UPA00058	No	n/a	No
1A5.g34	Cluster_000033	5	1A5.g34	1E4.g31	3D1.g34	3D7.g36	Zt09_model_1_00037	Core	5	Permease for cytosine/purines, uracil, thiamine, allantoin			6	11	7	12	GO:0005215|GO:0016020|GO:0055085|GO:0005215|GO:0016021|GO:0055085	Purine-cytosine permease, Purine-cytosine permease Fcy2/21/22		No	n/a	No
1E4.g31	Cluster_000033	5	1A5.g34	1E4.g31	3D1.g34	3D7.g36	Zt09_model_1_00037	Core	5	Permease for cytosine/purines, uracil, thiamine, allantoin			6	12	7	12	GO:0005215|GO:0016020|GO:0055085|GO:0005215|GO:0016021|GO:0055085	Purine-cytosine permease, Purine-cytosine permease Fcy2/21/22		No	n/a	No
3D1.g34	Cluster_000033	5	1A5.g34	1E4.g31	3D1.g34	3D7.g36	Zt09_model_1_00037	Core	5	Permease for cytosine/purines, uracil, thiamine, allantoin			6	12	7	12	GO:0005215|GO:0016020|GO:0055085|GO:0005215|GO:0016021|GO:0055085	Purine-cytosine permease, Purine-cytosine permease Fcy2/21/22		No	n/a	No
3D7.g36	Cluster_000033	5	1A5.g34	1E4.g31	3D1.g34	3D7.g36	Zt09_model_1_00037	Core	5	Permease for cytosine/purines, uracil, thiamine, allantoin			6	12	7	12	GO:0005215|GO:0016021|GO:0055085|GO:0005215|GO:0016020|GO:0055085	Purine-cytosine permease Fcy2/21/22, Purine-cytosine permease		No	n/a	No
Zt09_model_1_00037	Cluster_000033	5	1A5.g34	1E4.g31	3D1.g34	3D7.g36	Zt09_model_1_00037	Core	5	Permease for cytosine/purines, uracil, thiamine, allantoin			7	13	7	13	GO:0005215|GO:0016020|GO:0055085	Purine-cytosine permease		No	n/a	No
1A5.g35	Cluster_000034	5	1A5.g35	1E4.g32	3D1.g35	3D7.g37	Zt09_model_1_00038	Core	5	Inhibitor of growth proteins N-terminal histone-binding							GO:0005515|GO:0005634|GO:0016568|GO:0005515|GO:0008270	Zinc finger, PHD-finger, Inhibitor of growth protein, N-terminal histone-binding, Zinc finger, FYVE/PHD-type, ING family, Zinc finger, RING/FYVE/PHD-type, Zinc finger, PHD-type, Zinc finger, PHD-type, conserved site		No	n/a	No
1E4.g32	Cluster_000034	5	1A5.g35	1E4.g32	3D1.g35	3D7.g37	Zt09_model_1_00038	Core	5	Inhibitor of growth proteins N-terminal histone-binding							GO:0005515|GO:0005634|GO:0016568|GO:0005515|GO:0008270	Zinc finger, PHD-type, conserved site, Zinc finger, PHD-finger, Inhibitor of growth protein, N-terminal histone-binding, Zinc finger, FYVE/PHD-type, ING family, Zinc finger, RING/FYVE/PHD-type, Zinc finger, PHD-type		No	n/a	No
3D1.g35	Cluster_000034	5	1A5.g35	1E4.g32	3D1.g35	3D7.g37	Zt09_model_1_00038	Core	5	Inhibitor of growth proteins N-terminal histone-binding							GO:0005515|GO:0005634|GO:0016568|GO:0005515|GO:0008270	Zinc finger, PHD-finger, Inhibitor of growth protein, N-terminal histone-binding, Zinc finger, PHD-type, conserved site, Zinc finger, FYVE/PHD-type, ING family, Zinc finger, RING/FYVE/PHD-type, Zinc finger, PHD-type		No	n/a	No
3D7.g37	Cluster_000034	5	1A5.g35	1E4.g32	3D1.g35	3D7.g37	Zt09_model_1_00038	Core	5	Inhibitor of growth proteins N-terminal histone-binding								Inhibitor of growth protein, N-terminal histone-binding		No	n/a	No
Zt09_model_1_00038	Cluster_000034	5	1A5.g35	1E4.g32	3D1.g35	3D7.g37	Zt09_model_1_00038	Core	5	Inhibitor of growth proteins N-termil histone-binding							GO:0005515|GO:0008270|GO:0005515|GO:0005634|GO:0016568	Zinc finger, PHD-type, Zinc finger, PHD-finger, Zinc finger, PHD-type, conserved site, ING family, Zinc finger, RING/FYVE/PHD-type, Inhibitor of growth protein, N-termil histone-binding, Zinc finger, FYVE/PHD-type		No	n/a	No
1A5.g36	Cluster_000035	5	1A5.g36	1E4.g33	3D1.g36	3D7.g38	Zt09_model_1_00039	Core	5	Histone deacetylase domain							GO:0004407|GO:0016575	Histone deacetylase superfamily, Histone deacetylase, Histone deacetylase domain		No	n/a	No
1E4.g33	Cluster_000035	5	1A5.g36	1E4.g33	3D1.g36	3D7.g38	Zt09_model_1_00039	Core	5	Histone deacetylase domain							GO:0004407|GO:0016575	Histone deacetylase superfamily, Histone deacetylase, Histone deacetylase domain		No	n/a	No
3D1.g36	Cluster_000035	5	1A5.g36	1E4.g33	3D1.g36	3D7.g38	Zt09_model_1_00039	Core	5	Histone deacetylase domain							GO:0004407|GO:0016575	Histone deacetylase superfamily, Histone deacetylase, Histone deacetylase domain		No	n/a	No
3D7.g38	Cluster_000035	5	1A5.g36	1E4.g33	3D1.g36	3D7.g38	Zt09_model_1_00039	Core	5	Histone deacetylase domain							GO:0004407|GO:0016575	Histone deacetylase, Histone deacetylase domain, Histone deacetylase superfamily		No	n/a	No
Zt09_model_1_00039	Cluster_000035	5	1A5.g36	1E4.g33	3D1.g36	3D7.g38	Zt09_model_1_00039	Core	5	Histone deacetylase domain							GO:0004407|GO:0016575	Histone deacetylase superfamily, Histone deacetylase domain, Histone deacetylase		No	n/a	No
1A5.g37	Cluster_000036	5	1A5.g37	1E4.g34	3D1.g37	3D7.g39	Zt09_model_1_00040	Core	5											No	n/a	No
1E4.g34	Cluster_000036	5	1A5.g37	1E4.g34	3D1.g37	3D7.g39	Zt09_model_1_00040	Core	5											No	n/a	No
3D1.g37	Cluster_000036	5	1A5.g37	1E4.g34	3D1.g37	3D7.g39	Zt09_model_1_00040	Core	5			secreted	1							No	n/a	No
3D7.g39	Cluster_000036	5	1A5.g37	1E4.g34	3D1.g37	3D7.g39	Zt09_model_1_00040	Core	5											No	n/a	No
Zt09_model_1_00040	Cluster_000036	5	1A5.g37	1E4.g34	3D1.g37	3D7.g39	Zt09_model_1_00040	Core	5											No	n/a	No
1A5.g38	Cluster_000037	5	1A5.g38	1E4.g35	3D1.g38	3D7.g40	Zt09_model_1_00041	Core	5		secreted	secreted	1							Yes	1	Yes
1E4.g35	Cluster_000037	5	1A5.g38	1E4.g35	3D1.g38	3D7.g40	Zt09_model_1_00041	Core	5		secreted	secreted	1							Yes	1	Yes
3D1.g38	Cluster_000037	5	1A5.g38	1E4.g35	3D1.g38	3D7.g40	Zt09_model_1_00041	Core	5		secreted	secreted	1							Yes	1	Yes
3D7.g40	Cluster_000037	5	1A5.g38	1E4.g35	3D1.g38	3D7.g40	Zt09_model_1_00041	Core	5		secreted	secreted	1							Yes	1	Yes
Zt09_model_1_00041	Cluster_000037	5	1A5.g38	1E4.g35	3D1.g38	3D7.g40	Zt09_model_1_00041	Core	5		secreted	secreted	1							Yes	n/a	Yes
1A5.g39	Cluster_000038	5	1A5.g39	1E4.g36	3D1.g39	3D7.g41	Zt09_model_1_00042	Core	5		secreted	secreted	1							Yes	n/a	No
1E4.g36	Cluster_000038	5	1A5.g39	1E4.g36	3D1.g39	3D7.g41	Zt09_model_1_00042	Core	5		secreted	secreted	1							Yes	0.848	No
3D1.g39	Cluster_000038	5	1A5.g39	1E4.g36	3D1.g39	3D7.g41	Zt09_model_1_00042	Core	5		secreted	secreted	1							Yes	0.848	No
3D7.g41	Cluster_000038	5	1A5.g39	1E4.g36	3D1.g39	3D7.g41	Zt09_model_1_00042	Core	5		secreted	secreted	1							Yes	n/a	No
Zt09_model_1_00042	Cluster_000038	5	1A5.g39	1E4.g36	3D1.g39	3D7.g41	Zt09_model_1_00042	Core	5		secreted	secreted	1							Yes	n/a	No
1A5.g40	Cluster_000039	5	1A5.g40	1E4.g37	3D1.g40	3D7.g42	Zt09_model_1_00043	Core	5											No	n/a	No
1E4.g37	Cluster_000039	5	1A5.g40	1E4.g37	3D1.g40	3D7.g42	Zt09_model_1_00043	Core	5											No	n/a	No
3D1.g40	Cluster_000039	5	1A5.g40	1E4.g37	3D1.g40	3D7.g42	Zt09_model_1_00043	Core	5											No	n/a	No
3D7.g42	Cluster_000039	5	1A5.g40	1E4.g37	3D1.g40	3D7.g42	Zt09_model_1_00043	Core	5											No	n/a	No
Zt09_model_1_00043	Cluster_000039	5	1A5.g40	1E4.g37	3D1.g40	3D7.g42	Zt09_model_1_00043	Core	5											No	n/a	No
1A5.g41	Cluster_000040	5	1A5.g41	1E4.g38	3D1.g41	3D7.g43	Zt09_model_1_00044	Core	5		secreted	secreted	1	1	1	1				No	n/a	No
1E4.g38	Cluster_000040	5	1A5.g41	1E4.g38	3D1.g41	3D7.g43	Zt09_model_1_00044	Core	5		secreted	secreted	1	1	1	1				No	n/a	No
3D1.g41	Cluster_000040	5	1A5.g41	1E4.g38	3D1.g41	3D7.g43	Zt09_model_1_00044	Core	5		secreted	secreted	1	1	1	1				Yes	n/a	No
3D7.g43	Cluster_000040	5	1A5.g41	1E4.g38	3D1.g41	3D7.g43	Zt09_model_1_00044	Core	5		secreted	secreted	1	1	1	1				No	n/a	No
Zt09_model_1_00044	Cluster_000040	5	1A5.g41	1E4.g38	3D1.g41	3D7.g43	Zt09_model_1_00044	Core	5		secreted	secreted	1	1	1	1				No	n/a	No
1A5.g42	Cluster_000041	4	1A5.g42		3D1.g42	3D7.g44	Zt09_model_1_00045	Accessory	4											No	n/a	No
3D1.g42	Cluster_000041	4	1A5.g42		3D1.g42	3D7.g44	Zt09_model_1_00045	Accessory	4											No	n/a	No
3D7.g44	Cluster_000041	4	1A5.g42		3D1.g42	3D7.g44	Zt09_model_1_00045	Accessory	4											No	n/a	No
Zt09_model_1_00045	Cluster_000041	4	1A5.g42		3D1.g42	3D7.g44	Zt09_model_1_00045	Accessory	4											No	n/a	No
1A5.g43	Cluster_000042	5	1A5.g43	1E4.g40	3D1.g43	3D7.g45	Zt09_model_1_00046	Core	5											No	n/a	No
1E4.g40	Cluster_000042	5	1A5.g43	1E4.g40	3D1.g43	3D7.g45	Zt09_model_1_00046	Core	5											No	n/a	No
3D1.g43	Cluster_000042	5	1A5.g43	1E4.g40	3D1.g43	3D7.g45	Zt09_model_1_00046	Core	5											No	n/a	No
3D7.g45	Cluster_000042	5	1A5.g43	1E4.g40	3D1.g43	3D7.g45	Zt09_model_1_00046	Core	5											No	n/a	No
Zt09_model_1_00046	Cluster_000042	5	1A5.g43	1E4.g40	3D1.g43	3D7.g45	Zt09_model_1_00046	Core	5											No	n/a	No
1A5.g44	Cluster_000043	3	1A5.g44		3D1.g44	3D7.g46		Accessory	3											No	n/a	No
3D1.g44	Cluster_000043	3	1A5.g44		3D1.g44	3D7.g46		Accessory	3											No	n/a	No
3D7.g46	Cluster_000043	3	1A5.g44		3D1.g44	3D7.g46		Accessory	3											No	n/a	No
1A5.g45	Cluster_000044	5	1A5.g45	1E4.g42	3D1.g45	3D7.g47	Zt09_model_1_00048	Core	5	Proline dehydrogenase							GO:0004657|GO:0006562	Proline dehydrogenase domain, FAD-linked oxidoreductase-like, Proline oxidase family	KEGG: 00330+1.5.5.2|MetaCyc: PWY-5737|MetaCyc: PWY-6922|UniPathway: UPA00261	No	n/a	No
1E4.g42	Cluster_000044	5	1A5.g45	1E4.g42	3D1.g45	3D7.g47	Zt09_model_1_00048	Core	5	Proline dehydrogenase							GO:0004657|GO:0006562	FAD-linked oxidoreductase-like, Proline dehydrogenase domain, Proline oxidase family	KEGG: 00330+1.5.5.2|MetaCyc: PWY-5737|MetaCyc: PWY-6922|UniPathway: UPA00261	No	n/a	No
3D1.g45	Cluster_000044	5	1A5.g45	1E4.g42	3D1.g45	3D7.g47	Zt09_model_1_00048	Core	5	Proline dehydrogenase							GO:0004657|GO:0006562	FAD-linked oxidoreductase-like, Proline dehydrogenase domain, Proline oxidase family	KEGG: 00330+1.5.5.2|MetaCyc: PWY-5737|MetaCyc: PWY-6922|UniPathway: UPA00261	No	n/a	No
3D7.g47	Cluster_000044	5	1A5.g45	1E4.g42	3D1.g45	3D7.g47	Zt09_model_1_00048	Core	5	Proline dehydrogenase							GO:0004657|GO:0006562	Proline dehydrogenase domain, FAD-linked oxidoreductase-like, Proline oxidase family	KEGG: 00330+1.5.5.2|MetaCyc: PWY-5737|MetaCyc: PWY-6922|UniPathway: UPA00261	No	n/a	No
Zt09_model_1_00048	Cluster_000044	5	1A5.g45	1E4.g42	3D1.g45	3D7.g47	Zt09_model_1_00048	Core	5	Proline dehydrogese							GO:0004657|GO:0006562	FAD-linked oxidoreductase-like, Proline oxidase family, Proline dehydrogese domain	KEGG: 00330+1.5.5.2|MetaCyc: PWY-5737|MetaCyc: PWY-6922|UniPathway: UPA00261	No	n/a	No
1A5.g46	Cluster_000045	4	1A5.g46	1E4.g43		3D7.g48	Zt09_model_1_00050	Accessory	4											No	n/a	No
1E4.g43	Cluster_000045	4	1A5.g46	1E4.g43		3D7.g48	Zt09_model_1_00050	Accessory	4											No	n/a	No
3D7.g48	Cluster_000045	4	1A5.g46	1E4.g43		3D7.g48	Zt09_model_1_00050	Accessory	4			secreted	1							No	n/a	No
Zt09_model_1_00050	Cluster_000045	4	1A5.g46	1E4.g43		3D7.g48	Zt09_model_1_00050	Accessory	4											No	n/a	No
1A5.g47	Cluster_000046	5	1A5.g47	1E4.g44	3D1.g47	3D7.g49	Zt09_model_1_00051	Core	5											No	n/a	No
1E4.g44	Cluster_000046	5	1A5.g47	1E4.g44	3D1.g47	3D7.g49	Zt09_model_1_00051	Core	5											No	n/a	No
3D1.g47	Cluster_000046	5	1A5.g47	1E4.g44	3D1.g47	3D7.g49	Zt09_model_1_00051	Core	5											No	n/a	No
3D7.g49	Cluster_000046	5	1A5.g47	1E4.g44	3D1.g47	3D7.g49	Zt09_model_1_00051	Core	5	SprT-like family								SprT-like		No	n/a	No
Zt09_model_1_00051	Cluster_000046	5	1A5.g47	1E4.g44	3D1.g47	3D7.g49	Zt09_model_1_00051	Core	5	SprT-like family								SprT-like		No	n/a	No
1A5.g48	Cluster_000047	4	1A5.g48		3D1.g48	3D7.g50	Zt09_model_1_00052	Accessory	4											No	n/a	No
3D1.g48	Cluster_000047	4	1A5.g48		3D1.g48	3D7.g50	Zt09_model_1_00052	Accessory	4											No	n/a	No
3D7.g50	Cluster_000047	4	1A5.g48		3D1.g48	3D7.g50	Zt09_model_1_00052	Accessory	4											No	n/a	No
Zt09_model_1_00052	Cluster_000047	4	1A5.g48		3D1.g48	3D7.g50	Zt09_model_1_00052	Accessory	4				1	1	1	1				No	n/a	No
1A5.g49	Cluster_000048	3	1A5.g49			3D7.g51	Zt09_model_1_00053	Accessory	3							2				No	n/a	No
3D7.g51	Cluster_000048	3	1A5.g49			3D7.g51	Zt09_model_1_00053	Accessory	3							2				No	n/a	No
Zt09_model_1_00053	Cluster_000048	3	1A5.g49			3D7.g51	Zt09_model_1_00053	Accessory	3				1	1	1	1				No	n/a	No
1A5.g50	Cluster_000049	5	1A5.g50	1E4.g46	3D1.g49	3D7.g52	Zt09_model_1_00054	Core	5	Pex2 / Pex12 amino terminal region			1	2	2			Pex, N-terminal		No	n/a	No
1E4.g46	Cluster_000049	5	1A5.g50	1E4.g46	3D1.g49	3D7.g52	Zt09_model_1_00054	Core	5	Pex2 / Pex12 amino terminal region			2	4	3			Pex, N-terminal		No	n/a	No
3D1.g49	Cluster_000049	5	1A5.g50	1E4.g46	3D1.g49	3D7.g52	Zt09_model_1_00054	Core	5	Pex2 / Pex12 amino terminal region			2	4	3			Pex, N-terminal		No	n/a	No
3D7.g52	Cluster_000049	5	1A5.g50	1E4.g46	3D1.g49	3D7.g52	Zt09_model_1_00054	Core	5	Pex2 / Pex12 amino terminal region			1	2	2			Pex, N-terminal		No	n/a	No
Zt09_model_1_00054	Cluster_000049	5	1A5.g50	1E4.g46	3D1.g49	3D7.g52	Zt09_model_1_00054	Core	5	Pex2 / Pex12 amino termil region			1	2	2			Pex, N-termil		No	n/a	No
1A5.g51	Cluster_000050	5	1A5.g51	1E4.g47	3D1.g50	3D7.g53	Zt09_model_1_00055	Core	5	6-phosphogluconate dehydrogenase, C-terminal domain, NAD binding domain of 6-phosphogluconate dehydrogenase							GO:0055114|GO:0004616|GO:0006098|GO:0055114|GO:0016491|GO:0055114|GO:0004616|GO:0055114	NAD(P)-binding domain, 6-phosphogluconate dehydrogenase, domain 3, 6-phosphogluconate dehydrogenase C-terminal domain-like, 6-phosphogluconate dehydrogenase, 6-phosphogluconate dehydrogenase, C-terminal, 6-phosphogluconate dehydrogenase, domain 2, 6-phosphogluconate dehydrogenase, decarboxylating, 6-phosphogluconate dehydrogenase, NADP-binding	KEGG: 00030+1.1.1.44|KEGG: 00480+1.1.1.44|UniPathway: UPA00115	No	n/a	No
1E4.g47	Cluster_000050	5	1A5.g51	1E4.g47	3D1.g50	3D7.g53	Zt09_model_1_00055	Core	5	NAD binding domain of 6-phosphogluconate dehydrogenase, 6-phosphogluconate dehydrogenase, C-terminal domain							GO:0004616|GO:0055114|GO:0004616|GO:0006098|GO:0055114|GO:0055114|GO:0016491|GO:0055114	NAD(P)-binding domain, 6-phosphogluconate dehydrogenase, NADP-binding, 6-phosphogluconate dehydrogenase, C-terminal, 6-phosphogluconate dehydrogenase, 6-phosphogluconate dehydrogenase C-terminal domain-like, 6-phosphogluconate dehydrogenase, domain 3, 6-phosphogluconate dehydrogenase, domain 2, 6-phosphogluconate dehydrogenase, decarboxylating	KEGG: 00030+1.1.1.44|KEGG: 00480+1.1.1.44|UniPathway: UPA00115	No	n/a	No
3D1.g50	Cluster_000050	5	1A5.g51	1E4.g47	3D1.g50	3D7.g53	Zt09_model_1_00055	Core	5	6-phosphogluconate dehydrogenase, C-terminal domain, NAD binding domain of 6-phosphogluconate dehydrogenase							GO:0055114|GO:0004616|GO:0006098|GO:0055114|GO:0016491|GO:0055114|GO:0004616|GO:0055114	6-phosphogluconate dehydrogenase C-terminal domain-like, 6-phosphogluconate dehydrogenase, C-terminal, NAD(P)-binding domain, 6-phosphogluconate dehydrogenase, decarboxylating, 6-phosphogluconate dehydrogenase, 6-phosphogluconate dehydrogenase, domain 2, 6-phosphogluconate dehydrogenase, NADP-binding, 6-phosphogluconate dehydrogenase, domain 3	KEGG: 00030+1.1.1.44|KEGG: 00480+1.1.1.44|UniPathway: UPA00115	No	n/a	No
3D7.g53	Cluster_000050	5	1A5.g51	1E4.g47	3D1.g50	3D7.g53	Zt09_model_1_00055	Core	5	6-phosphogluconate dehydrogenase, C-terminal domain, NAD binding domain of 6-phosphogluconate dehydrogenase							GO:0016491|GO:0055114|GO:0055114|GO:0004616|GO:0006098|GO:0055114|GO:0004616|GO:0055114	NAD(P)-binding domain, 6-phosphogluconate dehydrogenase, domain 2, 6-phosphogluconate dehydrogenase, 6-phosphogluconate dehydrogenase, C-terminal, 6-phosphogluconate dehydrogenase C-terminal domain-like, 6-phosphogluconate dehydrogenase, domain 3, 6-phosphogluconate dehydrogenase, NADP-binding, 6-phosphogluconate dehydrogenase, decarboxylating	KEGG: 00030+1.1.1.44|KEGG: 00480+1.1.1.44|UniPathway: UPA00115	No	n/a	No
Zt09_model_1_00055	Cluster_000050	5	1A5.g51	1E4.g47	3D1.g50	3D7.g53	Zt09_model_1_00055	Core	5	D binding domain of 6-phosphoglucote dehydrogese, 6-phosphoglucote dehydrogese, C-termil domain							GO:0055114|GO:0004616|GO:0055114|GO:0004616|GO:0006098|GO:0055114|GO:0016491|GO:0055114	D(P)-binding domain, 6-phosphoglucote dehydrogese, 6-phosphoglucote dehydrogese, DP-binding, 6-phosphoglucote dehydrogese C-termil domain-like, 6-phosphoglucote dehydrogese, C-termil, 6-phosphoglucote dehydrogese, domain 3, 6-phosphoglucote dehydrogese, domain 2, 6-phosphoglucote dehydrogese, decarboxylating	KEGG: 00030+1.1.1.44|KEGG: 00480+1.1.1.44|UniPathway: UPA00115	No	n/a	No
1A5.g52	Cluster_000051	5	1A5.g52	1E4.g48	3D1.g51	3D7.g54	Zt09_model_1_00056	Core	5											No	n/a	No
1E4.g48	Cluster_000051	5	1A5.g52	1E4.g48	3D1.g51	3D7.g54	Zt09_model_1_00056	Core	5											No	n/a	No
3D1.g51	Cluster_000051	5	1A5.g52	1E4.g48	3D1.g51	3D7.g54	Zt09_model_1_00056	Core	5											No	n/a	No
3D7.g54	Cluster_000051	5	1A5.g52	1E4.g48	3D1.g51	3D7.g54	Zt09_model_1_00056	Core	5											No	n/a	No
Zt09_model_1_00056	Cluster_000051	5	1A5.g52	1E4.g48	3D1.g51	3D7.g54	Zt09_model_1_00056	Core	5											No	n/a	No
1A5.g53	Cluster_000052	5	1A5.g53	1E4.g49	3D1.g52	3D7.g56	Zt09_model_1_00057	Core	5	ABC transporter transmembrane region, ABC transporter			8	15	8	16	GO:0005524|GO:0006810|GO:0016021|GO:0042626|GO:0055085|GO:0005524|GO:0016887	ABC transporter type 1, transmembrane domain, ABC transporter-like, ABC transporter, conserved site, P-loop containing nucleoside triphosphate hydrolase, AAA+ ATPase domain		No	n/a	No
1E4.g49	Cluster_000052	5	1A5.g53	1E4.g49	3D1.g52	3D7.g56	Zt09_model_1_00057	Core	5	ABC transporter transmembrane region, ABC transporter			8	15	8	16	GO:0005524|GO:0016887|GO:0005524|GO:0006810|GO:0016021|GO:0042626|GO:0055085	P-loop containing nucleoside triphosphate hydrolase, ABC transporter, conserved site, ABC transporter type 1, transmembrane domain, ABC transporter-like, AAA+ ATPase domain		No	n/a	No
3D1.g52	Cluster_000052	5	1A5.g53	1E4.g49	3D1.g52	3D7.g56	Zt09_model_1_00057	Core	5	ABC transporter transmembrane region, ABC transporter			8	15	8	16	GO:0005524|GO:0006810|GO:0016021|GO:0042626|GO:0055085|GO:0005524|GO:0016887	ABC transporter type 1, transmembrane domain, AAA+ ATPase domain, P-loop containing nucleoside triphosphate hydrolase, ABC transporter-like, ABC transporter, conserved site		No	n/a	No
3D7.g56	Cluster_000052	5	1A5.g53	1E4.g49	3D1.g52	3D7.g56	Zt09_model_1_00057	Core	5	ABC transporter, ABC transporter transmembrane region			8	15	8	16	GO:0005524|GO:0016887|GO:0005524|GO:0006810|GO:0016021|GO:0042626|GO:0055085	P-loop containing nucleoside triphosphate hydrolase, ABC transporter, conserved site, ABC transporter-like, AAA+ ATPase domain, ABC transporter type 1, transmembrane domain		No	n/a	No
Zt09_model_1_00057	Cluster_000052	5	1A5.g53	1E4.g49	3D1.g52	3D7.g56	Zt09_model_1_00057	Core	5	ABC transporter transmembrane region, ABC transporter			8	15	8	16	GO:0005524|GO:0006810|GO:0016021|GO:0042626|GO:0055085|GO:0005524|GO:0016887	P-loop containing nucleoside triphosphate hydrolase, ABC transporter type 1, transmembrane domain, AAA+ ATPase domain, ABC transporter-like, ABC transporter, conserved site		No	n/a	No
1A5.g54	Cluster_000053	4	1A5.g54		3D1.g53	3D7.g57	Zt09_model_1_00058	Accessory	4	Helicase conserved C-terminal domain, SNF2 family N-terminal domain, Helicase-associated putative binding domain, C-terminal							GO:0005524	Helicase, C-terminal, Helicase superfamily 1/2, ATP-binding domain, P-loop containing nucleoside triphosphate hydrolase, SNF2-related, N-terminal domain, Helicase-associated putative binding domain		No	n/a	No
3D1.g53	Cluster_000053	4	1A5.g54		3D1.g53	3D7.g57	Zt09_model_1_00058	Accessory	4	SNF2 family N-terminal domain, Helicase conserved C-terminal domain, Helicase-associated putative binding domain, C-terminal							GO:0005524	P-loop containing nucleoside triphosphate hydrolase, Helicase, C-terminal, Helicase superfamily 1/2, ATP-binding domain, SNF2-related, N-terminal domain, Helicase-associated putative binding domain		No	n/a	No
3D7.g57	Cluster_000053	4	1A5.g54		3D1.g53	3D7.g57	Zt09_model_1_00058	Accessory	4	Helicase conserved C-terminal domain, Helicase-associated putative binding domain, C-terminal, SNF2 family N-terminal domain							GO:0005524	Helicase, C-terminal, P-loop containing nucleoside triphosphate hydrolase, Helicase-associated putative binding domain, Helicase superfamily 1/2, ATP-binding domain, SNF2-related, N-terminal domain		No	n/a	No
Zt09_model_1_00058	Cluster_000053	4	1A5.g54		3D1.g53	3D7.g57	Zt09_model_1_00058	Accessory	4	SNF2 family N-termil domain, Helicase-associated putative binding domain, C-termil, Helicase conserved C-termil domain							GO:0005524	SNF2-related, N-termil domain, P-loop containing nucleoside triphosphate hydrolase, Helicase superfamily 1/2, ATP-binding domain, Helicase-associated putative binding domain, Helicase, C-termil		No	n/a	No
1A5.g55	Cluster_000054	5	1A5.g55	1E4.g50	3D1.g54	3D7.g58	Zt09_model_1_00059	Core	5	Protein of unknown function (DUF2855)								Protein of unknown function DUF2855		No	n/a	No
1E4.g50	Cluster_000054	5	1A5.g55	1E4.g50	3D1.g54	3D7.g58	Zt09_model_1_00059	Core	5	Protein of unknown function (DUF2855)								Protein of unknown function DUF2855		No	n/a	No
3D1.g54	Cluster_000054	5	1A5.g55	1E4.g50	3D1.g54	3D7.g58	Zt09_model_1_00059	Core	5	Protein of unknown function (DUF2855)								Protein of unknown function DUF2855		No	n/a	No
3D7.g58	Cluster_000054	5	1A5.g55	1E4.g50	3D1.g54	3D7.g58	Zt09_model_1_00059	Core	5	Protein of unknown function (DUF2855)								Protein of unknown function DUF2855		No	n/a	No
Zt09_model_1_00059	Cluster_000054	5	1A5.g55	1E4.g50	3D1.g54	3D7.g58	Zt09_model_1_00059	Core	5	Protein of unknown function (DUF2855)								Protein of unknown function DUF2855		No	n/a	No
1A5.g56	Cluster_000055	5	1A5.g56	1E4.g51	3D1.g55	3D7.g60	Zt09_model_1_00060	Core	5	Major Facilitator Superfamily			6	12	7	10	GO:0016021|GO:0055085	Major facilitator superfamily domain, Major facilitator superfamily		No	n/a	No
1E4.g51	Cluster_000055	5	1A5.g56	1E4.g51	3D1.g55	3D7.g60	Zt09_model_1_00060	Core	5	Major Facilitator Superfamily			6	12	7	12	GO:0016021|GO:0055085	Major facilitator superfamily, Major facilitator superfamily domain		No	n/a	No
3D1.g55	Cluster_000055	5	1A5.g56	1E4.g51	3D1.g55	3D7.g60	Zt09_model_1_00060	Core	5	Major Facilitator Superfamily			6	12	7	12	GO:0016021|GO:0055085	Major facilitator superfamily, Major facilitator superfamily domain		No	n/a	No
3D7.g60	Cluster_000055	5	1A5.g56	1E4.g51	3D1.g55	3D7.g60	Zt09_model_1_00060	Core	5	Major Facilitator Superfamily			6	12	7	12	GO:0016021|GO:0055085	Major facilitator superfamily domain, Major facilitator superfamily		No	n/a	No
Zt09_model_1_00060	Cluster_000055	5	1A5.g56	1E4.g51	3D1.g55	3D7.g60	Zt09_model_1_00060	Core	5	Major Facilitator Superfamily			6	12	7	12	GO:0016021|GO:0055085	Major facilitator superfamily domain, Major facilitator superfamily		No	n/a	No
1A5.g57	Cluster_000056	5	1A5.g57	1E4.g52	3D1.g56	3D7.g61	Zt09_model_1_00061	Core	5	Metallo-beta-lactamase superfamily								Metallo-beta-lactamase		No	n/a	No
1E4.g52	Cluster_000056	5	1A5.g57	1E4.g52	3D1.g56	3D7.g61	Zt09_model_1_00061	Core	5	Metallo-beta-lactamase superfamily								Metallo-beta-lactamase		No	n/a	No
3D1.g56	Cluster_000056	5	1A5.g57	1E4.g52	3D1.g56	3D7.g61	Zt09_model_1_00061	Core	5	Metallo-beta-lactamase superfamily								Metallo-beta-lactamase		No	n/a	No
3D7.g61	Cluster_000056	5	1A5.g57	1E4.g52	3D1.g56	3D7.g61	Zt09_model_1_00061	Core	5	Metallo-beta-lactamase superfamily								Metallo-beta-lactamase		No	n/a	No
Zt09_model_1_00061	Cluster_000056	5	1A5.g57	1E4.g52	3D1.g56	3D7.g61	Zt09_model_1_00061	Core	5	Metallo-beta-lactamase superfamily								Metallo-beta-lactamase		No	n/a	No
1A5.g58	Cluster_000057	5	1A5.g58	1E4.g53	3D1.g58	3D7.g63	Zt09_model_1_00062	Core	5	Permease for cytosine/purines, uracil, thiamine, allantoin			6	12	7	11	GO:0005215|GO:0016020|GO:0055085|GO:0005886|GO:0031919|GO:0031924|GO:0005215|GO:0016021|GO:0055085	Purine-cytosine permease, Vitamin B6 transporter Tpn1, Purine-cytosine permease Fcy2/21/22		No	n/a	No
1E4.g53	Cluster_000057	5	1A5.g58	1E4.g53	3D1.g58	3D7.g63	Zt09_model_1_00062	Core	5	Permease for cytosine/purines, uracil, thiamine, allantoin			6	12	7	12	GO:0005886|GO:0031919|GO:0031924|GO:0005215|GO:0016021|GO:0055085|GO:0005215|GO:0016020|GO:0055085	Vitamin B6 transporter Tpn1, Purine-cytosine permease Fcy2/21/22, Purine-cytosine permease		No	n/a	No
3D1.g58	Cluster_000057	5	1A5.g58	1E4.g53	3D1.g58	3D7.g63	Zt09_model_1_00062	Core	5	Permease for cytosine/purines, uracil, thiamine, allantoin			6	12	7	12	GO:0005215|GO:0016021|GO:0055085|GO:0005215|GO:0016020|GO:0055085|GO:0005886|GO:0031919|GO:0031924	Purine-cytosine permease Fcy2/21/22, Purine-cytosine permease, Vitamin B6 transporter Tpn1		No	n/a	No
3D7.g63	Cluster_000057	5	1A5.g58	1E4.g53	3D1.g58	3D7.g63	Zt09_model_1_00062	Core	5	Permease for cytosine/purines, uracil, thiamine, allantoin			6	12	7	11	GO:0005215|GO:0016020|GO:0055085|GO:0005886|GO:0031919|GO:0031924|GO:0005215|GO:0016021|GO:0055085	Purine-cytosine permease, Vitamin B6 transporter Tpn1, Purine-cytosine permease Fcy2/21/22		No	n/a	No
Zt09_model_1_00062	Cluster_000057	5	1A5.g58	1E4.g53	3D1.g58	3D7.g63	Zt09_model_1_00062	Core	5	Permease for cytosine/purines, uracil, thiamine, allantoin			6	12	7	11	GO:0005215|GO:0016020|GO:0055085|GO:0005886|GO:0031919|GO:0031924|GO:0005215|GO:0016021|GO:0055085	Purine-cytosine permease, Vitamin B6 transporter Tpn1, Purine-cytosine permease Fcy2/21/22		No	n/a	No
1A5.g59	Cluster_000058	5	1A5.g59	1E4.g54	3D1.g60	3D7.g64	Zt09_model_1_00063	Core	5									Haem oxygenase-like, multi-helical	Reactome: REACT_9431	No	n/a	No
1E4.g54	Cluster_000058	5	1A5.g59	1E4.g54	3D1.g60	3D7.g64	Zt09_model_1_00063	Core	5									Haem oxygenase-like, multi-helical	Reactome: REACT_9431	No	n/a	No
3D1.g60	Cluster_000058	5	1A5.g59	1E4.g54	3D1.g60	3D7.g64	Zt09_model_1_00063	Core	5									Haem oxygenase-like, multi-helical	Reactome: REACT_9431	No	n/a	No
3D7.g64	Cluster_000058	5	1A5.g59	1E4.g54	3D1.g60	3D7.g64	Zt09_model_1_00063	Core	5									Haem oxygenase-like, multi-helical	Reactome: REACT_9431	No	n/a	No
Zt09_model_1_00063	Cluster_000058	5	1A5.g59	1E4.g54	3D1.g60	3D7.g64	Zt09_model_1_00063	Core	5									Haem oxygese-like, multi-helical	Reactome: REACT_9431	No	n/a	No
1A5.g60	Cluster_000059	5	1A5.g60	1E4.g55	3D1.g61	3D7.g65	Zt09_model_1_00064	Core	5											No	n/a	No
1E4.g55	Cluster_000059	5	1A5.g60	1E4.g55	3D1.g61	3D7.g65	Zt09_model_1_00064	Core	5											No	n/a	No
3D1.g61	Cluster_000059	5	1A5.g60	1E4.g55	3D1.g61	3D7.g65	Zt09_model_1_00064	Core	5											No	n/a	No
3D7.g65	Cluster_000059	5	1A5.g60	1E4.g55	3D1.g61	3D7.g65	Zt09_model_1_00064	Core	5											No	n/a	No
Zt09_model_1_00064	Cluster_000059	5	1A5.g60	1E4.g55	3D1.g61	3D7.g65	Zt09_model_1_00064	Core	5											No	n/a	No
1A5.g61	Cluster_000060	5	1A5.g61	1E4.g56	3D1.g62	3D7.g66	Zt09_model_1_00066	Core	5								GO:0003723|GO:0004525|GO:0006396	Ribonuclease III domain		No	n/a	No
1E4.g56	Cluster_000060	5	1A5.g61	1E4.g56	3D1.g62	3D7.g66	Zt09_model_1_00066	Core	5								GO:0003723|GO:0004525|GO:0006396	Ribonuclease III domain		No	n/a	No
3D1.g62	Cluster_000060	5	1A5.g61	1E4.g56	3D1.g62	3D7.g66	Zt09_model_1_00066	Core	5								GO:0003723|GO:0004525|GO:0006396	Ribonuclease III domain		No	n/a	No
3D7.g66	Cluster_000060	5	1A5.g61	1E4.g56	3D1.g62	3D7.g66	Zt09_model_1_00066	Core	5								GO:0003723|GO:0004525|GO:0006396	Ribonuclease III domain		No	n/a	No
Zt09_model_1_00066	Cluster_000060	5	1A5.g61	1E4.g56	3D1.g62	3D7.g66	Zt09_model_1_00066	Core	5								GO:0003723|GO:0004525|GO:0006396	Ribonuclease III domain		No	n/a	No
1A5.g62	Cluster_000061	4	1A5.g62	1E4.g57	3D1.g63		Zt09_model_1_00067	Accessory	4											No	n/a	No
1E4.g57	Cluster_000061	4	1A5.g62	1E4.g57	3D1.g63		Zt09_model_1_00067	Accessory	4											No	n/a	No
3D1.g63	Cluster_000061	4	1A5.g62	1E4.g57	3D1.g63		Zt09_model_1_00067	Accessory	4											No	n/a	No
Zt09_model_1_00067	Cluster_000061	4	1A5.g62	1E4.g57	3D1.g63		Zt09_model_1_00067	Accessory	4											No	n/a	No
1A5.g63	Cluster_000062	5	1A5.g63	1E4.g58	3D1.g64	3D7.g67	Zt09_model_1_00068	Core	5											No	n/a	No
1E4.g58	Cluster_000062	5	1A5.g63	1E4.g58	3D1.g64	3D7.g67	Zt09_model_1_00068	Core	5											No	n/a	No
3D1.g64	Cluster_000062	5	1A5.g63	1E4.g58	3D1.g64	3D7.g67	Zt09_model_1_00068	Core	5											No	n/a	No
3D7.g67	Cluster_000062	5	1A5.g63	1E4.g58	3D1.g64	3D7.g67	Zt09_model_1_00068	Core	5											No	n/a	No
Zt09_model_1_00068	Cluster_000062	5	1A5.g63	1E4.g58	3D1.g64	3D7.g67	Zt09_model_1_00068	Core	5											No	n/a	No
1A5.g64	Cluster_000063	3	1A5.g64	1E4.g59	3D1.g65			Accessory	3	Protein kinase domain							GO:0004672|GO:0005524|GO:0006468|GO:0004672|GO:0006468	Protein kinase domain, Protein kinase-like domain, Serine/threonine-protein kinase, active site		No	n/a	No
1E4.g59	Cluster_000063	3	1A5.g64	1E4.g59	3D1.g65			Accessory	3	Protein kinase domain							GO:0004672|GO:0005524|GO:0006468|GO:0004672|GO:0006468	Protein kinase domain, Protein kinase-like domain, Serine/threonine-protein kinase, active site		No	n/a	No
3D1.g65	Cluster_000063	3	1A5.g64	1E4.g59	3D1.g65			Accessory	3	Protein kinase domain							GO:0004672|GO:0005524|GO:0006468|GO:0004672|GO:0006468	Protein kinase domain, Protein kinase-like domain, Serine/threonine-protein kinase, active site		No	n/a	No
1A5.g65	Cluster_000064	5	1A5.g65	1E4.g60	3D1.g66	3D7.g70	Zt09_model_1_00071	Core	5	Protein kinase domain							GO:0004672|GO:0006468|GO:0004672|GO:0005524|GO:0006468	Serine/threonine-protein kinase, active site, Protein kinase domain, Protein kinase-like domain		No	n/a	No
1E4.g60	Cluster_000064	5	1A5.g65	1E4.g60	3D1.g66	3D7.g70	Zt09_model_1_00071	Core	5	Protein kinase domain							GO:0004672|GO:0005524|GO:0006468|GO:0004672|GO:0006468	Protein kinase domain, Serine/threonine-protein kinase, active site, Protein kinase-like domain		No	n/a	No
3D1.g66	Cluster_000064	5	1A5.g65	1E4.g60	3D1.g66	3D7.g70	Zt09_model_1_00071	Core	5	Protein kinase domain							GO:0004672|GO:0006468|GO:0004672|GO:0005524|GO:0006468	Protein kinase-like domain, Serine/threonine-protein kinase, active site, Protein kinase domain		No	n/a	No
3D7.g70	Cluster_000064	5	1A5.g65	1E4.g60	3D1.g66	3D7.g70	Zt09_model_1_00071	Core	5	Protein kinase domain							GO:0004672|GO:0005524|GO:0006468|GO:0004672|GO:0006468	Protein kinase domain, Protein kinase-like domain, Serine/threonine-protein kinase, active site, Serine/threonine/dual specificity protein kinase, catalytic domain		No	n/a	No
Zt09_model_1_00071	Cluster_000064	5	1A5.g65	1E4.g60	3D1.g66	3D7.g70	Zt09_model_1_00071	Core	5	Protein kise domain							GO:0004672|GO:0005524|GO:0006468|GO:0004672|GO:0006468	Protein kise-like domain, Protein kise domain, Serine/threonine/dual specificity protein kise, catalytic domain, Serine/threonine-protein kise, active site		No	n/a	No
1A5.g66	Cluster_000065	5	1A5.g66	1E4.g61	3D1.g67	3D7.g71	Zt09_model_1_00072	Core	5	Luciferase-like monooxygenase							GO:0016705|GO:0055114	Luciferase-like domain, NAD(P)-binding domain, Dimethyl sulphone monooxygenase SfnG, GroES-like		No	n/a	No
1E4.g61	Cluster_000065	5	1A5.g66	1E4.g61	3D1.g67	3D7.g71	Zt09_model_1_00072	Core	5	Luciferase-like monooxygenase							GO:0016705|GO:0055114	NAD(P)-binding domain, Luciferase-like domain, Dimethyl sulphone monooxygenase SfnG, GroES-like		No	n/a	No
3D1.g67	Cluster_000065	5	1A5.g66	1E4.g61	3D1.g67	3D7.g71	Zt09_model_1_00072	Core	5	Luciferase-like monooxygenase							GO:0016705|GO:0055114	GroES-like, Dimethyl sulphone monooxygenase SfnG, NAD(P)-binding domain, Luciferase-like domain		No	n/a	No
3D7.g71	Cluster_000065	5	1A5.g66	1E4.g61	3D1.g67	3D7.g71	Zt09_model_1_00072	Core	5	Luciferase-like monooxygenase		secreted	1			1	GO:0016705|GO:0055114	Dimethyl sulphone monooxygenase SfnG, Luciferase-like domain, GroES-like, NAD(P)-binding domain		No	n/a	No
Zt09_model_1_00072	Cluster_000065	5	1A5.g66	1E4.g61	3D1.g67	3D7.g71	Zt09_model_1_00072	Core	5	Luciferase-like monooxygese		secreted	1			1	GO:0016705|GO:0055114	Luciferase-like domain, D(P)-binding domain, GroES-like, Dimethyl sulphone monooxygese SfnG		No	n/a	No
1A5.g67	Cluster_000066	5	1A5.g67	1E4.g62	3D1.g68	3D7.g72	Zt09_model_1_00073	Core	5	ATPase family associated with various cellular activities (AAA)							GO:0005524	ATPase, AAA-type, core, P-loop containing nucleoside triphosphate hydrolase, AAA+ ATPase domain		No	n/a	No
1E4.g62	Cluster_000066	5	1A5.g67	1E4.g62	3D1.g68	3D7.g72	Zt09_model_1_00073	Core	5	ATPase family associated with various cellular activities (AAA)							GO:0005524	P-loop containing nucleoside triphosphate hydrolase, AAA+ ATPase domain, ATPase, AAA-type, core		No	n/a	No
3D1.g68	Cluster_000066	5	1A5.g67	1E4.g62	3D1.g68	3D7.g72	Zt09_model_1_00073	Core	5	ATPase family associated with various cellular activities (AAA)							GO:0005524	ATPase, AAA-type, core, P-loop containing nucleoside triphosphate hydrolase, AAA+ ATPase domain		No	n/a	No
3D7.g72	Cluster_000066	5	1A5.g67	1E4.g62	3D1.g68	3D7.g72	Zt09_model_1_00073	Core	5	ATPase family associated with various cellular activities (AAA)							GO:0005524	P-loop containing nucleoside triphosphate hydrolase, AAA+ ATPase domain, ATPase, AAA-type, core		No	n/a	No
Zt09_model_1_00073	Cluster_000066	5	1A5.g67	1E4.g62	3D1.g68	3D7.g72	Zt09_model_1_00073	Core	5	ATPase family associated with various cellular activities (AAA)							GO:0005524	AAA+ ATPase domain, ATPase, AAA-type, core, P-loop containing nucleoside triphosphate hydrolase		No	n/a	No
1A5.g68	Cluster_000067	5	1A5.g68	1E4.g63	3D1.g69	3D7.g73	Zt09_model_1_00074	Core	5	Fungal specific transcription factor domain								Fungal transcription factor		No	n/a	No
1E4.g63	Cluster_000067	5	1A5.g68	1E4.g63	3D1.g69	3D7.g73	Zt09_model_1_00074	Core	5	Fungal specific transcription factor domain								Fungal transcription factor		No	n/a	No
3D1.g69	Cluster_000067	5	1A5.g68	1E4.g63	3D1.g69	3D7.g73	Zt09_model_1_00074	Core	5	Fungal specific transcription factor domain								Fungal transcription factor		No	n/a	No
3D7.g73	Cluster_000067	5	1A5.g68	1E4.g63	3D1.g69	3D7.g73	Zt09_model_1_00074	Core	5	Fungal specific transcription factor domain								Protein of unknown function DUF3468		No	n/a	No
Zt09_model_1_00074	Cluster_000067	5	1A5.g68	1E4.g63	3D1.g69	3D7.g73	Zt09_model_1_00074	Core	5	Fungal specific transcription factor domain								Protein of unknown function DUF3468		No	n/a	No
1A5.g69	Cluster_000068	5	1A5.g69	1E4.g64	3D1.g70	3D7.g74	Zt09_model_1_00076	Core	5	Oxysterol-binding protein								Oxysterol-binding protein, Oxysterol-binding protein, conserved site		No	n/a	No
1E4.g64	Cluster_000068	5	1A5.g69	1E4.g64	3D1.g70	3D7.g74	Zt09_model_1_00076	Core	5	Oxysterol-binding protein								Oxysterol-binding protein, Oxysterol-binding protein, conserved site		No	n/a	No
3D1.g70	Cluster_000068	5	1A5.g69	1E4.g64	3D1.g70	3D7.g74	Zt09_model_1_00076	Core	5	Oxysterol-binding protein								Oxysterol-binding protein, Oxysterol-binding protein, conserved site		No	n/a	No
3D7.g74	Cluster_000068	5	1A5.g69	1E4.g64	3D1.g70	3D7.g74	Zt09_model_1_00076	Core	5	Oxysterol-binding protein								Oxysterol-binding protein, Oxysterol-binding protein, conserved site		No	n/a	No
Zt09_model_1_00076	Cluster_000068	5	1A5.g69	1E4.g64	3D1.g70	3D7.g74	Zt09_model_1_00076	Core	5	Oxysterol-binding protein								Oxysterol-binding protein, Oxysterol-binding protein, conserved site		No	n/a	No
1A5.g70	Cluster_000069	4	1A5.g70	1E4.g65	3D1.g71		Zt09_model_1_00077	Accessory	4											No	n/a	No
1E4.g65	Cluster_000069	4	1A5.g70	1E4.g65	3D1.g71		Zt09_model_1_00077	Accessory	4		secreted	secreted	1							Yes	0.611	No
3D1.g71	Cluster_000069	4	1A5.g70	1E4.g65	3D1.g71		Zt09_model_1_00077	Accessory	4		secreted	secreted	1							Yes	0.611	No
Zt09_model_1_00077	Cluster_000069	4	1A5.g70	1E4.g65	3D1.g71		Zt09_model_1_00077	Accessory	4		secreted	secreted	1							Yes	n/a	No
1A5.g71	Cluster_000070	5	1A5.g71	1E4.g66	3D1.g72	3D7.g76	Zt09_model_1_00078	Core	5								GO:0046872|GO:0005515	Zinc finger, C2H2, Ankyrin repeat-containing domain, Ankyrin repeat, Zinc finger, C2H2-like		No	n/a	No
1E4.g66	Cluster_000070	5	1A5.g71	1E4.g66	3D1.g72	3D7.g76	Zt09_model_1_00078	Core	5								GO:0046872|GO:0005515	Zinc finger, C2H2, Ankyrin repeat-containing domain, Zinc finger, C2H2-like, Ankyrin repeat		No	n/a	No
3D1.g72	Cluster_000070	5	1A5.g71	1E4.g66	3D1.g72	3D7.g76	Zt09_model_1_00078	Core	5								GO:0005515|GO:0046872	Ankyrin repeat, Ankyrin repeat-containing domain, Zinc finger, C2H2, Zinc finger, C2H2-like		No	n/a	No
3D7.g76	Cluster_000070	5	1A5.g71	1E4.g66	3D1.g72	3D7.g76	Zt09_model_1_00078	Core	5	Ankyrin repeats (3 copies)							GO:0046872|GO:0005515	Ankyrin repeat-containing domain, Zinc finger, C2H2, Zinc finger, C2H2-like, Ankyrin repeat		No	n/a	No
Zt09_model_1_00078	Cluster_000070	5	1A5.g71	1E4.g66	3D1.g72	3D7.g76	Zt09_model_1_00078	Core	5	Ankyrin repeats (3 copies)							GO:0005515|GO:0046872	Ankyrin repeat-containing domain, Zinc finger, C2H2-like, Ankyrin repeat, Zinc finger, C2H2		No	n/a	No
1A5.g72	Cluster_000071	3	1A5.g72	1E4.g67			Zt09_model_1_00079	Accessory	3	Glutathione-dependent formaldehyde-activating enzyme							GO:0008152|GO:0016846	Glutathione-dependent formaldehyde-activating enzyme/centromere protein V, Mss4-like	KEGG: 00680+4.4.1.22|MetaCyc: PWY-1801|UniPathway: UPA00562	No	n/a	No
1E4.g67	Cluster_000071	3	1A5.g72	1E4.g67			Zt09_model_1_00079	Accessory	3	Glutathione-dependent formaldehyde-activating enzyme							GO:0008152|GO:0016846	Mss4-like, Glutathione-dependent formaldehyde-activating enzyme/centromere protein V	KEGG: 00680+4.4.1.22|MetaCyc: PWY-1801|UniPathway: UPA00562	No	n/a	No
Zt09_model_1_00079	Cluster_000071	3	1A5.g72	1E4.g67			Zt09_model_1_00079	Accessory	3	Glutathione-dependent formaldehyde-activating enzyme							GO:0008152|GO:0016846	Glutathione-dependent formaldehyde-activating enzyme/centromere protein V, Mss4-like	KEGG: 00680+4.4.1.22|MetaCyc: PWY-1801|UniPathway: UPA00562	No	n/a	No
1A5.g73	Cluster_000072	5	1A5.g73	1E4.g68	3D1.g73	3D7.g77	Zt09_model_1_00080	Core	5	RibD C-terminal domain							GO:0008703|GO:0009231|GO:0055114	Dihydrofolate reductase-like domain, Bacterial bifunctional deaminase-reductase, C-terminal		No	n/a	No
1E4.g68	Cluster_000072	5	1A5.g73	1E4.g68	3D1.g73	3D7.g77	Zt09_model_1_00080	Core	5	RibD C-terminal domain							GO:0008703|GO:0009231|GO:0055114	Dihydrofolate reductase-like domain, Bacterial bifunctional deaminase-reductase, C-terminal		No	n/a	No
3D1.g73	Cluster_000072	5	1A5.g73	1E4.g68	3D1.g73	3D7.g77	Zt09_model_1_00080	Core	5	RibD C-terminal domain							GO:0008703|GO:0009231|GO:0055114	Dihydrofolate reductase-like domain, Bacterial bifunctional deaminase-reductase, C-terminal		No	n/a	No
3D7.g77	Cluster_000072	5	1A5.g73	1E4.g68	3D1.g73	3D7.g77	Zt09_model_1_00080	Core	5	RibD C-terminal domain							GO:0008703|GO:0009231|GO:0055114	Dihydrofolate reductase-like domain, Bacterial bifunctional deaminase-reductase, C-terminal		No	n/a	No
Zt09_model_1_00080	Cluster_000072	5	1A5.g73	1E4.g68	3D1.g73	3D7.g77	Zt09_model_1_00080	Core	5	RibD C-termil domain							GO:0008703|GO:0009231|GO:0055114	Bacterial bifunctiol deamise-reductase, C-termil, Dihydrofolate reductase-like domain		No	n/a	No
1A5.g74	Cluster_000073	5	1A5.g74	1E4.g69	3D1.g74	3D7.g78	Zt09_model_1_00081	Core	5	Domain of unknown function (DUF4965), Domain of unknown function (DUF5127), Domain of unknown function (DUF4964), Domain of unknown function (DUF1793)	secreted	secreted	1				GO:0003824	Domain of unknown function DUF4965, Domain of unknown function DUF5127, Domain of unknown function DUF4964, Domain of unknown function DUF1793, Six-hairpin glycosidase-like	KEGG: 00220+3.5.1.2|KEGG: 00250+3.5.1.2|KEGG: 00471+3.5.1.2	Yes	n/a	No
1E4.g69	Cluster_000073	5	1A5.g74	1E4.g69	3D1.g74	3D7.g78	Zt09_model_1_00081	Core	5	Domain of unknown function (DUF1793), Domain of unknown function (DUF4965), Domain of unknown function (DUF4964), Domain of unknown function (DUF5127)	secreted	secreted	1				GO:0003824	Domain of unknown function DUF1793, Domain of unknown function DUF4965, Six-hairpin glycosidase-like, Domain of unknown function DUF4964, Domain of unknown function DUF5127	KEGG: 00220+3.5.1.2|KEGG: 00250+3.5.1.2|KEGG: 00471+3.5.1.2	Yes	1	No
3D1.g74	Cluster_000073	5	1A5.g74	1E4.g69	3D1.g74	3D7.g78	Zt09_model_1_00081	Core	5	Domain of unknown function (DUF4965), Domain of unknown function (DUF5127), Domain of unknown function (DUF4964), Domain of unknown function (DUF1793)	secreted	secreted	1				GO:0003824	Domain of unknown function DUF4965, Domain of unknown function DUF5127, Six-hairpin glycosidase-like, Domain of unknown function DUF4964, Domain of unknown function DUF1793	KEGG: 00220+3.5.1.2|KEGG: 00250+3.5.1.2|KEGG: 00471+3.5.1.2	Yes	1	No
3D7.g78	Cluster_000073	5	1A5.g74	1E4.g69	3D1.g74	3D7.g78	Zt09_model_1_00081	Core	5	Domain of unknown function (DUF4964), Domain of unknown function (DUF4965), Domain of unknown function (DUF1793)	secreted	secreted	1				GO:0003824	Domain of unknown function DUF4964, Domain of unknown function DUF4965, Six-hairpin glycosidase-like, Domain of unknown function DUF1793		Yes	n/a	No
Zt09_model_1_00081	Cluster_000073	5	1A5.g74	1E4.g69	3D1.g74	3D7.g78	Zt09_model_1_00081	Core	5	Domain of unknown function (DUF4965), Domain of unknown function (DUF4964), Domain of unknown function (DUF1793)	secreted	secreted	1				GO:0003824	Domain of unknown function DUF4965, Domain of unknown function DUF4964, Domain of unknown function DUF1793, Six-hairpin glycosidase-like		Yes	n/a	No
1A5.g75	Cluster_000074	5	1A5.g75	1E4.g70	3D1.g75	3D7.g79	Zt09_model_1_00082	Core	5	Fungal Zn(2)-Cys(6) binuclear cluster domain, Fungal specific transcription factor domain							GO:0000981|GO:0005634|GO:0006355|GO:0008270|GO:0003677|GO:0005634|GO:0006351|GO:0008270	Zn(2)-C6 fungal-type DNA-binding domain, Transcription factor domain, fungi		No	n/a	No
1E4.g70	Cluster_000074	5	1A5.g75	1E4.g70	3D1.g75	3D7.g79	Zt09_model_1_00082	Core	5	Fungal specific transcription factor domain, Fungal Zn(2)-Cys(6) binuclear cluster domain							GO:0003677|GO:0005634|GO:0006351|GO:0008270|GO:0000981|GO:0005634|GO:0006355|GO:0008270	Transcription factor domain, fungi, Zn(2)-C6 fungal-type DNA-binding domain		No	n/a	No
3D1.g75	Cluster_000074	5	1A5.g75	1E4.g70	3D1.g75	3D7.g79	Zt09_model_1_00082	Core	5	Fungal specific transcription factor domain, Fungal Zn(2)-Cys(6) binuclear cluster domain							GO:0003677|GO:0005634|GO:0006351|GO:0008270|GO:0000981|GO:0005634|GO:0006355|GO:0008270	Transcription factor domain, fungi, Zn(2)-C6 fungal-type DNA-binding domain		No	n/a	No
3D7.g79	Cluster_000074	5	1A5.g75	1E4.g70	3D1.g75	3D7.g79	Zt09_model_1_00082	Core	5	Fungal specific transcription factor domain, Fungal Zn(2)-Cys(6) binuclear cluster domain							GO:0003677|GO:0005634|GO:0006351|GO:0008270|GO:0000981|GO:0005634|GO:0006355|GO:0008270	Transcription factor domain, fungi, Zn(2)-C6 fungal-type DNA-binding domain		No	n/a	No
Zt09_model_1_00082	Cluster_000074	5	1A5.g75	1E4.g70	3D1.g75	3D7.g79	Zt09_model_1_00082	Core	5	Fungal Zn(2)-Cys(6) binuclear cluster domain, Fungal specific transcription factor domain							GO:0000981|GO:0005634|GO:0006355|GO:0008270|GO:0003677|GO:0005634|GO:0006351|GO:0008270	Zn(2)-C6 fungal-type D-binding domain, Transcription factor domain, fungi		No	n/a	No
1A5.g76	Cluster_000075	5	1A5.g76	1E4.g71	3D1.g76	3D7.g80	Zt09_model_1_00083	Core	5											No	n/a	No
1E4.g71	Cluster_000075	5	1A5.g76	1E4.g71	3D1.g76	3D7.g80	Zt09_model_1_00083	Core	5											No	n/a	No
3D1.g76	Cluster_000075	5	1A5.g76	1E4.g71	3D1.g76	3D7.g80	Zt09_model_1_00083	Core	5											No	n/a	No
3D7.g80	Cluster_000075	5	1A5.g76	1E4.g71	3D1.g76	3D7.g80	Zt09_model_1_00083	Core	5											No	n/a	No
Zt09_model_1_00083	Cluster_000075	5	1A5.g76	1E4.g71	3D1.g76	3D7.g80	Zt09_model_1_00083	Core	5											No	n/a	No
1A5.g77	Cluster_000076	5	1A5.g77	1E4.g73	3D1.g78	3D7.g81	Zt09_model_1_00088	Core	5	Ssu72-like protein							GO:0004721|GO:0005634|GO:0006397	RNA polymerase II subunit A	KEGG: 04660+3.1.3.16	No	n/a	No
1E4.g73	Cluster_000076	5	1A5.g77	1E4.g73	3D1.g78	3D7.g81	Zt09_model_1_00088	Core	5	Ssu72-like protein							GO:0004721|GO:0005634|GO:0006397	RNA polymerase II subunit A	KEGG: 04660+3.1.3.16	No	n/a	No
3D1.g78	Cluster_000076	5	1A5.g77	1E4.g73	3D1.g78	3D7.g81	Zt09_model_1_00088	Core	5	Ssu72-like protein							GO:0004721|GO:0005634|GO:0006397	RNA polymerase II subunit A	KEGG: 04660+3.1.3.16	No	n/a	No
3D7.g81	Cluster_000076	5	1A5.g77	1E4.g73	3D1.g78	3D7.g81	Zt09_model_1_00088	Core	5	Ssu72-like protein							GO:0004721|GO:0005634|GO:0006397	RNA polymerase II subunit A		No	n/a	No
Zt09_model_1_00088	Cluster_000076	5	1A5.g77	1E4.g73	3D1.g78	3D7.g81	Zt09_model_1_00088	Core	5	Ssu72-like protein							GO:0004721|GO:0005634|GO:0006397	R polymerase II subunit A		No	n/a	No
1A5.g78	Cluster_000077	4	1A5.g78	1E4.g74	3D1.g79		Zt09_model_1_00087	Accessory	4	FYVE zinc finger							GO:0005515|GO:0008270|GO:0046872	Zinc finger, RING/FYVE/PHD-type, Zinc finger, RING-type, FYVE zinc finger, Zinc finger, FYVE/PHD-type, Zinc finger, FYVE-related		No	n/a	No
1E4.g74	Cluster_000077	4	1A5.g78	1E4.g74	3D1.g79		Zt09_model_1_00087	Accessory	4	FYVE zinc finger							GO:0005515|GO:0008270|GO:0046872	Zinc finger, RING/FYVE/PHD-type, Zinc finger, RING-type, FYVE zinc finger, Zinc finger, FYVE/PHD-type, Zinc finger, FYVE-related		No	n/a	No
3D1.g79	Cluster_000077	4	1A5.g78	1E4.g74	3D1.g79		Zt09_model_1_00087	Accessory	4	FYVE zinc finger							GO:0005515|GO:0008270|GO:0046872	Zinc finger, RING/FYVE/PHD-type, Zinc finger, RING-type, FYVE zinc finger, Zinc finger, FYVE/PHD-type, Zinc finger, FYVE-related		No	n/a	No
Zt09_model_1_00087	Cluster_000077	4	1A5.g78	1E4.g74	3D1.g79		Zt09_model_1_00087	Accessory	4	FYVE zinc finger							GO:0046872|GO:0005515|GO:0008270	FYVE zinc finger, Zinc finger, RING/FYVE/PHD-type, Zinc finger, FYVE/PHD-type, Zinc finger, FYVE-related, Zinc finger, RING-type		No	n/a	No
1A5.g79	Cluster_000078	5	1A5.g79	1E4.g75	3D1.g80	3D7.g82	Zt09_model_1_00086	Core	5	FAD binding domain of DNA photolyase, DNA photolyase								Cryptochrome/DNA photolyase class 1, conserved site, C-terminal, Rossmann-like alpha/beta/alpha sandwich fold, Cryptochrome/DNA photolyase, FAD-binding domain, DNA photolyase, N-terminal, Cryptochrome/DNA photolyase class 1		No	n/a	No
1E4.g75	Cluster_000078	5	1A5.g79	1E4.g75	3D1.g80	3D7.g82	Zt09_model_1_00086	Core	5	DNA photolyase, FAD binding domain of DNA photolyase								Cryptochrome/DNA photolyase class 1, conserved site, C-terminal, DNA photolyase, N-terminal, Cryptochrome/DNA photolyase, FAD-binding domain, Cryptochrome/DNA photolyase class 1, Rossmann-like alpha/beta/alpha sandwich fold		No	n/a	No
3D1.g80	Cluster_000078	5	1A5.g79	1E4.g75	3D1.g80	3D7.g82	Zt09_model_1_00086	Core	5	FAD binding domain of DNA photolyase, DNA photolyase								Rossmann-like alpha/beta/alpha sandwich fold, Cryptochrome/DNA photolyase, FAD-binding domain, DNA photolyase, N-terminal, Cryptochrome/DNA photolyase class 1, Cryptochrome/DNA photolyase class 1, conserved site, C-terminal		No	n/a	No
3D7.g82	Cluster_000078	5	1A5.g79	1E4.g75	3D1.g80	3D7.g82	Zt09_model_1_00086	Core	5	FAD binding domain of DNA photolyase, DNA photolyase								Cryptochrome/DNA photolyase class 1, conserved site, C-terminal, Cryptochrome/DNA photolyase class 1, Rossmann-like alpha/beta/alpha sandwich fold, DNA photolyase, N-terminal, Cryptochrome/DNA photolyase, FAD-binding domain		No	n/a	No
Zt09_model_1_00086	Cluster_000078	5	1A5.g79	1E4.g75	3D1.g80	3D7.g82	Zt09_model_1_00086	Core	5	FAD binding domain of D photolyase, D photolyase								Cryptochrome/D photolyase class 1, conserved site, C-termil, Rossmann-like alpha/beta/alpha sandwich fold, Cryptochrome/D photolyase, FAD-binding domain, Cryptochrome/D photolyase class 1, D photolyase, N-termil		No	n/a	No
1A5.g80	Cluster_000079	5	1A5.g80	1E4.g76	3D1.g81	3D7.g83	Zt09_model_1_00085	Core	5	Enoyl-(Acyl carrier protein) reductase								NAD(P)-binding domain, Short-chain dehydrogenase/reductase SDR		No	n/a	No
1E4.g76	Cluster_000079	5	1A5.g80	1E4.g76	3D1.g81	3D7.g83	Zt09_model_1_00085	Core	5	Enoyl-(Acyl carrier protein) reductase								Short-chain dehydrogenase/reductase SDR, NAD(P)-binding domain		No	n/a	No
3D1.g81	Cluster_000079	5	1A5.g80	1E4.g76	3D1.g81	3D7.g83	Zt09_model_1_00085	Core	5	Enoyl-(Acyl carrier protein) reductase								Short-chain dehydrogenase/reductase SDR, NAD(P)-binding domain		No	n/a	No
3D7.g83	Cluster_000079	5	1A5.g80	1E4.g76	3D1.g81	3D7.g83	Zt09_model_1_00085	Core	5	short chain dehydrogenase							GO:0008152|GO:0016491	Short-chain dehydrogenase/reductase SDR, Glucose/ribitol dehydrogenase, NAD(P)-binding domain		No	n/a	No
Zt09_model_1_00085	Cluster_000079	5	1A5.g80	1E4.g76	3D1.g81	3D7.g83	Zt09_model_1_00085	Core	5	short chain dehydrogese							GO:0008152|GO:0016491	Short-chain dehydrogese/reductase SDR, Glucose/ribitol dehydrogese, D(P)-binding domain		No	n/a	No
1A5.g81	Cluster_000080	3	1A5.g81	1E4.g77		3D7.g86		Accessory	3		secreted	secreted	1							Yes	1	Yes
1E4.g77	Cluster_000080	3	1A5.g81	1E4.g77		3D7.g86		Accessory	3		secreted	secreted	1							Yes	1	Yes
3D7.g86	Cluster_000080	3	1A5.g81	1E4.g77		3D7.g86		Accessory	3		secreted	secreted	1							Yes	1	Yes
1A5.g82	Cluster_000081	3	1A5.g82	1E4.g78	3D1.g83			Accessory	3											No	n/a	No
1E4.g78	Cluster_000081	3	1A5.g82	1E4.g78	3D1.g83			Accessory	3			secreted	1							No	n/a	No
3D1.g83	Cluster_000081	3	1A5.g82	1E4.g78	3D1.g83			Accessory	3											No	n/a	No
1A5.g83	Cluster_000082	5	1A5.g83	1E4.g79	3D1.g84	3D7.g89	Zt09_model_1_00091	Core	5	Isochorismatase family							GO:0003824|GO:0008152	Isochorismatase-like		No	n/a	No
1E4.g79	Cluster_000082	5	1A5.g83	1E4.g79	3D1.g84	3D7.g89	Zt09_model_1_00091	Core	5	Isochorismatase family							GO:0003824|GO:0008152	Isochorismatase-like		No	n/a	No
3D1.g84	Cluster_000082	5	1A5.g83	1E4.g79	3D1.g84	3D7.g89	Zt09_model_1_00091	Core	5	Isochorismatase family							GO:0003824|GO:0008152	Isochorismatase-like		No	n/a	No
3D7.g89	Cluster_000082	5	1A5.g83	1E4.g79	3D1.g84	3D7.g89	Zt09_model_1_00091	Core	5	Isochorismatase family							GO:0003824|GO:0008152	Isochorismatase-like		No	n/a	No
Zt09_model_1_00091	Cluster_000082	5	1A5.g83	1E4.g79	3D1.g84	3D7.g89	Zt09_model_1_00091	Core	5	Isochorismatase family							GO:0003824|GO:0008152	Isochorismatase-like		No	n/a	No
1A5.g84	Cluster_000083	5	1A5.g84	1E4.g80	3D1.g85	3D7.g90	Zt09_model_1_00092	Core	5											No	n/a	No
1E4.g80	Cluster_000083	5	1A5.g84	1E4.g80	3D1.g85	3D7.g90	Zt09_model_1_00092	Core	5											No	n/a	No
3D1.g85	Cluster_000083	5	1A5.g84	1E4.g80	3D1.g85	3D7.g90	Zt09_model_1_00092	Core	5											No	n/a	No
3D7.g90	Cluster_000083	5	1A5.g84	1E4.g80	3D1.g85	3D7.g90	Zt09_model_1_00092	Core	5											No	n/a	No
Zt09_model_1_00092	Cluster_000083	5	1A5.g84	1E4.g80	3D1.g85	3D7.g90	Zt09_model_1_00092	Core	5											No	n/a	No
1A5.g85	Cluster_000084	5	1A5.g85	1E4.g81	3D1.g86	3D7.g91	Zt09_model_1_00093	Core	5		secreted	secreted	1							Yes	0.987	Yes
1E4.g81	Cluster_000084	5	1A5.g85	1E4.g81	3D1.g86	3D7.g91	Zt09_model_1_00093	Core	5		secreted	secreted	1							Yes	0.987	Yes
3D1.g86	Cluster_000084	5	1A5.g85	1E4.g81	3D1.g86	3D7.g91	Zt09_model_1_00093	Core	5		secreted	secreted	1							Yes	0.97	Yes
3D7.g91	Cluster_000084	5	1A5.g85	1E4.g81	3D1.g86	3D7.g91	Zt09_model_1_00093	Core	5		secreted	secreted	1							Yes	0.986	Yes
Zt09_model_1_00093	Cluster_000084	5	1A5.g85	1E4.g81	3D1.g86	3D7.g91	Zt09_model_1_00093	Core	5		secreted	secreted	1							Yes	n/a	Yes
1A5.g86	Cluster_000085	3	1A5.g86	1E4.g82		3D7.g92		Accessory	3		secreted	secreted	1					PAN/Apple domain		Yes	n/a	No
1E4.g82	Cluster_000085	3	1A5.g86	1E4.g82		3D7.g92		Accessory	3		secreted	secreted	1					PAN/Apple domain		Yes	1	No
3D7.g92	Cluster_000085	3	1A5.g86	1E4.g82		3D7.g92		Accessory	3		secreted	secreted	1					PAN/Apple domain		Yes	n/a	No
1A5.g87	Cluster_000086	5	1A5.g87	1E4.g83	3D1.g89	3D7.g93	Zt09_model_1_00095	Core	5	Acyltransferase family			4	8	5	8	GO:0016747	Acyltransferase 3		No	n/a	No
1E4.g83	Cluster_000086	5	1A5.g87	1E4.g83	3D1.g89	3D7.g93	Zt09_model_1_00095	Core	5	Acyltransferase family			5	9	5	8	GO:0016747	Acyltransferase 3		No	n/a	No
3D1.g89	Cluster_000086	5	1A5.g87	1E4.g83	3D1.g89	3D7.g93	Zt09_model_1_00095	Core	5	Acyltransferase family			4	8	5	8	GO:0016747	Acyltransferase 3		No	n/a	No
3D7.g93	Cluster_000086	5	1A5.g87	1E4.g83	3D1.g89	3D7.g93	Zt09_model_1_00095	Core	5	Acyltransferase family			4	8	5	8	GO:0016747	Acyltransferase 3		No	n/a	No
Zt09_model_1_00095	Cluster_000086	5	1A5.g87	1E4.g83	3D1.g89	3D7.g93	Zt09_model_1_00095	Core	5	Acyltransferase family			5	9	5	8	GO:0016747	Acyltransferase 3		No	n/a	No
1A5.g88	Cluster_000087	5	1A5.g88	1E4.g84	3D1.g90	3D7.g94	Zt09_model_1_00096	Core	5	ZIP Zinc transporter			5	8	4	7	GO:0016020|GO:0030001|GO:0046873|GO:0055085	Zinc/iron permease		No	n/a	No
1E4.g84	Cluster_000087	5	1A5.g88	1E4.g84	3D1.g90	3D7.g94	Zt09_model_1_00096	Core	5	ZIP Zinc transporter			5	8	4	7	GO:0016020|GO:0030001|GO:0046873|GO:0055085	Zinc/iron permease		No	n/a	No
3D1.g90	Cluster_000087	5	1A5.g88	1E4.g84	3D1.g90	3D7.g94	Zt09_model_1_00096	Core	5	ZIP Zinc transporter			5	8	4	7	GO:0016020|GO:0030001|GO:0046873|GO:0055085	Zinc/iron permease		No	n/a	No
3D7.g94	Cluster_000087	5	1A5.g88	1E4.g84	3D1.g90	3D7.g94	Zt09_model_1_00096	Core	5	ZIP Zinc transporter			5	8	4	7	GO:0016020|GO:0030001|GO:0046873|GO:0055085	Zinc/iron permease		No	n/a	No
Zt09_model_1_00096	Cluster_000087	5	1A5.g88	1E4.g84	3D1.g90	3D7.g94	Zt09_model_1_00096	Core	5	ZIP Zinc transporter			5	8	4	7	GO:0016020|GO:0030001|GO:0046873|GO:0055085	Zinc/iron permease		No	n/a	No
1A5.g89	Cluster_000088	5	1A5.g89	1E4.g85	3D1.g91	3D7.g95	Zt09_model_1_00097	Core	5	Kinase binding protein CGI-121								CGI121/TPRKB		No	n/a	No
1E4.g85	Cluster_000088	5	1A5.g89	1E4.g85	3D1.g91	3D7.g95	Zt09_model_1_00097	Core	5	Kinase binding protein CGI-121								CGI121/TPRKB		No	n/a	No
3D1.g91	Cluster_000088	5	1A5.g89	1E4.g85	3D1.g91	3D7.g95	Zt09_model_1_00097	Core	5	Kinase binding protein CGI-121								CGI121/TPRKB		No	n/a	No
3D7.g95	Cluster_000088	5	1A5.g89	1E4.g85	3D1.g91	3D7.g95	Zt09_model_1_00097	Core	5	Kinase binding protein CGI-121								CGI121/TPRKB		No	n/a	No
Zt09_model_1_00097	Cluster_000088	5	1A5.g89	1E4.g85	3D1.g91	3D7.g95	Zt09_model_1_00097	Core	5	Kise binding protein CGI-121								CGI121/TPRKB		No	n/a	No
1A5.g90	Cluster_000089	5	1A5.g90	1E4.g86	3D1.g92	3D7.g96	Zt09_model_1_00098	Core	5	Fungal Zn(2)-Cys(6) binuclear cluster domain, Fungal specific transcription factor domain			2	2	1		GO:0000981|GO:0005634|GO:0006355|GO:0008270|GO:0003677|GO:0005634|GO:0006351|GO:0008270	Zn(2)-C6 fungal-type DNA-binding domain, Transcription factor domain, fungi		No	n/a	No
1E4.g86	Cluster_000089	5	1A5.g90	1E4.g86	3D1.g92	3D7.g96	Zt09_model_1_00098	Core	5	Fungal specific transcription factor domain, Fungal Zn(2)-Cys(6) binuclear cluster domain			2	2	1		GO:0003677|GO:0005634|GO:0006351|GO:0008270|GO:0000981|GO:0005634|GO:0006355|GO:0008270	Transcription factor domain, fungi, Zn(2)-C6 fungal-type DNA-binding domain		No	n/a	No
3D1.g92	Cluster_000089	5	1A5.g90	1E4.g86	3D1.g92	3D7.g96	Zt09_model_1_00098	Core	5	Fungal specific transcription factor domain, Fungal Zn(2)-Cys(6) binuclear cluster domain			2	2	1		GO:0003677|GO:0005634|GO:0006351|GO:0008270|GO:0000981|GO:0005634|GO:0006355|GO:0008270	Transcription factor domain, fungi, Zn(2)-C6 fungal-type DNA-binding domain		No	n/a	No
3D7.g96	Cluster_000089	5	1A5.g90	1E4.g86	3D1.g92	3D7.g96	Zt09_model_1_00098	Core	5	Fungal Zn(2)-Cys(6) binuclear cluster domain, Fungal specific transcription factor domain			2	2	1		GO:0000981|GO:0005634|GO:0006355|GO:0008270|GO:0003677|GO:0005634|GO:0006351|GO:0008270	Zn(2)-C6 fungal-type DNA-binding domain, Transcription factor domain, fungi		No	n/a	No
Zt09_model_1_00098	Cluster_000089	5	1A5.g90	1E4.g86	3D1.g92	3D7.g96	Zt09_model_1_00098	Core	5	Fungal specific transcription factor domain, Fungal Zn(2)-Cys(6) binuclear cluster domain			2	2	1		GO:0003677|GO:0005634|GO:0006351|GO:0008270|GO:0000981|GO:0005634|GO:0006355|GO:0008270	Transcription factor domain, fungi, Zn(2)-C6 fungal-type D-binding domain		No	n/a	No
1A5.g91	Cluster_000090	5	1A5.g91	1E4.g87	3D1.g93	3D7.g97	Zt09_model_1_00099	Core	5	Haem-degrading	secreted	secreted	1					Haem-degrading		Yes	n/a	No
1E4.g87	Cluster_000090	5	1A5.g91	1E4.g87	3D1.g93	3D7.g97	Zt09_model_1_00099	Core	5	Haem-degrading	secreted	secreted	1					Haem-degrading		Yes	0.569	No
3D1.g93	Cluster_000090	5	1A5.g91	1E4.g87	3D1.g93	3D7.g97	Zt09_model_1_00099	Core	5	Haem-degrading	secreted	secreted	1					Haem-degrading		Yes	0.569	No
3D7.g97	Cluster_000090	5	1A5.g91	1E4.g87	3D1.g93	3D7.g97	Zt09_model_1_00099	Core	5	Haem-degrading	secreted	secreted	1					Haem-degrading		Yes	n/a	No
Zt09_model_1_00099	Cluster_000090	5	1A5.g91	1E4.g87	3D1.g93	3D7.g97	Zt09_model_1_00099	Core	5	Haem-degrading	secreted	secreted	1					Haem-degrading		Yes	n/a	No
1A5.g92	Cluster_000091	5	1A5.g92	1E4.g88	3D1.g94	3D7.g98	Zt09_model_1_00100	Core	5											No	n/a	No
1E4.g88	Cluster_000091	5	1A5.g92	1E4.g88	3D1.g94	3D7.g98	Zt09_model_1_00100	Core	5											No	n/a	No
3D1.g94	Cluster_000091	5	1A5.g92	1E4.g88	3D1.g94	3D7.g98	Zt09_model_1_00100	Core	5											No	n/a	No
3D7.g98	Cluster_000091	5	1A5.g92	1E4.g88	3D1.g94	3D7.g98	Zt09_model_1_00100	Core	5											No	n/a	No
Zt09_model_1_00100	Cluster_000091	5	1A5.g92	1E4.g88	3D1.g94	3D7.g98	Zt09_model_1_00100	Core	5											No	n/a	No
1A5.g93	Cluster_000092	5	1A5.g93	1E4.g89	3D1.g95	3D7.g99	Zt09_model_1_00102	Core	5											No	n/a	No
1E4.g89	Cluster_000092	5	1A5.g93	1E4.g89	3D1.g95	3D7.g99	Zt09_model_1_00102	Core	5											No	n/a	No
3D1.g95	Cluster_000092	5	1A5.g93	1E4.g89	3D1.g95	3D7.g99	Zt09_model_1_00102	Core	5											No	n/a	No
3D7.g99	Cluster_000092	5	1A5.g93	1E4.g89	3D1.g95	3D7.g99	Zt09_model_1_00102	Core	5											No	n/a	No
Zt09_model_1_00102	Cluster_000092	5	1A5.g93	1E4.g89	3D1.g95	3D7.g99	Zt09_model_1_00102	Core	5											No	n/a	No
1A5.g94	Cluster_000093	5	1A5.g94	1E4.g90	3D1.g96	3D7.g100	Zt09_model_1_00103	Core	5	Fungal specific transcription factor domain, Fungal Zn(2)-Cys(6) binuclear cluster domain							GO:0000981|GO:0005634|GO:0006355|GO:0008270|GO:0003677|GO:0005634|GO:0006351|GO:0008270	Zn(2)-C6 fungal-type DNA-binding domain, Transcription factor domain, fungi		No	n/a	No
1E4.g90	Cluster_000093	5	1A5.g94	1E4.g90	3D1.g96	3D7.g100	Zt09_model_1_00103	Core	5	Fungal Zn(2)-Cys(6) binuclear cluster domain, Fungal specific transcription factor domain							GO:0000981|GO:0005634|GO:0006355|GO:0008270|GO:0003677|GO:0005634|GO:0006351|GO:0008270	Zn(2)-C6 fungal-type DNA-binding domain, Transcription factor domain, fungi		No	n/a	No
3D1.g96	Cluster_000093	5	1A5.g94	1E4.g90	3D1.g96	3D7.g100	Zt09_model_1_00103	Core	5	Fungal Zn(2)-Cys(6) binuclear cluster domain, Fungal specific transcription factor domain							GO:0000981|GO:0005634|GO:0006355|GO:0008270|GO:0003677|GO:0005634|GO:0006351|GO:0008270	Zn(2)-C6 fungal-type DNA-binding domain, Transcription factor domain, fungi		No	n/a	No
3D7.g100	Cluster_000093	5	1A5.g94	1E4.g90	3D1.g96	3D7.g100	Zt09_model_1_00103	Core	5	Fungal Zn(2)-Cys(6) binuclear cluster domain, Fungal specific transcription factor domain							GO:0003677|GO:0005634|GO:0006351|GO:0008270|GO:0000981|GO:0005634|GO:0006355|GO:0008270	Transcription factor domain, fungi, Zn(2)-C6 fungal-type DNA-binding domain		No	n/a	No
Zt09_model_1_00103	Cluster_000093	5	1A5.g94	1E4.g90	3D1.g96	3D7.g100	Zt09_model_1_00103	Core	5	Fungal Zn(2)-Cys(6) binuclear cluster domain, Fungal specific transcription factor domain							GO:0000981|GO:0005634|GO:0006355|GO:0008270|GO:0003677|GO:0005634|GO:0006351|GO:0008270	Zn(2)-C6 fungal-type D-binding domain, Transcription factor domain, fungi		No	n/a	No
1A5.g95	Cluster_000094	5	1A5.g95	1E4.g91	3D1.g97	3D7.g101	Zt09_model_1_00104	Core	5	Purple acid Phosphatase, N-terminal domain, Calcineurin-like phosphoesterase, Iron/zinc purple acid phosphatase-like protein C		secreted	1				GO:0003993|GO:0046872|GO:0016787	Purple acid phosphatase, N-terminal, Metallo-dependent phosphatase-like, Calcineurin-like phosphoesterase domain, apaH type, Purple acid phosphatase-like, N-terminal, Iron/zinc purple acid phosphatase-like C-terminal domain		No	n/a	No
1E4.g91	Cluster_000094	5	1A5.g95	1E4.g91	3D1.g97	3D7.g101	Zt09_model_1_00104	Core	5	Iron/zinc purple acid phosphatase-like protein C, Calcineurin-like phosphoesterase, Purple acid Phosphatase, N-terminal domain		secreted	1				GO:0016787|GO:0003993|GO:0046872	Iron/zinc purple acid phosphatase-like C-terminal domain, Metallo-dependent phosphatase-like, Calcineurin-like phosphoesterase domain, apaH type, Purple acid phosphatase, N-terminal, Purple acid phosphatase-like, N-terminal		No	n/a	No
3D1.g97	Cluster_000094	5	1A5.g95	1E4.g91	3D1.g97	3D7.g101	Zt09_model_1_00104	Core	5	Purple acid Phosphatase, N-terminal domain, Calcineurin-like phosphoesterase, Iron/zinc purple acid phosphatase-like protein C		secreted	1				GO:0003993|GO:0046872|GO:0016787	Purple acid phosphatase, N-terminal, Metallo-dependent phosphatase-like, Calcineurin-like phosphoesterase domain, apaH type, Purple acid phosphatase-like, N-terminal, Iron/zinc purple acid phosphatase-like C-terminal domain		No	n/a	No
3D7.g101	Cluster_000094	5	1A5.g95	1E4.g91	3D1.g97	3D7.g101	Zt09_model_1_00104	Core	5	Calcineurin-like phosphoesterase, Purple acid Phosphatase, N-terminal domain, Iron/zinc purple acid phosphatase-like protein C		secreted	1				GO:0003993|GO:0046872|GO:0016787	Metallo-dependent phosphatase-like, Purple acid phosphatase, N-terminal, Calcineurin-like phosphoesterase domain, apaH type, Purple acid phosphatase-like, N-terminal, Iron/zinc purple acid phosphatase-like C-terminal domain		No	n/a	No
Zt09_model_1_00104	Cluster_000094	5	1A5.g95	1E4.g91	3D1.g97	3D7.g101	Zt09_model_1_00104	Core	5	Purple acid Phosphatase, N-termil domain, Calcineurin-like phosphoesterase, Iron/zinc purple acid phosphatase-like protein C		secreted	1				GO:0003993|GO:0046872|GO:0016787	Purple acid phosphatase, N-termil, Metallo-dependent phosphatase-like, Calcineurin-like phosphoesterase domain, apaH type, Iron/zinc purple acid phosphatase-like C-termil domain, Purple acid phosphatase-like, N-termil		No	n/a	No
1A5.g96	Cluster_000095	5	1A5.g96	1E4.g92	3D1.g98	3D7.g102	Zt09_model_1_00105	Core	5											No	n/a	No
1E4.g92	Cluster_000095	5	1A5.g96	1E4.g92	3D1.g98	3D7.g102	Zt09_model_1_00105	Core	5											No	n/a	No
3D1.g98	Cluster_000095	5	1A5.g96	1E4.g92	3D1.g98	3D7.g102	Zt09_model_1_00105	Core	5											No	n/a	No
3D7.g102	Cluster_000095	5	1A5.g96	1E4.g92	3D1.g98	3D7.g102	Zt09_model_1_00105	Core	5											No	n/a	No
Zt09_model_1_00105	Cluster_000095	5	1A5.g96	1E4.g92	3D1.g98	3D7.g102	Zt09_model_1_00105	Core	5											No	n/a	No
1A5.g97	Cluster_000096	5	1A5.g97	1E4.g93	3D1.g99	3D7.g103	Zt09_model_1_00106	Core	5	RNA recognition motif. (a.k.a. RRM, RBD, or RNP domain)							GO:0000166|GO:0003676|GO:0003723|GO:0005634|GO:0005737|GO:0006396	Nucleotide-binding alpha-beta plait domain, RNA recognition motif domain, RNA-binding motif protein 8		No	n/a	No
1E4.g93	Cluster_000096	5	1A5.g97	1E4.g93	3D1.g99	3D7.g103	Zt09_model_1_00106	Core	5	RNA recognition motif. (a.k.a. RRM, RBD, or RNP domain)							GO:0000166|GO:0003676|GO:0003723|GO:0005634|GO:0005737|GO:0006396	Nucleotide-binding alpha-beta plait domain, RNA recognition motif domain, RNA-binding motif protein 8		No	n/a	No
3D1.g99	Cluster_000096	5	1A5.g97	1E4.g93	3D1.g99	3D7.g103	Zt09_model_1_00106	Core	5											No	n/a	No
3D7.g103	Cluster_000096	5	1A5.g97	1E4.g93	3D1.g99	3D7.g103	Zt09_model_1_00106	Core	5											No	n/a	No
Zt09_model_1_00106	Cluster_000096	5	1A5.g97	1E4.g93	3D1.g99	3D7.g103	Zt09_model_1_00106	Core	5	R recognition motif. (a.k.a. RRM, RBD, or RNP domain)							GO:0003676|GO:0000166|GO:0003723|GO:0005634|GO:0005737|GO:0006396	R recognition motif domain, Nucleotide-binding alpha-beta plait domain, R-binding motif protein 8		No	n/a	No
1A5.g98	Cluster_000097	5	1A5.g98	1E4.g94	3D1.g101	3D7.g105	Zt09_model_1_00107	Core	5	Major Facilitator Superfamily			6	12	7	12	GO:0016021|GO:0055085	Major facilitator superfamily, Major facilitator superfamily domain		No	n/a	No
1E4.g94	Cluster_000097	5	1A5.g98	1E4.g94	3D1.g101	3D7.g105	Zt09_model_1_00107	Core	5	Major Facilitator Superfamily			6	12	7	12	GO:0016021|GO:0055085	Major facilitator superfamily domain, Major facilitator superfamily		No	n/a	No
3D1.g101	Cluster_000097	5	1A5.g98	1E4.g94	3D1.g101	3D7.g105	Zt09_model_1_00107	Core	5	Major Facilitator Superfamily			6	12	7	12	GO:0016021|GO:0055085	Major facilitator superfamily, Major facilitator superfamily domain		No	n/a	No
3D7.g105	Cluster_000097	5	1A5.g98	1E4.g94	3D1.g101	3D7.g105	Zt09_model_1_00107	Core	5	Major Facilitator Superfamily			6	12	7	12	GO:0016021|GO:0055085	Major facilitator superfamily, Major facilitator superfamily domain		No	n/a	No
Zt09_model_1_00107	Cluster_000097	5	1A5.g98	1E4.g94	3D1.g101	3D7.g105	Zt09_model_1_00107	Core	5	Major Facilitator Superfamily			6	12	7	12	GO:0016021|GO:0055085	Major facilitator superfamily domain, Major facilitator superfamily		No	n/a	No
1A5.g101	Cluster_000098	5	1A5.g101	1E4.g97	3D1.g102	3D7.g106	Zt09_model_1_00109	Core	5	Thiolase, C-terminal domain, Thiolase, N-terminal domain							GO:0003824|GO:0008152|GO:0008152|GO:0016747	Thiolase-like, Thiolase, conserved site, Thiolase, C-terminal, Thiolase, N-terminal		No	n/a	No
1E4.g97	Cluster_000098	5	1A5.g101	1E4.g97	3D1.g102	3D7.g106	Zt09_model_1_00109	Core	5	Thiolase, C-terminal domain, Thiolase, N-terminal domain							GO:0003824|GO:0008152|GO:0008152|GO:0016747	Thiolase-like, Thiolase, conserved site, Thiolase, C-terminal, Thiolase, N-terminal		No	n/a	No
3D1.g102	Cluster_000098	5	1A5.g101	1E4.g97	3D1.g102	3D7.g106	Zt09_model_1_00109	Core	5	Thiolase, C-terminal domain, Thiolase, N-terminal domain							GO:0008152|GO:0016747|GO:0003824|GO:0008152	Thiolase, conserved site, Thiolase-like, Thiolase, C-terminal, Thiolase, N-terminal		No	n/a	No
3D7.g106	Cluster_000098	5	1A5.g101	1E4.g97	3D1.g102	3D7.g106	Zt09_model_1_00109	Core	5	Thiolase, N-terminal domain, Thiolase, C-terminal domain							GO:0003824|GO:0008152|GO:0008152|GO:0016747	Thiolase-like, Thiolase, conserved site, Thiolase, N-terminal, Thiolase, C-terminal		No	n/a	No
Zt09_model_1_00109	Cluster_000098	5	1A5.g101	1E4.g97	3D1.g102	3D7.g106	Zt09_model_1_00109	Core	5	Thiolase, C-termil domain, Thiolase, N-termil domain							GO:0008152|GO:0016747|GO:0003824|GO:0008152	Thiolase, conserved site, Thiolase, C-termil, Thiolase-like, Thiolase, N-termil		No	n/a	No
1A5.g102	Cluster_000099	5	1A5.g102	1E4.g98	3D1.g103	3D7.g107	Zt09_model_1_00110	Core	5	Cys/Met metabolism PLP-dependent enzyme							GO:0003824|GO:0030170	Pyridoxal phosphate-dependent transferase, major region, subdomain 2, Cys/Met metabolism, pyridoxal phosphate-dependent enzyme, Pyridoxal phosphate-dependent transferase, Pyridoxal phosphate-dependent transferase, major region, subdomain 1		No	n/a	No
1E4.g98	Cluster_000099	5	1A5.g102	1E4.g98	3D1.g103	3D7.g107	Zt09_model_1_00110	Core	5	Cys/Met metabolism PLP-dependent enzyme							GO:0003824|GO:0030170	Pyridoxal phosphate-dependent transferase, major region, subdomain 1, Pyridoxal phosphate-dependent transferase, Cys/Met metabolism, pyridoxal phosphate-dependent enzyme, Pyridoxal phosphate-dependent transferase, major region, subdomain 2		No	n/a	No
3D1.g103	Cluster_000099	5	1A5.g102	1E4.g98	3D1.g103	3D7.g107	Zt09_model_1_00110	Core	5	Cys/Met metabolism PLP-dependent enzyme							GO:0030170|GO:0003824	Cys/Met metabolism, pyridoxal phosphate-dependent enzyme, Pyridoxal phosphate-dependent transferase, major region, subdomain 1, Pyridoxal phosphate-dependent transferase, Pyridoxal phosphate-dependent transferase, major region, subdomain 2		No	n/a	No
3D7.g107	Cluster_000099	5	1A5.g102	1E4.g98	3D1.g103	3D7.g107	Zt09_model_1_00110	Core	5	Cys/Met metabolism PLP-dependent enzyme							GO:0030170|GO:0003824	Cys/Met metabolism, pyridoxal phosphate-dependent enzyme, Pyridoxal phosphate-dependent transferase, major region, subdomain 1, Pyridoxal phosphate-dependent transferase, major region, subdomain 2, Pyridoxal phosphate-dependent transferase		No	n/a	No
Zt09_model_1_00110	Cluster_000099	5	1A5.g102	1E4.g98	3D1.g103	3D7.g107	Zt09_model_1_00110	Core	5	Cys/Met metabolism PLP-dependent enzyme							GO:0030170|GO:0003824	Pyridoxal phosphate-dependent transferase, Cys/Met metabolism, pyridoxal phosphate-dependent enzyme, Pyridoxal phosphate-dependent transferase, major region, subdomain 1, Pyridoxal phosphate-dependent transferase, major region, subdomain 2		No	n/a	No
1A5.g103	Cluster_000100	5	1A5.g103	1E4.g99	3D1.g104	3D7.g108	Zt09_model_1_00111	Core	5											No	n/a	No
1E4.g99	Cluster_000100	5	1A5.g103	1E4.g99	3D1.g104	3D7.g108	Zt09_model_1_00111	Core	5											No	n/a	No
3D1.g104	Cluster_000100	5	1A5.g103	1E4.g99	3D1.g104	3D7.g108	Zt09_model_1_00111	Core	5											No	n/a	No
3D7.g108	Cluster_000100	5	1A5.g103	1E4.g99	3D1.g104	3D7.g108	Zt09_model_1_00111	Core	5											No	n/a	No
Zt09_model_1_00111	Cluster_000100	5	1A5.g103	1E4.g99	3D1.g104	3D7.g108	Zt09_model_1_00111	Core	5											No	n/a	No
1A5.g104	Cluster_000101	4	1A5.g104	1E4.g100	3D1.g105	3D7.g109		Accessory	4	FAD dependent oxidoreductase	secreted	secreted	1				GO:0016491|GO:0055114	FAD/NAD(P)-binding domain		Yes	1	No
1E4.g100	Cluster_000101	4	1A5.g104	1E4.g100	3D1.g105	3D7.g109		Accessory	4	NAD(P)-binding Rossmann-like domain	secreted	secreted	1				GO:0016491|GO:0055114	FAD/NAD(P)-binding domain		Yes	1	No
3D1.g105	Cluster_000101	4	1A5.g104	1E4.g100	3D1.g105	3D7.g109		Accessory	4	NAD(P)-binding Rossmann-like domain							GO:0016491|GO:0055114	FAD/NAD(P)-binding domain		No	n/a	No
3D7.g109	Cluster_000101	4	1A5.g104	1E4.g100	3D1.g105	3D7.g109		Accessory	4								GO:0016491|GO:0055114	FAD/NAD(P)-binding domain		No	n/a	No
1A5.g105	Cluster_000102	5	1A5.g105	1E4.g101	3D1.g106	3D7.g110	Zt09_model_1_00112	Core	5	ENTH domain								ENTH/VHS, ENTH domain		No	n/a	No
1E4.g101	Cluster_000102	5	1A5.g105	1E4.g101	3D1.g106	3D7.g110	Zt09_model_1_00112	Core	5	ENTH domain								ENTH/VHS, ENTH domain		No	n/a	No
3D1.g106	Cluster_000102	5	1A5.g105	1E4.g101	3D1.g106	3D7.g110	Zt09_model_1_00112	Core	5	ENTH domain								ENTH/VHS, ENTH domain		No	n/a	No
3D7.g110	Cluster_000102	5	1A5.g105	1E4.g101	3D1.g106	3D7.g110	Zt09_model_1_00112	Core	5	ENTH domain								ENTH domain, ENTH/VHS		No	n/a	No
Zt09_model_1_00112	Cluster_000102	5	1A5.g105	1E4.g101	3D1.g106	3D7.g110	Zt09_model_1_00112	Core	5	ENTH domain								ENTH domain, ENTH/VHS		No	n/a	No
1A5.g106	Cluster_000103	5	1A5.g106	1E4.g102	3D1.g107	3D7.g111	Zt09_model_1_00113	Core	5	Cyclophilin type peptidyl-prolyl cis-trans isomerase/CLD		secreted	1				GO:0003755|GO:0006457|GO:0000413|GO:0003755|GO:0006457	Cyclophilin-type peptidyl-prolyl cis-trans isomerase, Cyclophilin-type peptidyl-prolyl cis-trans isomerase domain, Cyclophilin-type peptidyl-prolyl cis-trans isomerase, conserved site, Cyclophilin-like domain		No	n/a	No
1E4.g102	Cluster_000103	5	1A5.g106	1E4.g102	3D1.g107	3D7.g111	Zt09_model_1_00113	Core	5	Cyclophilin type peptidyl-prolyl cis-trans isomerase/CLD							GO:0000413|GO:0003755|GO:0006457|GO:0003755|GO:0006457	Cyclophilin-type peptidyl-prolyl cis-trans isomerase domain, Cyclophilin-like domain, Cyclophilin-type peptidyl-prolyl cis-trans isomerase, conserved site, Cyclophilin-type peptidyl-prolyl cis-trans isomerase		No	n/a	No
3D1.g107	Cluster_000103	5	1A5.g106	1E4.g102	3D1.g107	3D7.g111	Zt09_model_1_00113	Core	5	Cyclophilin type peptidyl-prolyl cis-trans isomerase/CLD							GO:0000413|GO:0003755|GO:0006457|GO:0003755|GO:0006457	Cyclophilin-like domain, Cyclophilin-type peptidyl-prolyl cis-trans isomerase domain, Cyclophilin-type peptidyl-prolyl cis-trans isomerase, Cyclophilin-type peptidyl-prolyl cis-trans isomerase, conserved site		No	n/a	No
3D7.g111	Cluster_000103	5	1A5.g106	1E4.g102	3D1.g107	3D7.g111	Zt09_model_1_00113	Core	5	Cyclophilin type peptidyl-prolyl cis-trans isomerase/CLD							GO:0000413|GO:0003755|GO:0006457|GO:0003755|GO:0006457	Cyclophilin-like domain, Cyclophilin-type peptidyl-prolyl cis-trans isomerase domain, Cyclophilin-type peptidyl-prolyl cis-trans isomerase, conserved site, Cyclophilin-type peptidyl-prolyl cis-trans isomerase		No	n/a	No
Zt09_model_1_00113	Cluster_000103	5	1A5.g106	1E4.g102	3D1.g107	3D7.g111	Zt09_model_1_00113	Core	5	Cyclophilin type peptidyl-prolyl cis-trans isomerase/CLD		secreted	1				GO:0000413|GO:0003755|GO:0006457|GO:0003755|GO:0006457	Cyclophilin-type peptidyl-prolyl cis-trans isomerase domain, Cyclophilin-like domain, Cyclophilin-type peptidyl-prolyl cis-trans isomerase, conserved site, Cyclophilin-type peptidyl-prolyl cis-trans isomerase		No	n/a	No
1A5.g107	Cluster_000104	5	1A5.g107	1E4.g103	3D1.g108	3D7.g112	Zt09_model_1_00114	Core	5	Ribosomal protein L14p/L23e							GO:0003735|GO:0005840|GO:0006412	Ribosomal protein L14P, Ribosomal protein L14P, conserved site		No	n/a	No
1E4.g103	Cluster_000104	5	1A5.g107	1E4.g103	3D1.g108	3D7.g112	Zt09_model_1_00114	Core	5	Ribosomal protein L14p/L23e							GO:0003735|GO:0005840|GO:0006412	Ribosomal protein L14P, Ribosomal protein L14P, conserved site		No	n/a	No
3D1.g108	Cluster_000104	5	1A5.g107	1E4.g103	3D1.g108	3D7.g112	Zt09_model_1_00114	Core	5	Ribosomal protein L14p/L23e							GO:0003735|GO:0005840|GO:0006412	Ribosomal protein L14P, Ribosomal protein L14P, conserved site		No	n/a	No
3D7.g112	Cluster_000104	5	1A5.g107	1E4.g103	3D1.g108	3D7.g112	Zt09_model_1_00114	Core	5	Ribosomal protein L14p/L23e							GO:0003735|GO:0005840|GO:0006412	Ribosomal protein L14b/L23e, Ribosomal protein L14 domain, Ribosomal protein L14 conserved site		No	n/a	No
Zt09_model_1_00114	Cluster_000104	5	1A5.g107	1E4.g103	3D1.g108	3D7.g112	Zt09_model_1_00114	Core	5	Ribosomal protein L14p/L23e							GO:0003735|GO:0005840|GO:0006412	Ribosomal protein L14 domain, Ribosomal protein L14b/L23e, Ribosomal protein L14 conserved site		No	n/a	No
1A5.g108	Cluster_000105	4	1A5.g108	1E4.g104	3D1.g109	3D7.g113		Accessory	4		secreted	secreted	1							Yes	1	Yes
1E4.g104	Cluster_000105	4	1A5.g108	1E4.g104	3D1.g109	3D7.g113		Accessory	4		secreted	secreted	1							Yes	1	Yes
3D1.g109	Cluster_000105	4	1A5.g108	1E4.g104	3D1.g109	3D7.g113		Accessory	4		secreted	secreted	1							Yes	1	Yes
3D7.g113	Cluster_000105	4	1A5.g108	1E4.g104	3D1.g109	3D7.g113		Accessory	4		secreted	secreted	1							Yes	1	Yes
1A5.g109	Cluster_000106	5	1A5.g109	1E4.g105	3D1.g110	3D7.g114	Zt09_model_1_00115	Core	5											No	n/a	No
1E4.g105	Cluster_000106	5	1A5.g109	1E4.g105	3D1.g110	3D7.g114	Zt09_model_1_00115	Core	5											No	n/a	No
3D1.g110	Cluster_000106	5	1A5.g109	1E4.g105	3D1.g110	3D7.g114	Zt09_model_1_00115	Core	5											No	n/a	No
3D7.g114	Cluster_000106	5	1A5.g109	1E4.g105	3D1.g110	3D7.g114	Zt09_model_1_00115	Core	5											No	n/a	No
Zt09_model_1_00115	Cluster_000106	5	1A5.g109	1E4.g105	3D1.g110	3D7.g114	Zt09_model_1_00115	Core	5											No	n/a	No
1A5.g110	Cluster_000107	5	1A5.g110	1E4.g106	3D1.g111	3D7.g115	Zt09_model_1_00116	Core	5	C2 domain			1	1	1	1	GO:0005515	C2 domain, Tricalbin		No	n/a	No
1E4.g106	Cluster_000107	5	1A5.g110	1E4.g106	3D1.g111	3D7.g115	Zt09_model_1_00116	Core	5	C2 domain			1	1	1	1	GO:0005515	C2 domain, Tricalbin		No	n/a	No
3D1.g111	Cluster_000107	5	1A5.g110	1E4.g106	3D1.g111	3D7.g115	Zt09_model_1_00116	Core	5	C2 domain			1	1	1	1	GO:0005515	C2 domain, Tricalbin		No	n/a	No
3D7.g115	Cluster_000107	5	1A5.g110	1E4.g106	3D1.g111	3D7.g115	Zt09_model_1_00116	Core	5	C2 domain			1	1	1	1	GO:0005515	C2 domain, Tricalbin		No	n/a	No
Zt09_model_1_00116	Cluster_000107	5	1A5.g110	1E4.g106	3D1.g111	3D7.g115	Zt09_model_1_00116	Core	5	C2 domain			1	1	1	1	GO:0005515	C2 domain, Tricalbin		No	n/a	No
1A5.g111	Cluster_000108	5	1A5.g111	1E4.g107	3D1.g112	3D7.g116	Zt09_model_1_00117	Core	5											No	n/a	No
1E4.g107	Cluster_000108	5	1A5.g111	1E4.g107	3D1.g112	3D7.g116	Zt09_model_1_00117	Core	5											No	n/a	No
3D1.g112	Cluster_000108	5	1A5.g111	1E4.g107	3D1.g112	3D7.g116	Zt09_model_1_00117	Core	5											No	n/a	No
3D7.g116	Cluster_000108	5	1A5.g111	1E4.g107	3D1.g112	3D7.g116	Zt09_model_1_00117	Core	5											No	n/a	No
Zt09_model_1_00117	Cluster_000108	5	1A5.g111	1E4.g107	3D1.g112	3D7.g116	Zt09_model_1_00117	Core	5											No	n/a	No
1A5.g112	Cluster_000109	5	1A5.g112	1E4.g108	3D1.g113	3D7.g117	Zt09_model_1_00118	Core	5											No	n/a	No
1E4.g108	Cluster_000109	5	1A5.g112	1E4.g108	3D1.g113	3D7.g117	Zt09_model_1_00118	Core	5											No	n/a	No
3D1.g113	Cluster_000109	5	1A5.g112	1E4.g108	3D1.g113	3D7.g117	Zt09_model_1_00118	Core	5											No	n/a	No
3D7.g117	Cluster_000109	5	1A5.g112	1E4.g108	3D1.g113	3D7.g117	Zt09_model_1_00118	Core	5											No	n/a	No
Zt09_model_1_00118	Cluster_000109	5	1A5.g112	1E4.g108	3D1.g113	3D7.g117	Zt09_model_1_00118	Core	5											No	n/a	No
1A5.g113	Cluster_000110	5	1A5.g113	1E4.g109	3D1.g114	3D7.g118	Zt09_model_1_00119	Core	5	Subtilase family			1	1	1		GO:0004252|GO:0006508	Peptidase S8, subtilisin-related, Peptidase S8/S53 domain, Peptidase S8, subtilisin, Ser-active site, Peptidase S8, subtilisin, His-active site, Galactose-binding domain-like		No	n/a	No
1E4.g109	Cluster_000110	5	1A5.g113	1E4.g109	3D1.g114	3D7.g118	Zt09_model_1_00119	Core	5	Subtilase family			1	1	1		GO:0004252|GO:0006508	Peptidase S8/S53 domain, Peptidase S8, subtilisin, His-active site, Peptidase S8, subtilisin-related, Peptidase S8, subtilisin, Ser-active site, Galactose-binding domain-like		No	n/a	No
3D1.g114	Cluster_000110	5	1A5.g113	1E4.g109	3D1.g114	3D7.g118	Zt09_model_1_00119	Core	5	Subtilase family			1	1	1		GO:0004252|GO:0006508	Peptidase S8/S53 domain, Peptidase S8, subtilisin, His-active site, Peptidase S8, subtilisin-related, Galactose-binding domain-like, Peptidase S8, subtilisin, Ser-active site		No	n/a	No
3D7.g118	Cluster_000110	5	1A5.g113	1E4.g109	3D1.g114	3D7.g118	Zt09_model_1_00119	Core	5	Subtilase family			1	1	1		GO:0004252|GO:0006508	Peptidase S8/S53 domain, Galactose-binding domain-like, Peptidase S8, subtilisin, His-active site, Peptidase S8, subtilisin-related, Peptidase S8, subtilisin, Ser-active site		No	n/a	No
Zt09_model_1_00119	Cluster_000110	5	1A5.g113	1E4.g109	3D1.g114	3D7.g118	Zt09_model_1_00119	Core	5	Subtilase family			1	1	1		GO:0004252|GO:0006508	Galactose-binding domain-like, Peptidase S8/S53 domain, Peptidase S8, subtilisin-related, Peptidase S8, subtilisin, His-active site, Peptidase S8, subtilisin, Ser-active site		No	n/a	No
1A5.g114	Cluster_000111	5	1A5.g114	1E4.g110	3D1.g115	3D7.g119	Zt09_model_1_00120	Core	5	Dihydroneopterin aldolase							GO:0004150|GO:0006760	Dihydroneopterin aldolase/epimerase domain	KEGG: 00790+4.1.2.25|MetaCyc: PWY-6147|MetaCyc: PWY-6148|MetaCyc: PWY-6797|MetaCyc: PWY-7539|UniPathway: UPA00077	No	n/a	No
1E4.g110	Cluster_000111	5	1A5.g114	1E4.g110	3D1.g115	3D7.g119	Zt09_model_1_00120	Core	5	Dihydroneopterin aldolase							GO:0004150|GO:0006760	Dihydroneopterin aldolase/epimerase domain	KEGG: 00790+4.1.2.25|MetaCyc: PWY-6147|MetaCyc: PWY-6148|MetaCyc: PWY-6797|MetaCyc: PWY-7539|UniPathway: UPA00077	No	n/a	No
3D1.g115	Cluster_000111	5	1A5.g114	1E4.g110	3D1.g115	3D7.g119	Zt09_model_1_00120	Core	5	Dihydroneopterin aldolase							GO:0004150|GO:0006760	Dihydroneopterin aldolase/epimerase domain	KEGG: 00790+4.1.2.25|MetaCyc: PWY-6147|MetaCyc: PWY-6148|MetaCyc: PWY-6797|MetaCyc: PWY-7539|UniPathway: UPA00077	No	n/a	No
3D7.g119	Cluster_000111	5	1A5.g114	1E4.g110	3D1.g115	3D7.g119	Zt09_model_1_00120	Core	5	Dihydroneopterin aldolase							GO:0004150|GO:0006760	Dihydroneopterin aldolase/epimerase domain	KEGG: 00790+4.1.2.25|MetaCyc: PWY-6147|MetaCyc: PWY-6148|MetaCyc: PWY-6797|MetaCyc: PWY-7539|UniPathway: UPA00077	No	n/a	No
Zt09_model_1_00120	Cluster_000111	5	1A5.g114	1E4.g110	3D1.g115	3D7.g119	Zt09_model_1_00120	Core	5	Dihydroneopterin aldolase							GO:0004150|GO:0006760	Dihydroneopterin aldolase/epimerase domain	KEGG: 00790+4.1.2.25|MetaCyc: PWY-6147|MetaCyc: PWY-6148|MetaCyc: PWY-6797|MetaCyc: PWY-7539|UniPathway: UPA00077	No	n/a	No
1A5.g115	Cluster_000112	5	1A5.g115	1E4.g111	3D1.g116	3D7.g120	Zt09_model_1_00121	Core	5	UTP--glucose-1-phosphate uridylyltransferase							GO:0003983|GO:0006011|GO:0008152|GO:0070569	Nucleotide-diphospho-sugar transferases, UTP--glucose-1-phosphate uridylyltransferase, UDPGP family	KEGG: 00040+2.7.7.9|KEGG: 00052+2.7.7.9|KEGG: 00500+2.7.7.9|KEGG: 00520+2.7.7.9|MetaCyc: PWY-3801|MetaCyc: PWY-6527|MetaCyc: PWY-7238|MetaCyc: PWY-7343	No	n/a	No
1E4.g111	Cluster_000112	5	1A5.g115	1E4.g111	3D1.g116	3D7.g120	Zt09_model_1_00121	Core	5	UTP--glucose-1-phosphate uridylyltransferase							GO:0003983|GO:0006011|GO:0008152|GO:0070569	Nucleotide-diphospho-sugar transferases, UTP--glucose-1-phosphate uridylyltransferase, UDPGP family	KEGG: 00040+2.7.7.9|KEGG: 00052+2.7.7.9|KEGG: 00500+2.7.7.9|KEGG: 00520+2.7.7.9|MetaCyc: PWY-3801|MetaCyc: PWY-6527|MetaCyc: PWY-7238|MetaCyc: PWY-7343	No	n/a	No
3D1.g116	Cluster_000112	5	1A5.g115	1E4.g111	3D1.g116	3D7.g120	Zt09_model_1_00121	Core	5	UTP--glucose-1-phosphate uridylyltransferase							GO:0003983|GO:0006011|GO:0008152|GO:0070569	Nucleotide-diphospho-sugar transferases, UTP--glucose-1-phosphate uridylyltransferase, UDPGP family	KEGG: 00040+2.7.7.9|KEGG: 00052+2.7.7.9|KEGG: 00500+2.7.7.9|KEGG: 00520+2.7.7.9|MetaCyc: PWY-3801|MetaCyc: PWY-6527|MetaCyc: PWY-7238|MetaCyc: PWY-7343	No	n/a	No
3D7.g120	Cluster_000112	5	1A5.g115	1E4.g111	3D1.g116	3D7.g120	Zt09_model_1_00121	Core	5	UTP--glucose-1-phosphate uridylyltransferase			1	1	1		GO:0008152|GO:0070569	UTP--glucose-1-phosphate uridylyltransferase family, Nucleotide-diphospho-sugar transferases		No	n/a	No
Zt09_model_1_00121	Cluster_000112	5	1A5.g115	1E4.g111	3D1.g116	3D7.g120	Zt09_model_1_00121	Core	5	UTP--glucose-1-phosphate uridylyltransferase							GO:0003983|GO:0006011|GO:0008152|GO:0070569	UTP--glucose-1-phosphate uridylyltransferase, Nucleotide-diphospho-sugar transferases, UTP--glucose-1-phosphate uridylyltransferase family	KEGG: 00040+2.7.7.9|KEGG: 00052+2.7.7.9|KEGG: 00500+2.7.7.9|KEGG: 00520+2.7.7.9|MetaCyc: PWY-3801|MetaCyc: PWY-6527|MetaCyc: PWY-7238|MetaCyc: PWY-7343	No	n/a	No
1A5.g116	Cluster_000113	5	1A5.g116	1E4.g112	3D1.g117	3D7.g121	Zt09_model_1_00122	Core	5	Tetratricopeptide repeat, Tetratricopeptide repeat, Tetratricopeptide repeat							GO:0005515	Tetratricopeptide repeat, Tetratricopeptide-like helical domain, Tetratricopeptide repeat-containing domain, Heat shock chaperonin-binding		No	n/a	No
1E4.g112	Cluster_000113	5	1A5.g116	1E4.g112	3D1.g117	3D7.g121	Zt09_model_1_00122	Core	5	Tetratricopeptide repeat, Tetratricopeptide repeat, Tetratricopeptide repeat							GO:0005515	Tetratricopeptide-like helical domain, Tetratricopeptide repeat, Tetratricopeptide repeat-containing domain, Heat shock chaperonin-binding		No	n/a	No
3D1.g117	Cluster_000113	5	1A5.g116	1E4.g112	3D1.g117	3D7.g121	Zt09_model_1_00122	Core	5	Tetratricopeptide repeat, Tetratricopeptide repeat, Tetratricopeptide repeat							GO:0005515	Tetratricopeptide repeat, Tetratricopeptide-like helical domain, Tetratricopeptide repeat-containing domain, Heat shock chaperonin-binding		No	n/a	No
3D7.g121	Cluster_000113	5	1A5.g116	1E4.g112	3D1.g117	3D7.g121	Zt09_model_1_00122	Core	5	TPR repeat, Tetratricopeptide repeat							GO:0005515	Tetratricopeptide repeat, Tetratricopeptide-like helical domain, Tetratricopeptide repeat 1, Tetratricopeptide repeat-containing domain, Heat shock chaperonin-binding		No	n/a	No
Zt09_model_1_00122	Cluster_000113	5	1A5.g116	1E4.g112	3D1.g117	3D7.g121	Zt09_model_1_00122	Core	5	Tetratricopeptide repeat, TPR repeat							GO:0005515	Tetratricopeptide repeat-containing domain, Tetratricopeptide-like helical domain, Tetratricopeptide repeat, Tetratricopeptide repeat 1, Heat shock chaperonin-binding		No	n/a	No
1A5.g117	Cluster_000114	5	1A5.g117	1E4.g113	3D1.g118	3D7.g122	Zt09_model_1_00123	Core	5		secreted	secreted	1							Yes	1	No
1E4.g113	Cluster_000114	5	1A5.g117	1E4.g113	3D1.g118	3D7.g122	Zt09_model_1_00123	Core	5											No	n/a	No
3D1.g118	Cluster_000114	5	1A5.g117	1E4.g113	3D1.g118	3D7.g122	Zt09_model_1_00123	Core	5											No	n/a	No
3D7.g122	Cluster_000114	5	1A5.g117	1E4.g113	3D1.g118	3D7.g122	Zt09_model_1_00123	Core	5		secreted	secreted	1							Yes	n/a	No
Zt09_model_1_00123	Cluster_000114	5	1A5.g117	1E4.g113	3D1.g118	3D7.g122	Zt09_model_1_00123	Core	5		secreted	secreted	1							Yes	n/a	No
1A5.g118	Cluster_000115	5	1A5.g118	1E4.g114	3D1.g119	3D7.g123	Zt09_model_1_00124	Core	5											No	n/a	No
1E4.g114	Cluster_000115	5	1A5.g118	1E4.g114	3D1.g119	3D7.g123	Zt09_model_1_00124	Core	5											No	n/a	No
3D1.g119	Cluster_000115	5	1A5.g118	1E4.g114	3D1.g119	3D7.g123	Zt09_model_1_00124	Core	5											No	n/a	No
3D7.g123	Cluster_000115	5	1A5.g118	1E4.g114	3D1.g119	3D7.g123	Zt09_model_1_00124	Core	5											No	n/a	No
Zt09_model_1_00124	Cluster_000115	5	1A5.g118	1E4.g114	3D1.g119	3D7.g123	Zt09_model_1_00124	Core	5											No	n/a	No
1A5.g119	Cluster_000116	5	1A5.g119	1E4.g115	3D1.g120	3D7.g124	Zt09_model_1_00125	Core	5											No	n/a	No
1E4.g115	Cluster_000116	5	1A5.g119	1E4.g115	3D1.g120	3D7.g124	Zt09_model_1_00125	Core	5											No	n/a	No
3D1.g120	Cluster_000116	5	1A5.g119	1E4.g115	3D1.g120	3D7.g124	Zt09_model_1_00125	Core	5											No	n/a	No
3D7.g124	Cluster_000116	5	1A5.g119	1E4.g115	3D1.g120	3D7.g124	Zt09_model_1_00125	Core	5											No	n/a	No
Zt09_model_1_00125	Cluster_000116	5	1A5.g119	1E4.g115	3D1.g120	3D7.g124	Zt09_model_1_00125	Core	5											No	n/a	No
1A5.g120	Cluster_000117	5	1A5.g120	1E4.g116	3D1.g121	3D7.g125	Zt09_model_1_00126	Core	5	Cytochrome c oxidase subunit Vb							GO:0004129|GO:0005740	Cytochrome c oxidase, subunit Vb		No	n/a	No
1E4.g116	Cluster_000117	5	1A5.g120	1E4.g116	3D1.g121	3D7.g125	Zt09_model_1_00126	Core	5	Cytochrome c oxidase subunit Vb							GO:0004129|GO:0005740	Cytochrome c oxidase, subunit Vb		No	n/a	No
3D1.g121	Cluster_000117	5	1A5.g120	1E4.g116	3D1.g121	3D7.g125	Zt09_model_1_00126	Core	5	Cytochrome c oxidase subunit Vb							GO:0004129|GO:0005740	Cytochrome c oxidase, subunit Vb		No	n/a	No
3D7.g125	Cluster_000117	5	1A5.g120	1E4.g116	3D1.g121	3D7.g125	Zt09_model_1_00126	Core	5	Cytochrome c oxidase subunit Vb							GO:0004129|GO:0005740	Cytochrome c oxidase, subunit Vb		No	n/a	No
Zt09_model_1_00126	Cluster_000117	5	1A5.g120	1E4.g116	3D1.g121	3D7.g125	Zt09_model_1_00126	Core	5	Cytochrome c oxidase subunit Vb							GO:0004129|GO:0005740	Cytochrome c oxidase, subunit Vb		No	n/a	No
1A5.g121	Cluster_000118	5	1A5.g121	1E4.g117	3D1.g122	3D7.g126	Zt09_model_1_00127	Core	5				1	1	1	1				No	n/a	No
1E4.g117	Cluster_000118	5	1A5.g121	1E4.g117	3D1.g122	3D7.g126	Zt09_model_1_00127	Core	5				1	1	1	1				No	n/a	No
3D1.g122	Cluster_000118	5	1A5.g121	1E4.g117	3D1.g122	3D7.g126	Zt09_model_1_00127	Core	5				1	1	1	1				No	n/a	No
3D7.g126	Cluster_000118	5	1A5.g121	1E4.g117	3D1.g122	3D7.g126	Zt09_model_1_00127	Core	5				1	1	1	1				No	n/a	No
Zt09_model_1_00127	Cluster_000118	5	1A5.g121	1E4.g117	3D1.g122	3D7.g126	Zt09_model_1_00127	Core	5				1	1	1	1				No	n/a	No
1A5.g122	Cluster_000119	5	1A5.g122	1E4.g118	3D1.g123	3D7.g128	Zt09_model_1_00128	Core	5	Protein of unknown function (DUF2413)								Maintenance of telomere capping protein 1, Mtc1		No	n/a	No
1E4.g118	Cluster_000119	5	1A5.g122	1E4.g118	3D1.g123	3D7.g128	Zt09_model_1_00128	Core	5	Protein of unknown function (DUF2413)								Maintenance of telomere capping protein 1, Mtc1		No	n/a	No
3D1.g123	Cluster_000119	5	1A5.g122	1E4.g118	3D1.g123	3D7.g128	Zt09_model_1_00128	Core	5	Protein of unknown function (DUF2413)								Maintenance of telomere capping protein 1, Mtc1		No	n/a	No
3D7.g128	Cluster_000119	5	1A5.g122	1E4.g118	3D1.g123	3D7.g128	Zt09_model_1_00128	Core	5	Protein of unknown function (DUF2413)								Maintenance of telomere capping protein 1, Mtc1		No	n/a	No
Zt09_model_1_00128	Cluster_000119	5	1A5.g122	1E4.g118	3D1.g123	3D7.g128	Zt09_model_1_00128	Core	5	Protein of unknown function (DUF2413)								Maintence of telomere capping protein 1, Mtc1		No	n/a	No
1A5.g123	Cluster_000120	5	1A5.g123	1E4.g119	3D1.g124	3D7.g129	Zt09_model_1_00129	Core	5				1	1	1					No	n/a	No
1E4.g119	Cluster_000120	5	1A5.g123	1E4.g119	3D1.g124	3D7.g129	Zt09_model_1_00129	Core	5				1	1	1					No	n/a	No
3D1.g124	Cluster_000120	5	1A5.g123	1E4.g119	3D1.g124	3D7.g129	Zt09_model_1_00129	Core	5				1	1	1					No	n/a	No
3D7.g129	Cluster_000120	5	1A5.g123	1E4.g119	3D1.g124	3D7.g129	Zt09_model_1_00129	Core	5				1	1	1					No	n/a	No
Zt09_model_1_00129	Cluster_000120	5	1A5.g123	1E4.g119	3D1.g124	3D7.g129	Zt09_model_1_00129	Core	5				1	1	1					No	n/a	No
1A5.g124	Cluster_000121	5	1A5.g124	1E4.g120	3D1.g125	3D7.g130	Zt09_model_1_00130	Core	5				1	1	1	1				No	n/a	No
1E4.g120	Cluster_000121	5	1A5.g124	1E4.g120	3D1.g125	3D7.g130	Zt09_model_1_00130	Core	5				1	1	1	1				No	n/a	No
3D1.g125	Cluster_000121	5	1A5.g124	1E4.g120	3D1.g125	3D7.g130	Zt09_model_1_00130	Core	5				1	1	1	1				No	n/a	No
3D7.g130	Cluster_000121	5	1A5.g124	1E4.g120	3D1.g125	3D7.g130	Zt09_model_1_00130	Core	5				1	1	1	1				No	n/a	No
Zt09_model_1_00130	Cluster_000121	5	1A5.g124	1E4.g120	3D1.g125	3D7.g130	Zt09_model_1_00130	Core	5				1	1	1	1				No	n/a	No
1A5.g125	Cluster_000122	5	1A5.g125	1E4.g121	3D1.g126	3D7.g131	Zt09_model_1_00131	Core	5											No	n/a	No
1E4.g121	Cluster_000122	5	1A5.g125	1E4.g121	3D1.g126	3D7.g131	Zt09_model_1_00131	Core	5											No	n/a	No
3D1.g126	Cluster_000122	5	1A5.g125	1E4.g121	3D1.g126	3D7.g131	Zt09_model_1_00131	Core	5											No	n/a	No
3D7.g131	Cluster_000122	5	1A5.g125	1E4.g121	3D1.g126	3D7.g131	Zt09_model_1_00131	Core	5											No	n/a	No
Zt09_model_1_00131	Cluster_000122	5	1A5.g125	1E4.g121	3D1.g126	3D7.g131	Zt09_model_1_00131	Core	5											No	n/a	No
1A5.g126	Cluster_000123	4	1A5.g126	1E4.g122	3D1.g127	3D7.g132		Accessory	4		secreted	secreted	1							Yes	0.999	Yes
1E4.g122	Cluster_000123	4	1A5.g126	1E4.g122	3D1.g127	3D7.g132		Accessory	4		secreted	secreted	1							Yes	0.999	Yes
3D1.g127	Cluster_000123	4	1A5.g126	1E4.g122	3D1.g127	3D7.g132		Accessory	4		secreted	secreted	1							Yes	0.999	Yes
3D7.g132	Cluster_000123	4	1A5.g126	1E4.g122	3D1.g127	3D7.g132		Accessory	4		secreted	secreted	1							Yes	0.999	Yes
1A5.g127	Cluster_000124	5	1A5.g127	1E4.g124	3D1.g128	3D7.g133	Zt09_model_1_00133	Core	5	Protein of unknown function (DUF3405)			1	1	1			Protein of unknown function DUF3405		No	n/a	No
1E4.g124	Cluster_000124	5	1A5.g127	1E4.g124	3D1.g128	3D7.g133	Zt09_model_1_00133	Core	5	Protein of unknown function (DUF3405)			1	1	1			Protein of unknown function DUF3405		No	n/a	No
3D1.g128	Cluster_000124	5	1A5.g127	1E4.g124	3D1.g128	3D7.g133	Zt09_model_1_00133	Core	5	Protein of unknown function (DUF3405)			1	1	1			Protein of unknown function DUF3405		No	n/a	No
3D7.g133	Cluster_000124	5	1A5.g127	1E4.g124	3D1.g128	3D7.g133	Zt09_model_1_00133	Core	5	Protein of unknown function (DUF3405)			1	1	1			Protein of unknown function DUF3405		No	n/a	No
Zt09_model_1_00133	Cluster_000124	5	1A5.g127	1E4.g124	3D1.g128	3D7.g133	Zt09_model_1_00133	Core	5	Protein of unknown function (DUF3405)			1	1	1			Protein of unknown function DUF3405		No	n/a	No
1A5.g128	Cluster_000125	5	1A5.g128	1E4.g125	3D1.g129	3D7.g134	Zt09_model_1_00135	Core	5								GO:0005515|GO:0008270	Zinc finger, RING-type, Zinc finger, RING/FYVE/PHD-type		No	n/a	No
1E4.g125	Cluster_000125	5	1A5.g128	1E4.g125	3D1.g129	3D7.g134	Zt09_model_1_00135	Core	5								GO:0005515|GO:0008270	Zinc finger, RING/FYVE/PHD-type, Zinc finger, RING-type		No	n/a	No
3D1.g129	Cluster_000125	5	1A5.g128	1E4.g125	3D1.g129	3D7.g134	Zt09_model_1_00135	Core	5								GO:0005515|GO:0008270	Zinc finger, RING/FYVE/PHD-type, Zinc finger, RING-type		No	n/a	No
3D7.g134	Cluster_000125	5	1A5.g128	1E4.g125	3D1.g129	3D7.g134	Zt09_model_1_00135	Core	5								GO:0005515|GO:0008270	Zinc finger, RING/FYVE/PHD-type, Zinc finger, RING-type		No	n/a	No
Zt09_model_1_00135	Cluster_000125	5	1A5.g128	1E4.g125	3D1.g129	3D7.g134	Zt09_model_1_00135	Core	5								GO:0005515|GO:0008270	Zinc finger, RING/FYVE/PHD-type, Zinc finger, RING-type		No	n/a	No
1A5.g129	Cluster_000126	5	1A5.g129	1E4.g126	3D1.g130	3D7.g135	Zt09_model_1_00136	Core	5											No	n/a	No
1E4.g126	Cluster_000126	5	1A5.g129	1E4.g126	3D1.g130	3D7.g135	Zt09_model_1_00136	Core	5											No	n/a	No
3D1.g130	Cluster_000126	5	1A5.g129	1E4.g126	3D1.g130	3D7.g135	Zt09_model_1_00136	Core	5											No	n/a	No
3D7.g135	Cluster_000126	5	1A5.g129	1E4.g126	3D1.g130	3D7.g135	Zt09_model_1_00136	Core	5											No	n/a	No
Zt09_model_1_00136	Cluster_000126	5	1A5.g129	1E4.g126	3D1.g130	3D7.g135	Zt09_model_1_00136	Core	5											No	n/a	No
1A5.g130	Cluster_000127	5	1A5.g130	1E4.g127	3D1.g131	3D7.g136	Zt09_model_1_00137	Core	5	ER lumen protein retaining receptor			3	6	4	5	GO:0006621|GO:0016021|GO:0046923	ER lumen protein retaining receptor		No	n/a	No
1E4.g127	Cluster_000127	5	1A5.g130	1E4.g127	3D1.g131	3D7.g136	Zt09_model_1_00137	Core	5	ER lumen protein retaining receptor			3	6	4	5	GO:0006621|GO:0016021|GO:0046923	ER lumen protein retaining receptor		No	n/a	No
3D1.g131	Cluster_000127	5	1A5.g130	1E4.g127	3D1.g131	3D7.g136	Zt09_model_1_00137	Core	5	ER lumen protein retaining receptor			3	6	4	5	GO:0006621|GO:0016021|GO:0046923	ER lumen protein retaining receptor		No	n/a	No
3D7.g136	Cluster_000127	5	1A5.g130	1E4.g127	3D1.g131	3D7.g136	Zt09_model_1_00137	Core	5	ER lumen protein retaining receptor			3	6	4	5	GO:0006621|GO:0016021|GO:0046923	ER lumen protein retaining receptor		No	n/a	No
Zt09_model_1_00137	Cluster_000127	5	1A5.g130	1E4.g127	3D1.g131	3D7.g136	Zt09_model_1_00137	Core	5	ER lumen protein retaining receptor			3	6	4	5	GO:0006621|GO:0016021|GO:0046923	ER lumen protein retaining receptor		No	n/a	No
1A5.g131	Cluster_000128	5	1A5.g131	1E4.g128	3D1.g132	3D7.g137	Zt09_model_1_00138	Core	5	Dehydratase family							GO:0003824|GO:0008152|GO:0004160|GO:0009082	Dihydroxy-acid/6-phosphogluconate dehydratase, Aconitase/3-isopropylmalate dehydratase, swivel, Dihydroxy-acid dehydratase, Dihydroxy-acid/6-phosphogluconate dehydratase, conserved site	KEGG: 00290+4.2.1.9|KEGG: 00770+4.2.1.9|MetaCyc: PWY-5101|MetaCyc: PWY-5103|MetaCyc: PWY-5104|MetaCyc: PWY-7111|UniPathway: UPA00047|UniPathway: UPA00049	No	n/a	No
1E4.g128	Cluster_000128	5	1A5.g131	1E4.g128	3D1.g132	3D7.g137	Zt09_model_1_00138	Core	5	Dehydratase family							GO:0003824|GO:0008152|GO:0004160|GO:0009082	Dihydroxy-acid/6-phosphogluconate dehydratase, conserved site, Aconitase/3-isopropylmalate dehydratase, swivel, Dihydroxy-acid/6-phosphogluconate dehydratase, Dihydroxy-acid dehydratase	KEGG: 00290+4.2.1.9|KEGG: 00770+4.2.1.9|MetaCyc: PWY-5101|MetaCyc: PWY-5103|MetaCyc: PWY-5104|MetaCyc: PWY-7111|UniPathway: UPA00047|UniPathway: UPA00049	No	n/a	No
3D1.g132	Cluster_000128	5	1A5.g131	1E4.g128	3D1.g132	3D7.g137	Zt09_model_1_00138	Core	5	Dehydratase family							GO:0004160|GO:0009082|GO:0003824|GO:0008152	Dihydroxy-acid dehydratase, Dihydroxy-acid/6-phosphogluconate dehydratase, conserved site, Aconitase/3-isopropylmalate dehydratase, swivel, Dihydroxy-acid/6-phosphogluconate dehydratase	KEGG: 00290+4.2.1.9|KEGG: 00770+4.2.1.9|MetaCyc: PWY-5101|MetaCyc: PWY-5103|MetaCyc: PWY-5104|MetaCyc: PWY-7111|UniPathway: UPA00047|UniPathway: UPA00049	No	n/a	No
3D7.g137	Cluster_000128	5	1A5.g131	1E4.g128	3D1.g132	3D7.g137	Zt09_model_1_00138	Core	5	Dehydratase family							GO:0003824|GO:0008152|GO:0004160|GO:0009082	Dihydroxy-acid/6-phosphogluconate dehydratase, Aconitase/3-isopropylmalate dehydratase, swivel, Dihydroxy-acid dehydratase, Dihydroxy-acid/6-phosphogluconate dehydratase, conserved site	KEGG: 00290+4.2.1.9|KEGG: 00770+4.2.1.9|MetaCyc: PWY-5101|MetaCyc: PWY-5103|MetaCyc: PWY-5104|MetaCyc: PWY-7111|UniPathway: UPA00047|UniPathway: UPA00049	No	n/a	No
Zt09_model_1_00138	Cluster_000128	5	1A5.g131	1E4.g128	3D1.g132	3D7.g137	Zt09_model_1_00138	Core	5	Dehydratase family							GO:0003824|GO:0008152|GO:0004160|GO:0009082	Dihydroxy-acid/6-phosphoglucote dehydratase, conserved site, Dihydroxy-acid/6-phosphoglucote dehydratase, Aconitase/3-isopropylmalate dehydratase, swivel, Dihydroxy-acid dehydratase	KEGG: 00290+4.2.1.9|KEGG: 00770+4.2.1.9|MetaCyc: PWY-5101|MetaCyc: PWY-5103|MetaCyc: PWY-5104|MetaCyc: PWY-7111|UniPathway: UPA00047|UniPathway: UPA00049	No	n/a	No
1A5.g132	Cluster_000129	5	1A5.g132	1E4.g129	3D1.g133	3D7.g138	Zt09_model_1_00139	Core	5	Protein kinase domain			1	1	1		GO:0004672|GO:0005524|GO:0006468|GO:0004672|GO:0006468	Protein kinase domain, Calcium/calmodulin-dependent/calcium-dependent protein kinase, Serine/threonine-protein kinase, active site, Protein kinase-like domain		No	n/a	No
1E4.g129	Cluster_000129	5	1A5.g132	1E4.g129	3D1.g133	3D7.g138	Zt09_model_1_00139	Core	5	Protein kinase domain			1	1	1		GO:0004672|GO:0005524|GO:0006468|GO:0004672|GO:0006468	Protein kinase domain, Calcium/calmodulin-dependent/calcium-dependent protein kinase, Serine/threonine-protein kinase, active site, Protein kinase-like domain		No	n/a	No
3D1.g133	Cluster_000129	5	1A5.g132	1E4.g129	3D1.g133	3D7.g138	Zt09_model_1_00139	Core	5	Protein kinase domain			1	1	1		GO:0004672|GO:0005524|GO:0006468|GO:0004672|GO:0006468	Protein kinase domain, Serine/threonine-protein kinase, active site, Calcium/calmodulin-dependent/calcium-dependent protein kinase, Protein kinase-like domain		No	n/a	No
3D7.g138	Cluster_000129	5	1A5.g132	1E4.g129	3D1.g133	3D7.g138	Zt09_model_1_00139	Core	5	Protein kinase domain			1	1	1		GO:0004672|GO:0005524|GO:0006468|GO:0004672|GO:0006468	Calcium/calmodulin-dependent/calcium-dependent protein kinase, Serine/threonine/dual specificity protein kinase, catalytic domain, Protein kinase domain, Protein kinase-like domain, Serine/threonine-protein kinase, active site		No	n/a	No
Zt09_model_1_00139	Cluster_000129	5	1A5.g132	1E4.g129	3D1.g133	3D7.g138	Zt09_model_1_00139	Core	5	Protein kise domain			1	1	1		GO:0004672|GO:0006468|GO:0004672|GO:0005524|GO:0006468	Calcium/calmodulin-dependent/calcium-dependent protein kise, Serine/threonine-protein kise, active site, Protein kise-like domain, Protein kise domain, Serine/threonine/dual specificity protein kise, catalytic domain		No	n/a	No
1A5.g133	Cluster_000130	2	1A5.g133				Zt09_model_1_00140	Accessory	2								GO:0005515|GO:0008270	Zinc finger, RING-type, Zinc finger, RING/FYVE/PHD-type		No	n/a	No
Zt09_model_1_00140	Cluster_000130	2	1A5.g133				Zt09_model_1_00140	Accessory	2								GO:0005515|GO:0008270	Zinc finger, RING-type, Zinc finger, RING/FYVE/PHD-type		No	n/a	No
1A5.g134	Cluster_000131	3	1A5.g134		3D1.g135	3D7.g142		Accessory	3	Sugar (and other) transporter			3	5	3	5	GO:0016021|GO:0022857|GO:0055085	Major facilitator superfamily domain, Major facilitator, sugar transporter-like		No	n/a	No
3D1.g135	Cluster_000131	3	1A5.g134		3D1.g135	3D7.g142		Accessory	3	Sugar (and other) transporter			3	5	3	5	GO:0016021|GO:0022857|GO:0055085	Major facilitator, sugar transporter-like, Major facilitator superfamily domain		No	n/a	No
3D7.g142	Cluster_000131	3	1A5.g134		3D1.g135	3D7.g142		Accessory	3	Sugar (and other) transporter		secreted	3	5	3	5	GO:0016021|GO:0022857|GO:0055085	Major facilitator superfamily domain, Major facilitator, sugar transporter-like		No	n/a	No
1A5.g135	Cluster_000132	3	1A5.g135		3D1.g136	3D7.g143		Accessory	3	GDSL-like Lipase/Acylhydrolase family		secreted	1			1		SGNH hydrolase-type esterase domain		No	n/a	No
3D1.g136	Cluster_000132	3	1A5.g135		3D1.g136	3D7.g143		Accessory	3	GDSL-like Lipase/Acylhydrolase family		secreted	1			1		SGNH hydrolase-type esterase domain		No	n/a	No
3D7.g143	Cluster_000132	3	1A5.g135		3D1.g136	3D7.g143		Accessory	3	GDSL-like Lipase/Acylhydrolase		secreted	1			1	GO:0016788	GDSL lipase/esterase, SGNH hydrolase-type esterase domain		No	n/a	No
1A5.g136	Cluster_000133	4	1A5.g136	1E4.g132	3D1.g137	3D7.g144		Accessory	4	Ser-Thr-rich glycosyl-phosphatidyl-inositol-anchored membrane family	secreted	secreted	1					Kre9/Knh1 family		Yes	1	No
1E4.g132	Cluster_000133	4	1A5.g136	1E4.g132	3D1.g137	3D7.g144		Accessory	4	Ser-Thr-rich glycosyl-phosphatidyl-inositol-anchored membrane family	secreted	secreted	1					Kre9/Knh1 family		Yes	1	No
3D1.g137	Cluster_000133	4	1A5.g136	1E4.g132	3D1.g137	3D7.g144		Accessory	4	Ser-Thr-rich glycosyl-phosphatidyl-inositol-anchored membrane family	secreted	secreted	1					Kre9/Knh1 family		Yes	1	No
3D7.g144	Cluster_000133	4	1A5.g136	1E4.g132	3D1.g137	3D7.g144		Accessory	4	Ser-Thr-rich glycosyl-phosphatidyl-inositol-anchored membrane family	secreted	secreted	1					Ser-Thr-rich glycosyl-phosphatidyl-inositol-anchored membrane family		Yes	n/a	No
1A5.g137	Cluster_000134	5	1A5.g137	1E4.g133	3D1.g138	3D7.g145	Zt09_model_1_00142	Core	5	Cellulase (glycosyl hydrolase family 5)	secreted	secreted	1				GO:0004553|GO:0005975|GO:0005975	Glycoside hydrolase, family 5, Glycoside hydrolase superfamily, Glycoside hydrolase, catalytic domain		Yes	1	No
1E4.g133	Cluster_000134	5	1A5.g137	1E4.g133	3D1.g138	3D7.g145	Zt09_model_1_00142	Core	5	Cellulase (glycosyl hydrolase family 5)	secreted	secreted	1				GO:0004553|GO:0005975|GO:0005975	Glycoside hydrolase, family 5, Glycoside hydrolase, catalytic domain, Glycoside hydrolase superfamily		Yes	1	No
3D1.g138	Cluster_000134	5	1A5.g137	1E4.g133	3D1.g138	3D7.g145	Zt09_model_1_00142	Core	5	Cellulase (glycosyl hydrolase family 5)	secreted	secreted	1				GO:0005975|GO:0004553|GO:0005975	Glycoside hydrolase, catalytic domain, Glycoside hydrolase superfamily, Glycoside hydrolase, family 5		Yes	1	No
3D7.g145	Cluster_000134	5	1A5.g137	1E4.g133	3D1.g138	3D7.g145	Zt09_model_1_00142	Core	5	Cellulase (glycosyl hydrolase family 5)	secreted	secreted	1				GO:0004553|GO:0005975|GO:0005975	Glycoside hydrolase, family 5, Glycoside hydrolase, catalytic domain, Glycoside hydrolase superfamily		Yes	n/a	No
Zt09_model_1_00142	Cluster_000134	5	1A5.g137	1E4.g133	3D1.g138	3D7.g145	Zt09_model_1_00142	Core	5	Cellulase (glycosyl hydrolase family 5)	secreted	secreted	1				GO:0004553|GO:0005975|GO:0005975	Glycoside hydrolase superfamily, Glycoside hydrolase, family 5, Glycoside hydrolase, catalytic domain		Yes	n/a	No
1A5.g138	Cluster_000135	5	1A5.g138	1E4.g134	3D1.g139	3D7.g146	Zt09_model_1_00143	Core	5		secreted	secreted	1							Yes	1	No
1E4.g134	Cluster_000135	5	1A5.g138	1E4.g134	3D1.g139	3D7.g146	Zt09_model_1_00143	Core	5		secreted	secreted	1							Yes	1	No
3D1.g139	Cluster_000135	5	1A5.g138	1E4.g134	3D1.g139	3D7.g146	Zt09_model_1_00143	Core	5		secreted	secreted	1							Yes	1	No
3D7.g146	Cluster_000135	5	1A5.g138	1E4.g134	3D1.g139	3D7.g146	Zt09_model_1_00143	Core	5		secreted	secreted	1							Yes	n/a	No
Zt09_model_1_00143	Cluster_000135	5	1A5.g138	1E4.g134	3D1.g139	3D7.g146	Zt09_model_1_00143	Core	5		secreted	secreted	1							Yes	n/a	No
1A5.g139	Cluster_000136	5	1A5.g139	1E4.g135	3D1.g140	3D7.g147	Zt09_model_1_00144	Core	5	Aldo/keto reductase family							GO:0016491|GO:0055114	Aldo/keto reductase, conserved site, Aldo/keto reductase, NADP-dependent oxidoreductase domain, Aldo/keto reductase/potassium channel subunit beta		No	n/a	No
1E4.g135	Cluster_000136	5	1A5.g139	1E4.g135	3D1.g140	3D7.g147	Zt09_model_1_00144	Core	5	Aldo/keto reductase family							GO:0016491|GO:0055114	Aldo/keto reductase, conserved site, NADP-dependent oxidoreductase domain, Aldo/keto reductase/potassium channel subunit beta, Aldo/keto reductase		No	n/a	No
3D1.g140	Cluster_000136	5	1A5.g139	1E4.g135	3D1.g140	3D7.g147	Zt09_model_1_00144	Core	5	Aldo/keto reductase family							GO:0016491|GO:0055114	Aldo/keto reductase, conserved site, NADP-dependent oxidoreductase domain, Aldo/keto reductase/potassium channel subunit beta, Aldo/keto reductase		No	n/a	No
3D7.g147	Cluster_000136	5	1A5.g139	1E4.g135	3D1.g140	3D7.g147	Zt09_model_1_00144	Core	5	Aldo/keto reductase family							GO:0016491|GO:0055114	NADP-dependent oxidoreductase domain, Aldo/keto reductase, Aldo/keto reductase, conserved site, Aldo/keto reductase/potassium channel subunit beta		No	n/a	No
Zt09_model_1_00144	Cluster_000136	5	1A5.g139	1E4.g135	3D1.g140	3D7.g147	Zt09_model_1_00144	Core	5	Aldo/keto reductase family							GO:0016491|GO:0055114	DP-dependent oxidoreductase domain, Aldo/keto reductase, conserved site, Aldo/keto reductase, Aldo/keto reductase/potassium channel subunit beta		No	n/a	No
1A5.g140	Cluster_000137	5	1A5.g140	1E4.g136	3D1.g141	3D7.g148	Zt09_model_1_00145	Core	5	eRF1 domain 1, eRF1 domain 2, eRF1 domain 3							GO:0070481|GO:0070966|GO:0071025	50S ribosomal protein L30e-like, eRF1 domain 1/Pelota-like, eRF1 domain 2, Translation release factor pelota, eRF1 domain 3		No	n/a	No
1E4.g136	Cluster_000137	5	1A5.g140	1E4.g136	3D1.g141	3D7.g148	Zt09_model_1_00145	Core	5	eRF1 domain 1, eRF1 domain 2, eRF1 domain 3							GO:0070481|GO:0070966|GO:0071025	50S ribosomal protein L30e-like, eRF1 domain 1/Pelota-like, Translation release factor pelota, eRF1 domain 2, eRF1 domain 3		No	n/a	No
3D1.g141	Cluster_000137	5	1A5.g140	1E4.g136	3D1.g141	3D7.g148	Zt09_model_1_00145	Core	5	eRF1 domain 1, eRF1 domain 2, eRF1 domain 3							GO:0070481|GO:0070966|GO:0071025	50S ribosomal protein L30e-like, eRF1 domain 1/Pelota-like, Translation release factor pelota, eRF1 domain 2, eRF1 domain 3		No	n/a	No
3D7.g148	Cluster_000137	5	1A5.g140	1E4.g136	3D1.g141	3D7.g148	Zt09_model_1_00145	Core	5	eRF1 domain 1, eRF1 domain 3, eRF1 domain 2							GO:0070481|GO:0070966|GO:0071025	50S ribosomal protein L30e-like, eRF1 domain 1/Pelota-like, eRF1 domain 3, Translation release factor pelota, eRF1 domain 2		No	n/a	No
Zt09_model_1_00145	Cluster_000137	5	1A5.g140	1E4.g136	3D1.g141	3D7.g148	Zt09_model_1_00145	Core	5	eRF1 domain 1, eRF1 domain 2, eRF1 domain 3							GO:0070481|GO:0070966|GO:0071025	50S ribosomal protein L30e-like, eRF1 domain 1/Pelota-like, eRF1 domain 2, eRF1 domain 3, Translation release factor pelota		No	n/a	No
1A5.g141	Cluster_000138	5	1A5.g141	1E4.g137	3D1.g142	3D7.g149	Zt09_model_1_00146	Core	5	Endoribonuclease L-PSP								RidA family, YjgF/YER057c/UK114 family, Endoribonuclease L-PSP/chorismate mutase-like		No	n/a	No
1E4.g137	Cluster_000138	5	1A5.g141	1E4.g137	3D1.g142	3D7.g149	Zt09_model_1_00146	Core	5	Endoribonuclease L-PSP								RidA family, Endoribonuclease L-PSP/chorismate mutase-like, YjgF/YER057c/UK114 family		No	n/a	No
3D1.g142	Cluster_000138	5	1A5.g141	1E4.g137	3D1.g142	3D7.g149	Zt09_model_1_00146	Core	5	Endoribonuclease L-PSP								RidA family, YjgF/YER057c/UK114 family, Endoribonuclease L-PSP/chorismate mutase-like		No	n/a	No
3D7.g149	Cluster_000138	5	1A5.g141	1E4.g137	3D1.g142	3D7.g149	Zt09_model_1_00146	Core	5	Endoribonuclease L-PSP								YjgF/YER057c/UK114 family, RidA family, Endoribonuclease L-PSP/chorismate mutase-like		No	n/a	No
Zt09_model_1_00146	Cluster_000138	5	1A5.g141	1E4.g137	3D1.g142	3D7.g149	Zt09_model_1_00146	Core	5	Endoribonuclease L-PSP								RidA family, Endoribonuclease L-PSP/chorismate mutase-like, YjgF/YER057c/UK114 family		No	n/a	No
1A5.g142	Cluster_000139	5	1A5.g142	1E4.g138	3D1.g143	3D7.g150	Zt09_model_1_00147	Core	5											No	n/a	No
1E4.g138	Cluster_000139	5	1A5.g142	1E4.g138	3D1.g143	3D7.g150	Zt09_model_1_00147	Core	5											No	n/a	No
3D1.g143	Cluster_000139	5	1A5.g142	1E4.g138	3D1.g143	3D7.g150	Zt09_model_1_00147	Core	5											No	n/a	No
3D7.g150	Cluster_000139	5	1A5.g142	1E4.g138	3D1.g143	3D7.g150	Zt09_model_1_00147	Core	5											No	n/a	No
Zt09_model_1_00147	Cluster_000139	5	1A5.g142	1E4.g138	3D1.g143	3D7.g150	Zt09_model_1_00147	Core	5											No	n/a	No
1A5.g143	Cluster_000140	5	1A5.g143	1E4.g139	3D1.g144	3D7.g151	Zt09_model_1_00148	Core	5	GTPase-activator protein for Ras-like GTPase, RasGAP C-terminus, Calponin homology (CH) domain							GO:0043087|GO:0005515|GO:0007165|GO:0005096|GO:0007264	Ras GTPase-activating protein, Calponin homology domain, Rho GTPase activation protein, IQ motif, EF-hand binding site, RasGAP protein, C-terminal		No	n/a	No
1E4.g139	Cluster_000140	5	1A5.g143	1E4.g139	3D1.g144	3D7.g151	Zt09_model_1_00148	Core	5	Calponin homology (CH) domain, GTPase-activator protein for Ras-like GTPase, RasGAP C-terminus							GO:0043087|GO:0005515|GO:0007165|GO:0005096|GO:0007264	Ras GTPase-activating protein, Calponin homology domain, IQ motif, EF-hand binding site, Rho GTPase activation protein, RasGAP protein, C-terminal		No	n/a	No
3D1.g144	Cluster_000140	5	1A5.g143	1E4.g139	3D1.g144	3D7.g151	Zt09_model_1_00148	Core	5	RasGAP C-terminus, GTPase-activator protein for Ras-like GTPase, Calponin homology (CH) domain							GO:0043087|GO:0005515|GO:0007165|GO:0005096|GO:0007264	Ras GTPase-activating protein, Calponin homology domain, Rho GTPase activation protein, IQ motif, EF-hand binding site, RasGAP protein, C-terminal		No	n/a	No
3D7.g151	Cluster_000140	5	1A5.g143	1E4.g139	3D1.g144	3D7.g151	Zt09_model_1_00148	Core	5	Calponin homology (CH) domain, GTPase-activator protein for Ras-like GTPase, RasGAP C-terminus							GO:0005515|GO:0043087|GO:0005096|GO:0007264|GO:0007165	IQ motif, EF-hand binding site, Calponin homology domain, Ras GTPase-activating protein, RasGAP protein, C-terminal, Rho GTPase activation protein		No	n/a	No
Zt09_model_1_00148	Cluster_000140	5	1A5.g143	1E4.g139	3D1.g144	3D7.g151	Zt09_model_1_00148	Core	5	Calponin homology (CH) domain, RasGAP C-terminus, GTPase-activator protein for Ras-like GTPase							GO:0005515|GO:0043087|GO:0005096|GO:0007264|GO:0007165	Calponin homology domain, IQ motif, EF-hand binding site, Ras GTPase-activating protein, RasGAP protein, C-termil, Rho GTPase activation protein		No	n/a	No
1A5.g144	Cluster_000141	5	1A5.g144	1E4.g140	3D1.g145	3D7.g152	Zt09_model_1_00149	Core	5	CBS domain, IMP dehydrogenase / GMP reductase domain							GO:0003938|GO:0006164|GO:0055114|GO:0003824|GO:0055114|GO:0016491|GO:0055114|GO:0003824	CBS domain, Inosine-5'-monophosphate dehydrogenase, IMP dehydrogenase/GMP reductase, IMP dehydrogenase / GMP reductase, conserved site, Aldolase-type TIM barrel	KEGG: 00053+1.1.1.20|KEGG: 00230+1.1.1.205|KEGG: 00983+1.1.1.205|MetaCyc: PWY-5695|MetaCyc: PWY-6596|MetaCyc: PWY-7221|Reactome: REACT_1698|UniPathway: UPA00601, Reactome: REACT_1698	No	n/a	No
1E4.g140	Cluster_000141	5	1A5.g144	1E4.g140	3D1.g145	3D7.g152	Zt09_model_1_00149	Core	5	CBS domain, IMP dehydrogenase / GMP reductase domain							GO:0003938|GO:0006164|GO:0055114|GO:0003824|GO:0055114|GO:0016491|GO:0055114|GO:0003824	CBS domain, Inosine-5'-monophosphate dehydrogenase, IMP dehydrogenase/GMP reductase, IMP dehydrogenase / GMP reductase, conserved site, Aldolase-type TIM barrel	KEGG: 00053+1.1.1.20|KEGG: 00230+1.1.1.205|KEGG: 00983+1.1.1.205|MetaCyc: PWY-5695|MetaCyc: PWY-6596|MetaCyc: PWY-7221|Reactome: REACT_1698|UniPathway: UPA00601, Reactome: REACT_1698	No	n/a	No
3D1.g145	Cluster_000141	5	1A5.g144	1E4.g140	3D1.g145	3D7.g152	Zt09_model_1_00149	Core	5	CBS domain, IMP dehydrogenase / GMP reductase domain							GO:0016491|GO:0055114|GO:0003938|GO:0006164|GO:0055114|GO:0003824|GO:0055114|GO:0003824	CBS domain, IMP dehydrogenase / GMP reductase, conserved site, Inosine-5'-monophosphate dehydrogenase, IMP dehydrogenase/GMP reductase, Aldolase-type TIM barrel	Reactome: REACT_1698, KEGG: 00053+1.1.1.20|KEGG: 00230+1.1.1.205|KEGG: 00983+1.1.1.205|MetaCyc: PWY-5695|MetaCyc: PWY-6596|MetaCyc: PWY-7221|Reactome: REACT_1698|UniPathway: UPA00601	No	n/a	No
3D7.g152	Cluster_000141	5	1A5.g144	1E4.g140	3D1.g145	3D7.g152	Zt09_model_1_00149	Core	5	IMP dehydrogenase / GMP reductase domain, CBS domain							GO:0016491|GO:0055114|GO:0003938|GO:0006164|GO:0055114|GO:0003824|GO:0003824|GO:0055114	IMP dehydrogenase / GMP reductase, conserved site, Inosine-5'-monophosphate dehydrogenase, Aldolase-type TIM barrel, IMP dehydrogenase/GMP reductase, CBS domain	Reactome: REACT_1698, KEGG: 00230+1.1.1.205|KEGG: 00983+1.1.1.205|MetaCyc: PWY-5695|MetaCyc: PWY-6596|MetaCyc: PWY-7221|Reactome: REACT_1698|UniPathway: UPA00601	No	n/a	No
Zt09_model_1_00149	Cluster_000141	5	1A5.g144	1E4.g140	3D1.g145	3D7.g152	Zt09_model_1_00149	Core	5	CBS domain, IMP dehydrogese / GMP reductase domain							GO:0003938|GO:0006164|GO:0055114|GO:0003824|GO:0055114|GO:0003824|GO:0016491|GO:0055114	CBS domain, Inosine-5'-monophosphate dehydrogese, IMP dehydrogese/GMP reductase, Aldolase-type TIM barrel, IMP dehydrogese / GMP reductase, conserved site	KEGG: 00230+1.1.1.205|KEGG: 00983+1.1.1.205|MetaCyc: PWY-5695|MetaCyc: PWY-6596|MetaCyc: PWY-7221|Reactome: REACT_1698|UniPathway: UPA00601, Reactome: REACT_1698	No	n/a	No
1A5.g146	Cluster_000142	5	1A5.g146	1E4.g143	3D1.g147	3D7.g154	Zt09_model_1_00151	Core	5	Serine carboxypeptidase S28	secreted	secreted	1				GO:0006508|GO:0008236	Alpha/Beta hydrolase fold, Peptidase S28		Yes	1	No
1E4.g143	Cluster_000142	5	1A5.g146	1E4.g143	3D1.g147	3D7.g154	Zt09_model_1_00151	Core	5	Serine carboxypeptidase S28	secreted	secreted	1				GO:0006508|GO:0008236	Alpha/Beta hydrolase fold, Peptidase S28		Yes	1	No
3D1.g147	Cluster_000142	5	1A5.g146	1E4.g143	3D1.g147	3D7.g154	Zt09_model_1_00151	Core	5	Serine carboxypeptidase S28	secreted	secreted	1				GO:0006508|GO:0008236	Alpha/Beta hydrolase fold, Peptidase S28		Yes	1	No
3D7.g154	Cluster_000142	5	1A5.g146	1E4.g143	3D1.g147	3D7.g154	Zt09_model_1_00151	Core	5	Serine carboxypeptidase S28	secreted	secreted	1				GO:0006508|GO:0008236	Alpha/Beta hydrolase fold, Peptidase S28		Yes	n/a	No
Zt09_model_1_00151	Cluster_000142	5	1A5.g146	1E4.g143	3D1.g147	3D7.g154	Zt09_model_1_00151	Core	5	Serine carboxypeptidase S28	secreted	secreted	1				GO:0006508|GO:0008236	Alpha/Beta hydrolase fold, Peptidase S28		Yes	n/a	No
1A5.g147	Cluster_000143	5	1A5.g147	1E4.g144	3D1.g148	3D7.g155	Zt09_model_1_00152	Core	5	ML-like domain	secreted	secreted	1					ML-like domain		Yes	0.53	No
1E4.g144	Cluster_000143	5	1A5.g147	1E4.g144	3D1.g148	3D7.g155	Zt09_model_1_00152	Core	5	ML-like domain	secreted	secreted	1					ML-like domain		Yes	0.587	No
3D1.g148	Cluster_000143	5	1A5.g147	1E4.g144	3D1.g148	3D7.g155	Zt09_model_1_00152	Core	5	ML-like domain	secreted	secreted	1					ML-like domain		Yes	0.587	No
3D7.g155	Cluster_000143	5	1A5.g147	1E4.g144	3D1.g148	3D7.g155	Zt09_model_1_00152	Core	5	ML-like domain	secreted	secreted	1					ML-like domain		Yes	0.572	No
Zt09_model_1_00152	Cluster_000143	5	1A5.g147	1E4.g144	3D1.g148	3D7.g155	Zt09_model_1_00152	Core	5	ML-like domain	secreted	secreted	1					ML-like domain		Yes	n/a	No
1A5.g148	Cluster_000144	5	1A5.g148	1E4.g145	3D1.g149	3D7.g156	Zt09_model_1_00153	Core	5	Cytochrome P450		secreted	1			1	GO:0005506|GO:0016705|GO:0020037|GO:0055114|GO:0016705|GO:0055114	Cytochrome P450, Cytochrome P450, E-class, group I, Cytochrome P450, conserved site	Reactome: REACT_13433	No	n/a	No
1E4.g145	Cluster_000144	5	1A5.g148	1E4.g145	3D1.g149	3D7.g156	Zt09_model_1_00153	Core	5	Cytochrome P450		secreted	1			1	GO:0005506|GO:0016705|GO:0020037|GO:0055114|GO:0016705|GO:0055114	Cytochrome P450, Cytochrome P450, conserved site, Cytochrome P450, E-class, group I	Reactome: REACT_13433	No	n/a	No
3D1.g149	Cluster_000144	5	1A5.g148	1E4.g145	3D1.g149	3D7.g156	Zt09_model_1_00153	Core	5	Cytochrome P450		secreted	1			1	GO:0005506|GO:0016705|GO:0020037|GO:0055114|GO:0016705|GO:0055114	Cytochrome P450, Cytochrome P450, E-class, group I, Cytochrome P450, conserved site	Reactome: REACT_13433	No	n/a	No
3D7.g156	Cluster_000144	5	1A5.g148	1E4.g145	3D1.g149	3D7.g156	Zt09_model_1_00153	Core	5	Cytochrome P450			1	2	2	1	GO:0005506|GO:0016705|GO:0020037|GO:0055114|GO:0016705|GO:0055114	Cytochrome P450, Cytochrome P450, E-class, group I, Cytochrome P450, conserved site	Reactome: REACT_13433	No	n/a	No
Zt09_model_1_00153	Cluster_000144	5	1A5.g148	1E4.g145	3D1.g149	3D7.g156	Zt09_model_1_00153	Core	5	Cytochrome P450			1	1	1	1	GO:0005506|GO:0016705|GO:0020037|GO:0055114|GO:0016705|GO:0055114	Cytochrome P450, Cytochrome P450, E-class, group I, Cytochrome P450, conserved site	Reactome: REACT_13433	No	n/a	No
1A5.g149	Cluster_000145	5	1A5.g149	1E4.g146	3D1.g150	3D7.g157	Zt09_model_1_00154	Core	5	Inhibitor of apoptosis-promoting Bax1			4	7	4	6		Bax inhibitor 1-related		No	n/a	No
1E4.g146	Cluster_000145	5	1A5.g149	1E4.g146	3D1.g150	3D7.g157	Zt09_model_1_00154	Core	5	Inhibitor of apoptosis-promoting Bax1			4	7	4	6		Bax inhibitor 1-related		No	n/a	No
3D1.g150	Cluster_000145	5	1A5.g149	1E4.g146	3D1.g150	3D7.g157	Zt09_model_1_00154	Core	5	Inhibitor of apoptosis-promoting Bax1			4	7	4	6		Bax inhibitor 1-related		No	n/a	No
3D7.g157	Cluster_000145	5	1A5.g149	1E4.g146	3D1.g150	3D7.g157	Zt09_model_1_00154	Core	5	Inhibitor of apoptosis-promoting Bax1			4	7	4	6		Bax inhibitor 1-related		No	n/a	No
Zt09_model_1_00154	Cluster_000145	5	1A5.g149	1E4.g146	3D1.g150	3D7.g157	Zt09_model_1_00154	Core	5	Inhibitor of apoptosis-promoting Bax1			4	7	4	6		Bax inhibitor 1-related		No	n/a	No
1A5.g150	Cluster_000146	5	1A5.g150	1E4.g147	3D1.g151	3D7.g158	Zt09_model_1_00155	Core	5											No	n/a	No
1E4.g147	Cluster_000146	5	1A5.g150	1E4.g147	3D1.g151	3D7.g158	Zt09_model_1_00155	Core	5											No	n/a	No
3D1.g151	Cluster_000146	5	1A5.g150	1E4.g147	3D1.g151	3D7.g158	Zt09_model_1_00155	Core	5											No	n/a	No
3D7.g158	Cluster_000146	5	1A5.g150	1E4.g147	3D1.g151	3D7.g158	Zt09_model_1_00155	Core	5											No	n/a	No
Zt09_model_1_00155	Cluster_000146	5	1A5.g150	1E4.g147	3D1.g151	3D7.g158	Zt09_model_1_00155	Core	5											No	n/a	No
1A5.g151	Cluster_000147	2	1A5.g151			3D7.g159		Accessory	2											No	n/a	No
3D7.g159	Cluster_000147	2	1A5.g151			3D7.g159		Accessory	2											No	n/a	No
1A5.g152	Cluster_000148	5	1A5.g152	1E4.g149	3D1.g153	3D7.g160	Zt09_model_1_00157	Core	5			secreted	1				GO:0046872	Zinc finger, C2H2, Zinc finger, C2H2-like		No	n/a	No
1E4.g149	Cluster_000148	5	1A5.g152	1E4.g149	3D1.g153	3D7.g160	Zt09_model_1_00157	Core	5								GO:0046872	Zinc finger, C2H2, Zinc finger, C2H2-like		No	n/a	No
3D1.g153	Cluster_000148	5	1A5.g152	1E4.g149	3D1.g153	3D7.g160	Zt09_model_1_00157	Core	5			secreted	1				GO:0046872	Zinc finger, C2H2, Zinc finger, C2H2-like		No	n/a	No
3D7.g160	Cluster_000148	5	1A5.g152	1E4.g149	3D1.g153	3D7.g160	Zt09_model_1_00157	Core	5				1	1	1		GO:0046872	Zinc finger, C2H2, Zinc finger, C2H2-like		No	n/a	No
Zt09_model_1_00157	Cluster_000148	5	1A5.g152	1E4.g149	3D1.g153	3D7.g160	Zt09_model_1_00157	Core	5								GO:0046872	Zinc finger, C2H2-like, Zinc finger, C2H2		No	n/a	No
1A5.g153	Cluster_000149	5	1A5.g153	1E4.g151	3D1.g154	3D7.g161	Zt09_model_1_00158	Core	5	Aldose 1-epimerase	secreted	secreted	1				GO:0003824|GO:0005975|GO:0030246|GO:0005975|GO:0016853	Galactose mutarotase-like domain, Glycoside hydrolase-type carbohydrate-binding, subgroup, Aldose 1-/Glucose-6-phosphate 1-epimerase		Yes	1	No
1E4.g151	Cluster_000149	5	1A5.g153	1E4.g151	3D1.g154	3D7.g161	Zt09_model_1_00158	Core	5	Aldose 1-epimerase	secreted	secreted	1				GO:0003824|GO:0005975|GO:0030246|GO:0005975|GO:0016853	Galactose mutarotase-like domain, Aldose 1-/Glucose-6-phosphate 1-epimerase, Glycoside hydrolase-type carbohydrate-binding, subgroup		Yes	1	No
3D1.g154	Cluster_000149	5	1A5.g153	1E4.g151	3D1.g154	3D7.g161	Zt09_model_1_00158	Core	5	Aldose 1-epimerase	secreted	secreted	1				GO:0003824|GO:0005975|GO:0030246|GO:0005975|GO:0016853	Galactose mutarotase-like domain, Glycoside hydrolase-type carbohydrate-binding, subgroup, Aldose 1-/Glucose-6-phosphate 1-epimerase		Yes	1	No
3D7.g161	Cluster_000149	5	1A5.g153	1E4.g151	3D1.g154	3D7.g161	Zt09_model_1_00158	Core	5	Aldose 1-epimerase	secreted	secreted	1				GO:0003824|GO:0005975|GO:0030246|GO:0005975|GO:0016853	Galactose mutarotase-like domain, Glycoside hydrolase-type carbohydrate-binding, subgroup, Aldose 1-/Glucose-6-phosphate 1-epimerase		Yes	n/a	No
Zt09_model_1_00158	Cluster_000149	5	1A5.g153	1E4.g151	3D1.g154	3D7.g161	Zt09_model_1_00158	Core	5	Aldose 1-epimerase	secreted	secreted	1				GO:0003824|GO:0005975|GO:0030246|GO:0005975|GO:0016853	Galactose mutarotase-like domain, Aldose 1-/Glucose-6-phosphate 1-epimerase, Glycoside hydrolase-type carbohydrate-binding, subgroup		Yes	n/a	No
1A5.g154	Cluster_000150	5	1A5.g154	1E4.g152	3D1.g155	3D7.g162	Zt09_model_1_00159	Core	5	Protein of unknown function (DUF3431)			1	1	1	1		Protein of unknown function DUF3431		No	n/a	No
1E4.g152	Cluster_000150	5	1A5.g154	1E4.g152	3D1.g155	3D7.g162	Zt09_model_1_00159	Core	5	F-box-like, Protein of unknown function (DUF3431)			1	1	1	1	GO:0005515	F-box domain, Protein of unknown function DUF3431		No	n/a	No
3D1.g155	Cluster_000150	5	1A5.g154	1E4.g152	3D1.g155	3D7.g162	Zt09_model_1_00159	Core	5	Protein of unknown function (DUF3431)			1	1	1	1		Protein of unknown function DUF3431		No	n/a	No
3D7.g162	Cluster_000150	5	1A5.g154	1E4.g152	3D1.g155	3D7.g162	Zt09_model_1_00159	Core	5	Protein of unknown function (DUF3431)			1	1	1	1		Protein of unknown function DUF3431		No	n/a	No
Zt09_model_1_00159	Cluster_000150	5	1A5.g154	1E4.g152	3D1.g155	3D7.g162	Zt09_model_1_00159	Core	5	Protein of unknown function (DUF3431)			1	1	1	1		Protein of unknown function DUF3431		No	n/a	No
1A5.g155	Cluster_000151	5	1A5.g155	1E4.g154	3D1.g156	3D7.g164	Zt09_model_1_00160	Core	5	Amidase							GO:0016884	Amidase signature domain, Amidase	KEGG: 00970+6.3.5.7|MetaCyc: PWY-5921	No	n/a	No
1E4.g154	Cluster_000151	5	1A5.g155	1E4.g154	3D1.g156	3D7.g164	Zt09_model_1_00160	Core	5	Amidase							GO:0016884	Amidase signature domain, Amidase	KEGG: 00970+6.3.5.7|MetaCyc: PWY-5921	No	n/a	No
3D1.g156	Cluster_000151	5	1A5.g155	1E4.g154	3D1.g156	3D7.g164	Zt09_model_1_00160	Core	5	Amidase							GO:0016884	Amidase, Amidase signature domain	KEGG: 00970+6.3.5.7|MetaCyc: PWY-5921	No	n/a	No
3D7.g164	Cluster_000151	5	1A5.g155	1E4.g154	3D1.g156	3D7.g164	Zt09_model_1_00160	Core	5	Amidase							GO:0016884	Amidase signature domain, Amidase	KEGG: 00970+6.3.5.7|MetaCyc: PWY-5921	No	n/a	No
Zt09_model_1_00160	Cluster_000151	5	1A5.g155	1E4.g154	3D1.g156	3D7.g164	Zt09_model_1_00160	Core	5	Amidase							GO:0016884	Amidase sigture domain, Amidase	KEGG: 00970+6.3.5.7|MetaCyc: PWY-5921	No	n/a	No
1A5.g156	Cluster_000152	5	1A5.g156	1E4.g155	3D1.g157	3D7.g165	Zt09_model_1_00161	Core	5	Fungal specific transcription factor domain, Fungal Zn(2)-Cys(6) binuclear cluster domain							GO:0000981|GO:0005634|GO:0006355|GO:0008270|GO:0003677|GO:0005634|GO:0006351|GO:0008270	Zn(2)-C6 fungal-type DNA-binding domain, Transcription factor domain, fungi		No	n/a	No
1E4.g155	Cluster_000152	5	1A5.g156	1E4.g155	3D1.g157	3D7.g165	Zt09_model_1_00161	Core	5	Fungal specific transcription factor domain, Fungal Zn(2)-Cys(6) binuclear cluster domain							GO:0000981|GO:0005634|GO:0006355|GO:0008270|GO:0003677|GO:0005634|GO:0006351|GO:0008270	Zn(2)-C6 fungal-type DNA-binding domain, Transcription factor domain, fungi		No	n/a	No
3D1.g157	Cluster_000152	5	1A5.g156	1E4.g155	3D1.g157	3D7.g165	Zt09_model_1_00161	Core	5	Fungal specific transcription factor domain, Fungal Zn(2)-Cys(6) binuclear cluster domain							GO:0000981|GO:0005634|GO:0006355|GO:0008270|GO:0003677|GO:0005634|GO:0006351|GO:0008270	Zn(2)-C6 fungal-type DNA-binding domain, Transcription factor domain, fungi		No	n/a	No
3D7.g165	Cluster_000152	5	1A5.g156	1E4.g155	3D1.g157	3D7.g165	Zt09_model_1_00161	Core	5	Fungal specific transcription factor domain, Fungal Zn(2)-Cys(6) binuclear cluster domain							GO:0003677|GO:0005634|GO:0006351|GO:0008270|GO:0000981|GO:0005634|GO:0006355|GO:0008270	Transcription factor domain, fungi, Zn(2)-C6 fungal-type DNA-binding domain		No	n/a	No
Zt09_model_1_00161	Cluster_000152	5	1A5.g156	1E4.g155	3D1.g157	3D7.g165	Zt09_model_1_00161	Core	5	Fungal specific transcription factor domain, Fungal Zn(2)-Cys(6) binuclear cluster domain							GO:0003677|GO:0005634|GO:0006351|GO:0008270|GO:0000981|GO:0005634|GO:0006355|GO:0008270	Transcription factor domain, fungi, Zn(2)-C6 fungal-type D-binding domain		No	n/a	No
1A5.g157	Cluster_000153	5	1A5.g157	1E4.g156	3D1.g158	3D7.g166	Zt09_model_1_00162	Core	5	Calcineurin-like phosphoesterase		secreted	1	1	1	2	GO:0006888|GO:0016787	Metallo-dependent phosphatase-like, PGAP5/Cdc1/Ted1, Protein Ted1, Calcineurin-like phosphoesterase domain, apaH type		No	n/a	No
1E4.g156	Cluster_000153	5	1A5.g157	1E4.g156	3D1.g158	3D7.g166	Zt09_model_1_00162	Core	5	Calcineurin-like phosphoesterase		secreted	1	1	1	2	GO:0006888|GO:0016787	Protein Ted1, Calcineurin-like phosphoesterase domain, apaH type, Metallo-dependent phosphatase-like, PGAP5/Cdc1/Ted1		No	n/a	No
3D1.g158	Cluster_000153	5	1A5.g157	1E4.g156	3D1.g158	3D7.g166	Zt09_model_1_00162	Core	5			secreted	1	1	1	2	GO:0006888	PGAP5/Cdc1/Ted1, Metallo-dependent phosphatase-like, Protein Ted1		No	n/a	No
3D7.g166	Cluster_000153	5	1A5.g157	1E4.g156	3D1.g158	3D7.g166	Zt09_model_1_00162	Core	5	Calcineurin-like phosphoesterase		secreted	1	1	1	2	GO:0016787	Metallo-dependent phosphatase-like, Calcineurin-like phosphoesterase domain, apaH type		No	n/a	No
Zt09_model_1_00162	Cluster_000153	5	1A5.g157	1E4.g156	3D1.g158	3D7.g166	Zt09_model_1_00162	Core	5	Calcineurin-like phosphoesterase		secreted	1	1	1	2	GO:0016787	Metallo-dependent phosphatase-like, Calcineurin-like phosphoesterase domain, apaH type		No	n/a	No
1A5.g158	Cluster_000154	5	1A5.g158	1E4.g157	3D1.g159	3D7.g167	Zt09_model_1_00163	Core	5											No	n/a	No
1E4.g157	Cluster_000154	5	1A5.g158	1E4.g157	3D1.g159	3D7.g167	Zt09_model_1_00163	Core	5											No	n/a	No
3D1.g159	Cluster_000154	5	1A5.g158	1E4.g157	3D1.g159	3D7.g167	Zt09_model_1_00163	Core	5											No	n/a	No
3D7.g167	Cluster_000154	5	1A5.g158	1E4.g157	3D1.g159	3D7.g167	Zt09_model_1_00163	Core	5											No	n/a	No
Zt09_model_1_00163	Cluster_000154	5	1A5.g158	1E4.g157	3D1.g159	3D7.g167	Zt09_model_1_00163	Core	5											No	n/a	No
1A5.g159	Cluster_000155	5	1A5.g159	1E4.g158	3D1.g160	3D7.g168	Zt09_model_1_00164	Core	5											No	n/a	No
1E4.g158	Cluster_000155	5	1A5.g159	1E4.g158	3D1.g160	3D7.g168	Zt09_model_1_00164	Core	5											No	n/a	No
3D1.g160	Cluster_000155	5	1A5.g159	1E4.g158	3D1.g160	3D7.g168	Zt09_model_1_00164	Core	5											No	n/a	No
3D7.g168	Cluster_000155	5	1A5.g159	1E4.g158	3D1.g160	3D7.g168	Zt09_model_1_00164	Core	5							1				No	n/a	No
Zt09_model_1_00164	Cluster_000155	5	1A5.g159	1E4.g158	3D1.g160	3D7.g168	Zt09_model_1_00164	Core	5											No	n/a	No
1A5.g160	Cluster_000156	5	1A5.g160	1E4.g159	3D1.g161	3D7.g169	Zt09_model_1_00165	Core	5	Myb-like DNA-binding domain							GO:0003677	Homeodomain-like, SANT/Myb domain, Myb-like domain		No	n/a	No
1E4.g159	Cluster_000156	5	1A5.g160	1E4.g159	3D1.g161	3D7.g169	Zt09_model_1_00165	Core	5	Myb-like DNA-binding domain							GO:0003677	Homeodomain-like, SANT/Myb domain, Myb-like domain		No	n/a	No
3D1.g161	Cluster_000156	5	1A5.g160	1E4.g159	3D1.g161	3D7.g169	Zt09_model_1_00165	Core	5	Myb-like DNA-binding domain							GO:0003677	Homeodomain-like, SANT/Myb domain, Myb-like domain		No	n/a	No
3D7.g169	Cluster_000156	5	1A5.g160	1E4.g159	3D1.g161	3D7.g169	Zt09_model_1_00165	Core	5	Myb-like DNA-binding domain							GO:0003677	SANT/Myb domain, Homeodomain-like, Myb-like domain		No	n/a	No
Zt09_model_1_00165	Cluster_000156	5	1A5.g160	1E4.g159	3D1.g161	3D7.g169	Zt09_model_1_00165	Core	5	Myb-like D-binding domain							GO:0003677	Myb-like domain, Homeodomain-like, SANT/Myb domain		No	n/a	No
1A5.g161	Cluster_000157	5	1A5.g161	1E4.g160	3D1.g162	3D7.g170	Zt09_model_1_00166	Core	5	Myb-like DNA-binding domain							GO:0003677	Myb domain, Homeodomain-like, SANT/Myb domain		No	n/a	No
1E4.g160	Cluster_000157	5	1A5.g161	1E4.g160	3D1.g162	3D7.g170	Zt09_model_1_00166	Core	5	Myb-like DNA-binding domain							GO:0003677	Myb domain, SANT/Myb domain, Homeodomain-like		No	n/a	No
3D1.g162	Cluster_000157	5	1A5.g161	1E4.g160	3D1.g162	3D7.g170	Zt09_model_1_00166	Core	5	Myb-like DNA-binding domain							GO:0003677	Myb domain, Homeodomain-like, SANT/Myb domain		No	n/a	No
3D7.g170	Cluster_000157	5	1A5.g161	1E4.g160	3D1.g162	3D7.g170	Zt09_model_1_00166	Core	5	Myb-like DNA-binding domain							GO:0003677	Homeodomain-like, SANT/Myb domain, Myb domain		No	n/a	No
Zt09_model_1_00166	Cluster_000157	5	1A5.g161	1E4.g160	3D1.g162	3D7.g170	Zt09_model_1_00166	Core	5	Myb-like D-binding domain							GO:0003677	Myb domain, Homeodomain-like, SANT/Myb domain		No	n/a	No
1A5.g162	Cluster_000158	5	1A5.g162	1E4.g161	3D1.g163	3D7.g171	Zt09_model_1_00167	Core	5	Protein of unknown function (DUF498/DUF598)								NDUFAF3/Mth938 domain-containing protein		No	n/a	No
1E4.g161	Cluster_000158	5	1A5.g162	1E4.g161	3D1.g163	3D7.g171	Zt09_model_1_00167	Core	5	Protein of unknown function (DUF498/DUF598)								NDUFAF3/Mth938 domain-containing protein		No	n/a	No
3D1.g163	Cluster_000158	5	1A5.g162	1E4.g161	3D1.g163	3D7.g171	Zt09_model_1_00167	Core	5	Protein of unknown function (DUF498/DUF598)								NDUFAF3/Mth938 domain-containing protein		No	n/a	No
3D7.g171	Cluster_000158	5	1A5.g162	1E4.g161	3D1.g163	3D7.g171	Zt09_model_1_00167	Core	5	Protein of unknown function (DUF498/DUF598)								NDUFAF3/Mth938 domain-containing protein		No	n/a	No
Zt09_model_1_00167	Cluster_000158	5	1A5.g162	1E4.g161	3D1.g163	3D7.g171	Zt09_model_1_00167	Core	5	Protein of unknown function (DUF498/DUF598)								NDUFAF3/Mth938 domain-containing protein		No	n/a	No
1A5.g163	Cluster_000159	5	1A5.g163	1E4.g162	3D1.g164	3D7.g172	Zt09_model_1_00168	Core	5	PROCN (NUC071) domain, U6-snRNA interacting domain of PrP8, U5-snRNA binding site 2 of PrP8, PRP8 domain IV core, RNA recognition motif of the spliceosomal PrP8, PROCT (NUC072) domain, PRO8NT (NUC069), PrP8 N-terminal domain							GO:0000398|GO:0017070|GO:0003676|GO:0030623|GO:0003723|GO:0000398|GO:0005681|GO:0005515	PROCN domain, Pre-mRNA-processing-splicing factor 8, U6-snRNA-binding, Ribonuclease H-like domain, PRO8NT domain, Pre-mRNA-processing-splicing factor 8, U5-snRNA-binding, PRP8 domain IV core, RNA recognition motif, spliceosomal PrP8, PROCT domain, Pre-mRNA-processing-splicing factor 8, JAB1/MPN/MOV34 metalloenzyme domain		No	n/a	No
1E4.g162	Cluster_000159	5	1A5.g163	1E4.g162	3D1.g164	3D7.g172	Zt09_model_1_00168	Core	5	PROCN (NUC071) domain, U6-snRNA interacting domain of PrP8, PRO8NT (NUC069), PrP8 N-terminal domain, U5-snRNA binding site 2 of PrP8, PRP8 domain IV core, RNA recognition motif of the spliceosomal PrP8, PROCT (NUC072) domain							GO:0000398|GO:0000398|GO:0005681|GO:0017070|GO:0003676|GO:0005515|GO:0030623|GO:0003723	PROCN domain, Pre-mRNA-processing-splicing factor 8, Pre-mRNA-processing-splicing factor 8, U6-snRNA-binding, Ribonuclease H-like domain, PRO8NT domain, JAB1/MPN/MOV34 metalloenzyme domain, Pre-mRNA-processing-splicing factor 8, U5-snRNA-binding, PRP8 domain IV core, RNA recognition motif, spliceosomal PrP8, PROCT domain		No	n/a	No
3D1.g164	Cluster_000159	5	1A5.g163	1E4.g162	3D1.g164	3D7.g172	Zt09_model_1_00168	Core	5	PROCN (NUC071) domain, U6-snRNA interacting domain of PrP8, PRO8NT (NUC069), PrP8 N-terminal domain, U5-snRNA binding site 2 of PrP8, PRP8 domain IV core, PROCT (NUC072) domain, RNA recognition motif of the spliceosomal PrP8							GO:0000398|GO:0005681|GO:0000398|GO:0017070|GO:0003676|GO:0005515|GO:0030623|GO:0003723	Pre-mRNA-processing-splicing factor 8, PROCN domain, Pre-mRNA-processing-splicing factor 8, U6-snRNA-binding, PRO8NT domain, Ribonuclease H-like domain, JAB1/MPN/MOV34 metalloenzyme domain, Pre-mRNA-processing-splicing factor 8, U5-snRNA-binding, PRP8 domain IV core, PROCT domain, RNA recognition motif, spliceosomal PrP8		No	n/a	No
3D7.g172	Cluster_000159	5	1A5.g163	1E4.g162	3D1.g164	3D7.g172	Zt09_model_1_00168	Core	5	RNA recognition motif of the spliceosomal PrP8, U5-snRNA binding site 2 of PrP8, PROCN (NUC071) domain, PROCT (NUC072) domain, U6-snRNA interacting domain of PrP8, PRO8NT (NUC069), PrP8 N-terminal domain, PRP8 domain IV core							GO:0003676|GO:0000398|GO:0003723|GO:0005515|GO:0030623|GO:0000398|GO:0005681|GO:0017070	Ribonuclease H-like domain, PRO8NT domain, RNA recognition motif, spliceosomal PrP8, JAB1/MPN/MOV34 metalloenzyme domain, Pre-mRNA-processing-splicing factor 8, U5-snRNA-binding, PROCN domain, PROCT domain, Pre-mRNA-processing-splicing factor 8, Pre-mRNA-processing-splicing factor 8, U6-snRNA-binding, PRP8 domain IV core		No	n/a	No
Zt09_model_1_00168	Cluster_000159	5	1A5.g163	1E4.g162	3D1.g164	3D7.g172	Zt09_model_1_00168	Core	5	U6-snR interacting domain of PrP8, U5-snR binding site 2 of PrP8, R recognition motif of the spliceosomal PrP8, PROCT (NUC072) domain, PRP8 domain IV core, PRO8NT (NUC069), PrP8 N-termil domain, PROCN (NUC071) domain							GO:0017070|GO:0000398|GO:0005681|GO:0030623|GO:0003676|GO:0003723|GO:0000398|GO:0005515	Pre-mR-processing-splicing factor 8, U6-snR-binding, Pre-mR-processing-splicing factor 8, Pre-mR-processing-splicing factor 8, U5-snR-binding, Ribonuclease H-like domain, R recognition motif, spliceosomal PrP8, PROCT domain, PRP8 domain IV core, PRO8NT domain, PROCN domain, JAB1/MPN/MOV34 metalloenzyme domain		No	n/a	No
1A5.g164	Cluster_000160	5	1A5.g164	1E4.g163	3D1.g165	3D7.g173	Zt09_model_1_00169	Core	5	Ribosomal protein L34e							GO:0003735|GO:0005622|GO:0005840|GO:0006412	Ribosomal protein L34Ae, Ribosomal protein L34e, conserved site		No	n/a	No
1E4.g163	Cluster_000160	5	1A5.g164	1E4.g163	3D1.g165	3D7.g173	Zt09_model_1_00169	Core	5	Ribosomal protein L34e							GO:0003735|GO:0005622|GO:0005840|GO:0006412	Ribosomal protein L34Ae, Ribosomal protein L34e, conserved site		No	n/a	No
3D1.g165	Cluster_000160	5	1A5.g164	1E4.g163	3D1.g165	3D7.g173	Zt09_model_1_00169	Core	5	Ribosomal protein L34e							GO:0003735|GO:0005622|GO:0005840|GO:0006412	Ribosomal protein L34Ae, Ribosomal protein L34e, conserved site		No	n/a	No
3D7.g173	Cluster_000160	5	1A5.g164	1E4.g163	3D1.g165	3D7.g173	Zt09_model_1_00169	Core	5	Ribosomal protein L34e							GO:0003735|GO:0005622|GO:0005840|GO:0006412	Ribosomal protein L34e, conserved site, Ribosomal protein L34Ae		No	n/a	No
Zt09_model_1_00169	Cluster_000160	5	1A5.g164	1E4.g163	3D1.g165	3D7.g173	Zt09_model_1_00169	Core	5	Ribosomal protein L34e							GO:0003735|GO:0005622|GO:0005840|GO:0006412	Ribosomal protein L34Ae, Ribosomal protein L34e, conserved site		No	n/a	No
1A5.g165	Cluster_000161	5	1A5.g165	1E4.g164	3D1.g166	3D7.g174	Zt09_model_1_00170	Core	5	Fungal specific transcription factor domain							GO:0003677|GO:0005634|GO:0006351|GO:0008270	Transcription factor domain, fungi		No	n/a	No
1E4.g164	Cluster_000161	5	1A5.g165	1E4.g164	3D1.g166	3D7.g174	Zt09_model_1_00170	Core	5	Fungal specific transcription factor domain							GO:0003677|GO:0005634|GO:0006351|GO:0008270	Transcription factor domain, fungi		No	n/a	No
3D1.g166	Cluster_000161	5	1A5.g165	1E4.g164	3D1.g166	3D7.g174	Zt09_model_1_00170	Core	5	Fungal specific transcription factor domain							GO:0003677|GO:0005634|GO:0006351|GO:0008270	Transcription factor domain, fungi		No	n/a	No
3D7.g174	Cluster_000161	5	1A5.g165	1E4.g164	3D1.g166	3D7.g174	Zt09_model_1_00170	Core	5	Fungal specific transcription factor domain							GO:0003677|GO:0005634|GO:0006351|GO:0008270	Transcription factor domain, fungi		No	n/a	No
Zt09_model_1_00170	Cluster_000161	5	1A5.g165	1E4.g164	3D1.g166	3D7.g174	Zt09_model_1_00170	Core	5	Fungal Zn(2)-Cys(6) binuclear cluster domain, Fungal specific transcription factor domain							GO:0000981|GO:0005634|GO:0006355|GO:0008270|GO:0046872|GO:0003677|GO:0005634|GO:0006351|GO:0008270	Zn(2)-C6 fungal-type D-binding domain, Zinc finger, C2H2, Transcription factor domain, fungi, Zinc finger, C2H2-like		No	n/a	No
1A5.g166	Cluster_000162	3	1A5.g166		3D1.g167		Zt09_model_1_00171	Accessory	3											No	n/a	No
3D1.g167	Cluster_000162	3	1A5.g166		3D1.g167		Zt09_model_1_00171	Accessory	3											No	n/a	No
Zt09_model_1_00171	Cluster_000162	3	1A5.g166		3D1.g167		Zt09_model_1_00171	Accessory	3											No	n/a	No
1A5.g167	Cluster_000163	2	1A5.g167	1E4.g165				Accessory	2											No	n/a	No
1E4.g165	Cluster_000163	2	1A5.g167	1E4.g165				Accessory	2											No	n/a	No
1A5.g168	Cluster_000164	5	1A5.g168	1E4.g166	3D1.g168	3D7.g176	Zt09_model_1_00172	Core	5	alpha/beta hydrolase fold, Dual specificity phosphatase, catalytic domain			2	2	1	2	GO:0016311|GO:0016791|GO:0006470|GO:0008138|GO:0004725|GO:0016311|GO:0016791	Alpha/Beta hydrolase fold, Alpha/beta hydrolase fold-1, Tyrosine specific protein phosphatases domain, Dual specificity phosphatase, catalytic domain, Protein-tyrosine phosphatase, active site, Protein-tyrosine phosphatase-like		No	n/a	No
1E4.g166	Cluster_000164	5	1A5.g168	1E4.g166	3D1.g168	3D7.g176	Zt09_model_1_00172	Core	5	Dual specificity phosphatase, catalytic domain, alpha/beta hydrolase fold			2	2	1	2	GO:0006470|GO:0008138|GO:0004725|GO:0016311|GO:0016791|GO:0016311|GO:0016791	Protein-tyrosine phosphatase-like, Dual specificity phosphatase, catalytic domain, Protein-tyrosine phosphatase, active site, Alpha/Beta hydrolase fold, Alpha/beta hydrolase fold-1, Tyrosine specific protein phosphatases domain		No	n/a	No
3D1.g168	Cluster_000164	5	1A5.g168	1E4.g166	3D1.g168	3D7.g176	Zt09_model_1_00172	Core	5	alpha/beta hydrolase fold, Dual specificity phosphatase, catalytic domain			2	2	1	2	GO:0016311|GO:0016791|GO:0004725|GO:0016311|GO:0016791|GO:0006470|GO:0008138	Protein-tyrosine phosphatase-like, Alpha/Beta hydrolase fold, Alpha/beta hydrolase fold-1, Tyrosine specific protein phosphatases domain, Protein-tyrosine phosphatase, active site, Dual specificity phosphatase, catalytic domain		No	n/a	No
3D7.g176	Cluster_000164	5	1A5.g168	1E4.g166	3D1.g168	3D7.g176	Zt09_model_1_00172	Core	5	Dual specificity phosphatase, catalytic domain, alpha/beta hydrolase fold							GO:0006470|GO:0008138|GO:0004725|GO:0016311|GO:0016791|GO:0016311|GO:0016791	Protein-tyrosine phosphatase-like, Alpha/Beta hydrolase fold, Dual specificity phosphatase, catalytic domain, Alpha/beta hydrolase fold-1, Protein-tyrosine phosphatase, active site, Tyrosine specific protein phosphatases domain		No	n/a	No
Zt09_model_1_00172	Cluster_000164	5	1A5.g168	1E4.g166	3D1.g168	3D7.g176	Zt09_model_1_00172	Core	5	Dual specificity phosphatase, catalytic domain, alpha/beta hydrolase fold			2	2	1	2	GO:0016311|GO:0016791|GO:0006470|GO:0008138|GO:0004725|GO:0016311|GO:0016791	Tyrosine specific protein phosphatases domain, Alpha/Beta hydrolase fold, Protein-tyrosine phosphatase-like, Dual specificity phosphatase, catalytic domain, Protein-tyrosine phosphatase, active site, Alpha/beta hydrolase fold-1		No	n/a	No
1A5.g169	Cluster_000165	5	1A5.g169	1E4.g167	3D1.g169	3D7.g177	Zt09_model_1_00173	Core	5	Ribosomal protein S19e							GO:0003735|GO:0005840|GO:0006412	Ribosomal protein S19e, Winged helix-turn-helix DNA-binding domain		No	n/a	No
1E4.g167	Cluster_000165	5	1A5.g169	1E4.g167	3D1.g169	3D7.g177	Zt09_model_1_00173	Core	5	Ribosomal protein S19e							GO:0003735|GO:0005840|GO:0006412	Ribosomal protein S19e, Winged helix-turn-helix DNA-binding domain		No	n/a	No
3D1.g169	Cluster_000165	5	1A5.g169	1E4.g167	3D1.g169	3D7.g177	Zt09_model_1_00173	Core	5	Ribosomal protein S19e							GO:0003735|GO:0005840|GO:0006412	Ribosomal protein S19e, Winged helix-turn-helix DNA-binding domain		No	n/a	No
3D7.g177	Cluster_000165	5	1A5.g169	1E4.g167	3D1.g169	3D7.g177	Zt09_model_1_00173	Core	5	Ribosomal protein S19e							GO:0003735|GO:0005840|GO:0006412	Ribosomal protein S19e, Winged helix-turn-helix DNA-binding domain		No	n/a	No
Zt09_model_1_00173	Cluster_000165	5	1A5.g169	1E4.g167	3D1.g169	3D7.g177	Zt09_model_1_00173	Core	5	Ribosomal protein S19e							GO:0003735|GO:0005840|GO:0006412	Ribosomal protein S19e, Winged helix-turn-helix D-binding domain		No	n/a	No
1A5.g170	Cluster_000166	5	1A5.g170	1E4.g168	3D1.g170	3D7.g178	Zt09_model_1_00174	Core	5	Alcohol dehydrogenase GroES-like domain			1	2	2		GO:0055114|GO:0016491|GO:0008270|GO:0016491|GO:0055114	GroES-like, NAD(P)-binding domain, Alcohol dehydrogenase, N-terminal, Polyketide synthase, enoylreductase domain, Alcohol dehydrogenase superfamily, zinc-type		No	n/a	No
1E4.g168	Cluster_000166	5	1A5.g170	1E4.g168	3D1.g170	3D7.g178	Zt09_model_1_00174	Core	5	Alcohol dehydrogenase GroES-like domain			1	2	2		GO:0016491|GO:0055114|GO:0008270|GO:0016491|GO:0055114	Polyketide synthase, enoylreductase domain, GroES-like, Alcohol dehydrogenase, N-terminal, NAD(P)-binding domain, Alcohol dehydrogenase superfamily, zinc-type		No	n/a	No
3D1.g170	Cluster_000166	5	1A5.g170	1E4.g168	3D1.g170	3D7.g178	Zt09_model_1_00174	Core	5	Alcohol dehydrogenase GroES-like domain			1	2	2		GO:0016491|GO:0055114|GO:0008270|GO:0016491|GO:0055114	Polyketide synthase, enoylreductase domain, NAD(P)-binding domain, Alcohol dehydrogenase, N-terminal, GroES-like, Alcohol dehydrogenase superfamily, zinc-type		No	n/a	No
3D7.g178	Cluster_000166	5	1A5.g170	1E4.g168	3D1.g170	3D7.g178	Zt09_model_1_00174	Core	5	Alcohol dehydrogenase GroES-like domain			1	2	2		GO:0008270|GO:0016491|GO:0055114|GO:0055114|GO:0016491	NAD(P)-binding domain, GroES-like, Alcohol dehydrogenase superfamily, zinc-type, Alcohol dehydrogenase, N-terminal, Polyketide synthase, enoylreductase domain		No	n/a	No
Zt09_model_1_00174	Cluster_000166	5	1A5.g170	1E4.g168	3D1.g170	3D7.g178	Zt09_model_1_00174	Core	5	Alcohol dehydrogese GroES-like domain			1	2	2		GO:0008270|GO:0016491|GO:0055114|GO:0055114|GO:0016491	Alcohol dehydrogese superfamily, zinc-type, GroES-like, Alcohol dehydrogese, N-termil, D(P)-binding domain, Polyketide synthase, enoylreductase domain		No	n/a	No
1A5.g171	Cluster_000167	5	1A5.g171	1E4.g169	3D1.g171	3D7.g179	Zt09_model_1_00175	Core	5	Kinesin motor domain							GO:0003777|GO:0005524|GO:0007018|GO:0003777|GO:0005524|GO:0007018|GO:0008017|GO:0003777|GO:0007018	Kinesin motor domain, conserved site, P-loop containing nucleoside triphosphate hydrolase, Kinesin motor domain, Kinesin-like protein		No	n/a	No
1E4.g169	Cluster_000167	5	1A5.g171	1E4.g169	3D1.g171	3D7.g179	Zt09_model_1_00175	Core	5	Kinesin motor domain							GO:0003777|GO:0005524|GO:0007018|GO:0008017|GO:0003777|GO:0007018|GO:0003777|GO:0005524|GO:0007018	Kinesin motor domain, Kinesin-like protein, P-loop containing nucleoside triphosphate hydrolase, Kinesin motor domain, conserved site		No	n/a	No
3D1.g171	Cluster_000167	5	1A5.g171	1E4.g169	3D1.g171	3D7.g179	Zt09_model_1_00175	Core	5	Kinesin motor domain							GO:0003777|GO:0005524|GO:0007018|GO:0008017|GO:0003777|GO:0007018|GO:0003777|GO:0005524|GO:0007018	Kinesin motor domain, Kinesin-like protein, P-loop containing nucleoside triphosphate hydrolase, Kinesin motor domain, conserved site		No	n/a	No
3D7.g179	Cluster_000167	5	1A5.g171	1E4.g169	3D1.g171	3D7.g179	Zt09_model_1_00175	Core	5	Kinesin motor domain							GO:0003777|GO:0005871|GO:0007018|GO:0003777|GO:0005524|GO:0007018|GO:0008017|GO:0003777|GO:0005524|GO:0007018	Kinesin-like protein, Kinesin motor domain, P-loop containing nucleoside triphosphate hydrolase, Kinesin motor domain, conserved site		No	n/a	No
Zt09_model_1_00175	Cluster_000167	5	1A5.g171	1E4.g169	3D1.g171	3D7.g179	Zt09_model_1_00175	Core	5	Kinesin motor domain							GO:0003777|GO:0005524|GO:0007018|GO:0008017|GO:0003777|GO:0005871|GO:0007018|GO:0003777|GO:0005524|GO:0007018	P-loop containing nucleoside triphosphate hydrolase, Kinesin motor domain, Kinesin-like protein, Kinesin motor domain, conserved site		No	n/a	No
1A5.g172	Cluster_000168	2	1A5.g172		3D1.g172			Accessory	2											No	n/a	No
3D1.g172	Cluster_000168	2	1A5.g172		3D1.g172			Accessory	2											No	n/a	No
1A5.g173	Cluster_000169	3	1A5.g173			3D7.g181	Zt09_model_1_00177	Accessory	3	Sulfatase							GO:0003824|GO:0008152|GO:0008152|GO:0008484	NAD(P)-binding domain, Alkaline-phosphatase-like, core domain, Sulfatase, N-terminal, Alkaline phosphatase-like, alpha/beta/alpha		No	n/a	No
3D7.g181	Cluster_000169	3	1A5.g173			3D7.g181	Zt09_model_1_00177	Accessory	3	Sulfatase							GO:0003824|GO:0008152|GO:0008152|GO:0008484	Alkaline-phosphatase-like, core domain, NAD(P)-binding domain, Sulfatase, N-terminal, Alkaline phosphatase-like, alpha/beta/alpha		No	n/a	No
Zt09_model_1_00177	Cluster_000169	3	1A5.g173			3D7.g181	Zt09_model_1_00177	Accessory	3	Sulfatase							GO:0003824|GO:0008152|GO:0008152|GO:0008484	Alkaline-phosphatase-like, core domain, Sulfatase, N-termil, Alkaline phosphatase-like, alpha/beta/alpha, D(P)-binding domain		No	n/a	No
1A5.g174	Cluster_000170	5	1A5.g174	1E4.g173	3D1.g176	3D7.g183	Zt09_model_1_00178	Core	5		secreted	secreted	1							Yes	1	Yes
1E4.g173	Cluster_000170	5	1A5.g174	1E4.g173	3D1.g176	3D7.g183	Zt09_model_1_00178	Core	5		secreted	secreted	1							Yes	1	Yes
3D1.g176	Cluster_000170	5	1A5.g174	1E4.g173	3D1.g176	3D7.g183	Zt09_model_1_00178	Core	5		secreted	secreted	1							Yes	1	Yes
3D7.g183	Cluster_000170	5	1A5.g174	1E4.g173	3D1.g176	3D7.g183	Zt09_model_1_00178	Core	5		secreted	secreted	1							Yes	1	Yes
Zt09_model_1_00178	Cluster_000170	5	1A5.g174	1E4.g173	3D1.g176	3D7.g183	Zt09_model_1_00178	Core	5		secreted	secreted	1							Yes	n/a	Yes
1A5.g175	Cluster_000171	5	1A5.g175	1E4.g174	3D1.g177	3D7.g184	Zt09_model_1_00179	Core	5	Glycosyl hydrolase family 47							GO:0004571|GO:0005509|GO:0016020	Glycoside hydrolase family 47	KEGG: 00510+3.2.1.113|KEGG: 00513+3.2.1.113|UniPathway: UPA00378	No	n/a	No
1E4.g174	Cluster_000171	5	1A5.g175	1E4.g174	3D1.g177	3D7.g184	Zt09_model_1_00179	Core	5	Glycosyl hydrolase family 47							GO:0004571|GO:0005509|GO:0016020	Glycoside hydrolase family 47	KEGG: 00510+3.2.1.113|KEGG: 00513+3.2.1.113|UniPathway: UPA00378	No	n/a	No
3D1.g177	Cluster_000171	5	1A5.g175	1E4.g174	3D1.g177	3D7.g184	Zt09_model_1_00179	Core	5	Glycosyl hydrolase family 47							GO:0004571|GO:0005509|GO:0016020	Glycoside hydrolase family 47	KEGG: 00510+3.2.1.113|KEGG: 00513+3.2.1.113|UniPathway: UPA00378	No	n/a	No
3D7.g184	Cluster_000171	5	1A5.g175	1E4.g174	3D1.g177	3D7.g184	Zt09_model_1_00179	Core	5	Glycosyl hydrolase family 47	secreted	secreted	1				GO:0004571|GO:0005509|GO:0016020	Glycoside hydrolase family 47		Yes	n/a	No
Zt09_model_1_00179	Cluster_000171	5	1A5.g175	1E4.g174	3D1.g177	3D7.g184	Zt09_model_1_00179	Core	5	Glycosyl hydrolase family 47	secreted	secreted	1				GO:0004571|GO:0005509|GO:0016020	Glycoside hydrolase family 47		Yes	n/a	No
1A5.g176	Cluster_000172	5	1A5.g176	1E4.g175	3D1.g178	3D7.g185	Zt09_model_1_00180	Core	5	NLI interacting factor-like phosphatase			1	1	1	1	GO:0005743|GO:0005744|GO:0015031	HAD-like domain, FCP1 homology domain, Mitochondrial import inner membrane translocase subunit Tim50		No	n/a	No
1E4.g175	Cluster_000172	5	1A5.g176	1E4.g175	3D1.g178	3D7.g185	Zt09_model_1_00180	Core	5	NLI interacting factor-like phosphatase			1	1	1	1	GO:0005743|GO:0005744|GO:0015031	HAD-like domain, FCP1 homology domain, Mitochondrial import inner membrane translocase subunit Tim50		No	n/a	No
3D1.g178	Cluster_000172	5	1A5.g176	1E4.g175	3D1.g178	3D7.g185	Zt09_model_1_00180	Core	5	NLI interacting factor-like phosphatase			1	1	1	1	GO:0005743|GO:0005744|GO:0015031	HAD-like domain, FCP1 homology domain, Mitochondrial import inner membrane translocase subunit Tim50		No	n/a	No
3D7.g185	Cluster_000172	5	1A5.g176	1E4.g175	3D1.g178	3D7.g185	Zt09_model_1_00180	Core	5	NLI interacting factor-like phosphatase			1	1	1	1	GO:0005743|GO:0005744|GO:0015031	FCP1 homology domain, HAD-like domain, Mitochondrial import inner membrane translocase subunit Tim50		No	n/a	No
Zt09_model_1_00180	Cluster_000172	5	1A5.g176	1E4.g175	3D1.g178	3D7.g185	Zt09_model_1_00180	Core	5	NLI interacting factor-like phosphatase			1	1	1	1	GO:0005743|GO:0005744|GO:0015031	HAD-like domain, Mitochondrial import inner membrane translocase subunit Tim50, FCP1 homology domain		No	n/a	No
1A5.g177	Cluster_000173	5	1A5.g177	1E4.g176	3D1.g179	3D7.g186	Zt09_model_1_00181	Core	5	SOS response associated peptidase (SRAP)								SOS response associated peptidase (SRAP)	KEGG: 00261+3.4.-.-|KEGG: 00310+3.4.-.-|KEGG: 00550+3.4.-.-|KEGG: 00780+3.4.-.-	No	n/a	No
1E4.g176	Cluster_000173	5	1A5.g177	1E4.g176	3D1.g179	3D7.g186	Zt09_model_1_00181	Core	5	SOS response associated peptidase (SRAP)								SOS response associated peptidase (SRAP)	KEGG: 00261+3.4.-.-|KEGG: 00310+3.4.-.-|KEGG: 00550+3.4.-.-|KEGG: 00780+3.4.-.-	No	n/a	No
3D1.g179	Cluster_000173	5	1A5.g177	1E4.g176	3D1.g179	3D7.g186	Zt09_model_1_00181	Core	5	SOS response associated peptidase (SRAP)								SOS response associated peptidase (SRAP)	KEGG: 00261+3.4.-.-|KEGG: 00310+3.4.-.-|KEGG: 00550+3.4.-.-|KEGG: 00780+3.4.-.-	No	n/a	No
3D7.g186	Cluster_000173	5	1A5.g177	1E4.g176	3D1.g179	3D7.g186	Zt09_model_1_00181	Core	5	SOS response associated peptidase (SRAP)								SOS response associated peptidase (SRAP)		No	n/a	No
Zt09_model_1_00181	Cluster_000173	5	1A5.g177	1E4.g176	3D1.g179	3D7.g186	Zt09_model_1_00181	Core	5	SOS response associated peptidase (SRAP)								SOS response associated peptidase (SRAP)		No	n/a	No
1A5.g178	Cluster_000174	5	1A5.g178	1E4.g177	3D1.g180	3D7.g187	Zt09_model_1_00182	Core	5	Eukaryotic aspartyl protease	secreted	secreted	1	1	1		GO:0004190|GO:0006508|GO:0005515	Aspartic peptidase domain, Aspartic peptidase A1 family, Peptidase family A1 domain, Tetratricopeptide repeat, Tetratricopeptide-like helical domain		No	n/a	No
1E4.g177	Cluster_000174	5	1A5.g178	1E4.g177	3D1.g180	3D7.g187	Zt09_model_1_00182	Core	5	Eukaryotic aspartyl protease	secreted	secreted	1	1	1		GO:0004190|GO:0006508|GO:0005515	Aspartic peptidase domain, Aspartic peptidase A1 family, Peptidase family A1 domain, Tetratricopeptide repeat, Tetratricopeptide-like helical domain		No	n/a	No
3D1.g180	Cluster_000174	5	1A5.g178	1E4.g177	3D1.g180	3D7.g187	Zt09_model_1_00182	Core	5	Eukaryotic aspartyl protease	secreted	secreted	1	1	1		GO:0004190|GO:0006508|GO:0005515	Aspartic peptidase domain, Peptidase family A1 domain, Aspartic peptidase A1 family, Tetratricopeptide repeat, Tetratricopeptide-like helical domain		Yes	n/a	No
3D7.g187	Cluster_000174	5	1A5.g178	1E4.g177	3D1.g180	3D7.g187	Zt09_model_1_00182	Core	5	Eukaryotic aspartyl protease, Tetratricopeptide repeat	secreted	secreted	1	1	1		GO:0005515|GO:0004190|GO:0006508	Tetratricopeptide-like helical domain, Aspartic peptidase, Tetratricopeptide repeat, Aspartic peptidase domain, Tetratricopeptide repeat 2		No	n/a	No
Zt09_model_1_00182	Cluster_000174	5	1A5.g178	1E4.g177	3D1.g180	3D7.g187	Zt09_model_1_00182	Core	5	Tetratricopeptide repeat, Eukaryotic aspartyl protease	secreted	secreted	1	1	1		GO:0005515|GO:0004190|GO:0006508	Tetratricopeptide-like helical domain, Tetratricopeptide repeat, Aspartic peptidase domain, Aspartic peptidase, Tetratricopeptide repeat 2		No	n/a	No
1A5.g179	Cluster_000175	5	1A5.g179	1E4.g178	3D1.g181	3D7.g188	Zt09_model_1_00183	Core	5		secreted	secreted	1			2				Yes	0.812	No
1E4.g178	Cluster_000175	5	1A5.g179	1E4.g178	3D1.g181	3D7.g188	Zt09_model_1_00183	Core	5		secreted	secreted	1			2				Yes	0.812	No
3D1.g181	Cluster_000175	5	1A5.g179	1E4.g178	3D1.g181	3D7.g188	Zt09_model_1_00183	Core	5		secreted	secreted	1			2				Yes	0.812	No
3D7.g188	Cluster_000175	5	1A5.g179	1E4.g178	3D1.g181	3D7.g188	Zt09_model_1_00183	Core	5		secreted	secreted	1			2				Yes	n/a	No
Zt09_model_1_00183	Cluster_000175	5	1A5.g179	1E4.g178	3D1.g181	3D7.g188	Zt09_model_1_00183	Core	5		secreted	secreted	1			2				Yes	n/a	No
1A5.g180	Cluster_000176	5	1A5.g180	1E4.g179	3D1.g182	3D7.g189	Zt09_model_1_00184	Core	5	Isochorismatase family, 2OG-Fe(II) oxygenase superfamily							GO:0003824|GO:0008152|GO:0016491|GO:0055114	Isochorismatase-like, Alpha-ketoglutarate-dependent dioxygenase AlkB-like, Oxoglutarate/iron-dependent dioxygenase		No	n/a	No
1E4.g179	Cluster_000176	5	1A5.g180	1E4.g179	3D1.g182	3D7.g189	Zt09_model_1_00184	Core	5	Isochorismatase family, 2OG-Fe(II) oxygenase superfamily							GO:0003824|GO:0008152|GO:0016491|GO:0055114	Isochorismatase-like, Alpha-ketoglutarate-dependent dioxygenase AlkB-like, Oxoglutarate/iron-dependent dioxygenase		No	n/a	No
3D1.g182	Cluster_000176	5	1A5.g180	1E4.g179	3D1.g182	3D7.g189	Zt09_model_1_00184	Core	5	Isochorismatase family, 2OG-Fe(II) oxygenase superfamily							GO:0003824|GO:0008152|GO:0016491|GO:0055114	Isochorismatase-like, Alpha-ketoglutarate-dependent dioxygenase AlkB-like, Oxoglutarate/iron-dependent dioxygenase		No	n/a	No
3D7.g189	Cluster_000176	5	1A5.g180	1E4.g179	3D1.g182	3D7.g189	Zt09_model_1_00184	Core	5	2OG-Fe(II) oxygenase superfamily, Isochorismatase family							GO:0003824|GO:0008152|GO:0016491|GO:0055114	Alpha-ketoglutarate-dependent dioxygenase AlkB-like, Isochorismatase-like, Oxoglutarate/iron-dependent dioxygenase		No	n/a	No
Zt09_model_1_00184	Cluster_000176	5	1A5.g180	1E4.g179	3D1.g182	3D7.g189	Zt09_model_1_00184	Core	5	Isochorismatase family, 2OG-Fe(II) oxygese superfamily							GO:0003824|GO:0008152|GO:0016491|GO:0055114	Alpha-ketoglutarate-dependent dioxygese AlkB-like, Isochorismatase-like, Oxoglutarate/iron-dependent dioxygese		No	n/a	No
1A5.g181	Cluster_000177	2	1A5.g181				Zt09_model_1_00185	Accessory	2											No	n/a	No
Zt09_model_1_00185	Cluster_000177	2	1A5.g181				Zt09_model_1_00185	Accessory	2											No	n/a	No
1A5.g182	Cluster_000178	5	1A5.g182	1E4.g181	3D1.g184	3D7.g191	Zt09_model_1_00187	Core	5	Cytochrome P450		secreted	1				GO:0004497|GO:0005506|GO:0016705|GO:0020037|GO:0055114|GO:0005506|GO:0016705|GO:0020037|GO:0055114	Cytochrome P450, E-class, group IV, Cytochrome P450	Reactome: REACT_13433	No	n/a	No
1E4.g181	Cluster_000178	5	1A5.g182	1E4.g181	3D1.g184	3D7.g191	Zt09_model_1_00187	Core	5	Cytochrome P450		secreted	1				GO:0004497|GO:0005506|GO:0016705|GO:0020037|GO:0055114|GO:0005506|GO:0016705|GO:0020037|GO:0055114	Cytochrome P450, E-class, group IV, Cytochrome P450	Reactome: REACT_13433	No	n/a	No
3D1.g184	Cluster_000178	5	1A5.g182	1E4.g181	3D1.g184	3D7.g191	Zt09_model_1_00187	Core	5	Cytochrome P450		secreted	1				GO:0004497|GO:0005506|GO:0016705|GO:0020037|GO:0055114|GO:0005506|GO:0016705|GO:0020037|GO:0055114	Cytochrome P450, E-class, group IV, Cytochrome P450	Reactome: REACT_13433	No	n/a	No
3D7.g191	Cluster_000178	5	1A5.g182	1E4.g181	3D1.g184	3D7.g191	Zt09_model_1_00187	Core	5	Cytochrome P450		secreted	1				GO:0005506|GO:0016705|GO:0020037|GO:0055114|GO:0004497|GO:0005506|GO:0016705|GO:0020037|GO:0055114	Cytochrome P450, Cytochrome P450, E-class, group IV	Reactome: REACT_13433	No	n/a	No
Zt09_model_1_00187	Cluster_000178	5	1A5.g182	1E4.g181	3D1.g184	3D7.g191	Zt09_model_1_00187	Core	5	Cytochrome P450		secreted	1				GO:0004497|GO:0005506|GO:0016705|GO:0020037|GO:0055114|GO:0005506|GO:0016705|GO:0020037|GO:0055114	Cytochrome P450, E-class, group IV, Cytochrome P450	Reactome: REACT_13433	No	n/a	No
1A5.g183	Cluster_000179	5	1A5.g183	1E4.g182	3D1.g185	3D7.g192	Zt09_model_1_00188	Core	5				1	1	1	1				No	n/a	No
1E4.g182	Cluster_000179	5	1A5.g183	1E4.g182	3D1.g185	3D7.g192	Zt09_model_1_00188	Core	5				1	1	1	1				No	n/a	No
3D1.g185	Cluster_000179	5	1A5.g183	1E4.g182	3D1.g185	3D7.g192	Zt09_model_1_00188	Core	5				1	1	1	1				No	n/a	No
3D7.g192	Cluster_000179	5	1A5.g183	1E4.g182	3D1.g185	3D7.g192	Zt09_model_1_00188	Core	5				1	1	1	1				No	n/a	No
Zt09_model_1_00188	Cluster_000179	5	1A5.g183	1E4.g182	3D1.g185	3D7.g192	Zt09_model_1_00188	Core	5				1	1	1	1				No	n/a	No
1A5.g184	Cluster_000180	5	1A5.g184	1E4.g183	3D1.g186	3D7.g193	Zt09_model_1_00189	Core	5	Gamma-glutamyltranspeptidase							GO:0003840|GO:0006749	Nucleophile aminohydrolases, N-terminal, Gamma-glutamyltranspeptidase	KEGG: 00430+2.3.2.2|KEGG: 00460+2.3.2.2|KEGG: 00480+2.3.2.2+3.4.19.13|MetaCyc: PWY-4041|MetaCyc: PWY-5826	No	n/a	No
1E4.g183	Cluster_000180	5	1A5.g184	1E4.g183	3D1.g186	3D7.g193	Zt09_model_1_00189	Core	5	Gamma-glutamyltranspeptidase							GO:0003840|GO:0006749	Nucleophile aminohydrolases, N-terminal, Gamma-glutamyltranspeptidase	KEGG: 00430+2.3.2.2|KEGG: 00460+2.3.2.2|KEGG: 00480+2.3.2.2+3.4.19.13|MetaCyc: PWY-4041|MetaCyc: PWY-5826	No	n/a	No
3D1.g186	Cluster_000180	5	1A5.g184	1E4.g183	3D1.g186	3D7.g193	Zt09_model_1_00189	Core	5	Gamma-glutamyltranspeptidase							GO:0003840|GO:0006749	Gamma-glutamyltranspeptidase, Nucleophile aminohydrolases, N-terminal	KEGG: 00430+2.3.2.2|KEGG: 00460+2.3.2.2|KEGG: 00480+2.3.2.2+3.4.19.13|MetaCyc: PWY-4041|MetaCyc: PWY-5826	No	n/a	No
3D7.g193	Cluster_000180	5	1A5.g184	1E4.g183	3D1.g186	3D7.g193	Zt09_model_1_00189	Core	5	Gamma-glutamyltranspeptidase							GO:0003840|GO:0006749	Gamma-glutamyltranspeptidase, Nucleophile aminohydrolases, N-terminal	KEGG: 00430+2.3.2.2|KEGG: 00460+2.3.2.2|KEGG: 00480+2.3.2.2+3.4.19.13|MetaCyc: PWY-4041|MetaCyc: PWY-5826	No	n/a	No
Zt09_model_1_00189	Cluster_000180	5	1A5.g184	1E4.g183	3D1.g186	3D7.g193	Zt09_model_1_00189	Core	5	Gamma-glutamyltranspeptidase							GO:0003840|GO:0006749	Gamma-glutamyltranspeptidase, Nucleophile aminohydrolases, N-termil	KEGG: 00430+2.3.2.2|KEGG: 00460+2.3.2.2|KEGG: 00480+2.3.2.2+3.4.19.13|MetaCyc: PWY-4041|MetaCyc: PWY-5826	No	n/a	No
1A5.g185	Cluster_000181	5	1A5.g185	1E4.g184	3D1.g187	3D7.g194	Zt09_model_1_00190	Core	5	Glutathione-dependent formaldehyde-activating enzyme							GO:0008152|GO:0016846	Glutathione-dependent formaldehyde-activating enzyme/centromere protein V, Mss4-like	KEGG: 00680+4.4.1.22|MetaCyc: PWY-1801|UniPathway: UPA00562	No	n/a	No
1E4.g184	Cluster_000181	5	1A5.g185	1E4.g184	3D1.g187	3D7.g194	Zt09_model_1_00190	Core	5	Glutathione-dependent formaldehyde-activating enzyme							GO:0008152|GO:0016846	Glutathione-dependent formaldehyde-activating enzyme/centromere protein V, Mss4-like	KEGG: 00680+4.4.1.22|MetaCyc: PWY-1801|UniPathway: UPA00562	No	n/a	No
3D1.g187	Cluster_000181	5	1A5.g185	1E4.g184	3D1.g187	3D7.g194	Zt09_model_1_00190	Core	5	Glutathione-dependent formaldehyde-activating enzyme							GO:0008152|GO:0016846	Glutathione-dependent formaldehyde-activating enzyme/centromere protein V, Mss4-like	KEGG: 00680+4.4.1.22|MetaCyc: PWY-1801|UniPathway: UPA00562	No	n/a	No
3D7.g194	Cluster_000181	5	1A5.g185	1E4.g184	3D1.g187	3D7.g194	Zt09_model_1_00190	Core	5	Glutathione-dependent formaldehyde-activating enzyme							GO:0008152|GO:0016846	Glutathione-dependent formaldehyde-activating enzyme/centromere protein V, Mss4-like	KEGG: 00680+4.4.1.22|MetaCyc: PWY-1801|UniPathway: UPA00562	No	n/a	No
Zt09_model_1_00190	Cluster_000181	5	1A5.g185	1E4.g184	3D1.g187	3D7.g194	Zt09_model_1_00190	Core	5	Glutathione-dependent formaldehyde-activating enzyme							GO:0008152|GO:0016846	Glutathione-dependent formaldehyde-activating enzyme/centromere protein V, Mss4-like	KEGG: 00680+4.4.1.22|MetaCyc: PWY-1801|UniPathway: UPA00562	No	n/a	No
1A5.g186	Cluster_000182	5	1A5.g186	1E4.g185	3D1.g188	3D7.g195	Zt09_model_1_00191	Core	5	Transcription factor TFIIH complex subunit Tfb5							GO:0000439|GO:0006289|GO:0006355	TFIIH subunit TTDA/Tfb5		No	n/a	No
1E4.g185	Cluster_000182	5	1A5.g186	1E4.g185	3D1.g188	3D7.g195	Zt09_model_1_00191	Core	5	Transcription factor TFIIH complex subunit Tfb5							GO:0000439|GO:0006289|GO:0006355	TFIIH subunit TTDA/Tfb5		No	n/a	No
3D1.g188	Cluster_000182	5	1A5.g186	1E4.g185	3D1.g188	3D7.g195	Zt09_model_1_00191	Core	5	Transcription factor TFIIH complex subunit Tfb5							GO:0000439|GO:0006289|GO:0006355	TFIIH subunit TTDA/Tfb5		No	n/a	No
3D7.g195	Cluster_000182	5	1A5.g186	1E4.g185	3D1.g188	3D7.g195	Zt09_model_1_00191	Core	5	Transcription factor TFIIH complex subunit Tfb5							GO:0000439|GO:0006289|GO:0006355	TFIIH subunit TTDA/Tfb5		No	n/a	No
Zt09_model_1_00191	Cluster_000182	5	1A5.g186	1E4.g185	3D1.g188	3D7.g195	Zt09_model_1_00191	Core	5	Transcription factor TFIIH complex subunit Tfb5							GO:0000439|GO:0006289|GO:0006355	TFIIH subunit TTDA/Tfb5		No	n/a	No
1A5.g187	Cluster_000183	4	1A5.g187		3D1.g189	3D7.g196	Zt09_model_1_00192	Accessory	4				1	1	1	1				No	n/a	No
3D1.g189	Cluster_000183	4	1A5.g187		3D1.g189	3D7.g196	Zt09_model_1_00192	Accessory	4				1	1	1	1				No	n/a	No
3D7.g196	Cluster_000183	4	1A5.g187		3D1.g189	3D7.g196	Zt09_model_1_00192	Accessory	4				1	1	1	1				No	n/a	No
Zt09_model_1_00192	Cluster_000183	4	1A5.g187		3D1.g189	3D7.g196	Zt09_model_1_00192	Accessory	4				1	1	1	1				No	n/a	No
1A5.g188	Cluster_000184	5	1A5.g188	1E4.g186	3D1.g190	3D7.g197	Zt09_model_1_00193	Core	5	4Fe-4S single cluster domain, Radical SAM superfamily			1	1	1	1	GO:0003824|GO:0003824|GO:0051536	Aldolase-type TIM barrel, Elongator protein 3/MiaB/NifB, Radical SAM		No	n/a	No
1E4.g186	Cluster_000184	5	1A5.g188	1E4.g186	3D1.g190	3D7.g197	Zt09_model_1_00193	Core	5	4Fe-4S single cluster domain, Radical SAM superfamily			2	2	1	2	GO:0003824|GO:0003824|GO:0051536	Aldolase-type TIM barrel, Elongator protein 3/MiaB/NifB, Radical SAM		No	n/a	No
3D1.g190	Cluster_000184	5	1A5.g188	1E4.g186	3D1.g190	3D7.g197	Zt09_model_1_00193	Core	5	4Fe-4S single cluster domain, Radical SAM superfamily			1	1	1	1	GO:0003824|GO:0051536|GO:0003824	Radical SAM, Elongator protein 3/MiaB/NifB, Aldolase-type TIM barrel		No	n/a	No
3D7.g197	Cluster_000184	5	1A5.g188	1E4.g186	3D1.g190	3D7.g197	Zt09_model_1_00193	Core	5	4Fe-4S single cluster domain, Radical SAM superfamily			1	1	1	1	GO:0003824|GO:0003824|GO:0051536	Aldolase-type TIM barrel, Elongator protein 3/MiaB/NifB, Radical SAM		No	n/a	No
Zt09_model_1_00193	Cluster_000184	5	1A5.g188	1E4.g186	3D1.g190	3D7.g197	Zt09_model_1_00193	Core	5	4Fe-4S single cluster domain, Radical SAM superfamily			1	1	1	1	GO:0003824|GO:0051536|GO:0003824	Elongator protein 3/MiaB/NifB, Radical SAM, Aldolase-type TIM barrel		No	n/a	No
1A5.g189	Cluster_000185	5	1A5.g189	1E4.g187	3D1.g191	3D7.g198	Zt09_model_1_00194	Core	5	Glycosyl hydrolase family 115	secreted	secreted	1					Glycosyl hydrolase family 115, Chitobiase/beta-hexosaminidase domain 2-like		Yes	1	No
1E4.g187	Cluster_000185	5	1A5.g189	1E4.g187	3D1.g191	3D7.g198	Zt09_model_1_00194	Core	5	Glycosyl hydrolase family 115	secreted	secreted	1					Glycosyl hydrolase family 115, Chitobiase/beta-hexosaminidase domain 2-like		Yes	1	No
3D1.g191	Cluster_000185	5	1A5.g189	1E4.g187	3D1.g191	3D7.g198	Zt09_model_1_00194	Core	5	Glycosyl hydrolase family 115	secreted	secreted	1					Chitobiase/beta-hexosaminidase domain 2-like, Glycosyl hydrolase family 115		Yes	1	No
3D7.g198	Cluster_000185	5	1A5.g189	1E4.g187	3D1.g191	3D7.g198	Zt09_model_1_00194	Core	5	Glycosyl hydrolase family 115	secreted	secreted	1					Chitobiase/beta-hexosaminidase domain 2-like, Glycosyl hydrolase family 115		Yes	n/a	No
Zt09_model_1_00194	Cluster_000185	5	1A5.g189	1E4.g187	3D1.g191	3D7.g198	Zt09_model_1_00194	Core	5	Glycosyl hydrolase family 115	secreted	secreted	1					Chitobiase/beta-hexosaminidase domain 2-like, Glycosyl hydrolase family 115		Yes	n/a	No
1A5.g190	Cluster_000186	5	1A5.g190	1E4.g188	3D1.g192	3D7.g199	Zt09_model_1_00195	Core	5	Protein of unknown function (DUF2462)								Uncharacterised protein family UPF0390		No	n/a	No
1E4.g188	Cluster_000186	5	1A5.g190	1E4.g188	3D1.g192	3D7.g199	Zt09_model_1_00195	Core	5	Protein of unknown function (DUF2462)								Uncharacterised protein family UPF0390		No	n/a	No
3D1.g192	Cluster_000186	5	1A5.g190	1E4.g188	3D1.g192	3D7.g199	Zt09_model_1_00195	Core	5	Protein of unknown function (DUF2462)								Uncharacterised protein family UPF0390		No	n/a	No
3D7.g199	Cluster_000186	5	1A5.g190	1E4.g188	3D1.g192	3D7.g199	Zt09_model_1_00195	Core	5	Protein of unknown function (DUF2462)								Uncharacterised protein family UPF0390		No	n/a	No
Zt09_model_1_00195	Cluster_000186	5	1A5.g190	1E4.g188	3D1.g192	3D7.g199	Zt09_model_1_00195	Core	5	Protein of unknown function (DUF2462)								Uncharacterised protein family UPF0390		No	n/a	No
1A5.g191	Cluster_000187	5	1A5.g191	1E4.g189	3D1.g193	3D7.g200	Zt09_model_1_00196	Core	5				4	7	4	7				No	n/a	No
1E4.g189	Cluster_000187	5	1A5.g191	1E4.g189	3D1.g193	3D7.g200	Zt09_model_1_00196	Core	5				4	7	4	7				No	n/a	No
3D1.g193	Cluster_000187	5	1A5.g191	1E4.g189	3D1.g193	3D7.g200	Zt09_model_1_00196	Core	5				4	7	4	7				No	n/a	No
3D7.g200	Cluster_000187	5	1A5.g191	1E4.g189	3D1.g193	3D7.g200	Zt09_model_1_00196	Core	5				4	7	4	7				No	n/a	No
Zt09_model_1_00196	Cluster_000187	5	1A5.g191	1E4.g189	3D1.g193	3D7.g200	Zt09_model_1_00196	Core	5				4	7	4	7				No	n/a	No
1A5.g192	Cluster_000188	5	1A5.g192	1E4.g190	3D1.g194	3D7.g201	Zt09_model_1_00197	Core	5	Acyl-CoA dehydrogenase, N-terminal domain, Acyl-CoA dehydrogenase, C-terminal domain, Cytochrome b5-like Heme/Steroid binding domain, Acyl-CoA dehydrogenase, middle domain							GO:0008152|GO:0016627|GO:0050660|GO:0055114|GO:0003995|GO:0055114|GO:0016627|GO:0055114|GO:0008152|GO:0016627|GO:0055114|GO:0020037	Acyl-CoA dehydrogenase/oxidase, N-terminal, Acyl-CoA dehydrogenase, conserved site, Cytochrome b5-like heme/steroid binding domain, Acyl-CoA dehydrogenase/oxidase C-terminal, Acyl-CoA dehydrogenase/oxidase, N-terminal and middle domain, Cytochrome b5, heme-binding site, Acyl-CoA oxidase/dehydrogenase, central domain		No	n/a	No
1E4.g190	Cluster_000188	5	1A5.g192	1E4.g190	3D1.g194	3D7.g201	Zt09_model_1_00197	Core	5	Acyl-CoA dehydrogenase, N-terminal domain, Acyl-CoA dehydrogenase, C-terminal domain, Cytochrome b5-like Heme/Steroid binding domain, Acyl-CoA dehydrogenase, middle domain							GO:0008152|GO:0016627|GO:0050660|GO:0055114|GO:0020037|GO:0016627|GO:0055114|GO:0008152|GO:0016627|GO:0055114|GO:0003995|GO:0055114	Acyl-CoA dehydrogenase/oxidase, N-terminal, Cytochrome b5-like heme/steroid binding domain, Cytochrome b5, heme-binding site, Acyl-CoA dehydrogenase/oxidase C-terminal, Acyl-CoA dehydrogenase/oxidase, N-terminal and middle domain, Acyl-CoA oxidase/dehydrogenase, central domain, Acyl-CoA dehydrogenase, conserved site		No	n/a	No
3D1.g194	Cluster_000188	5	1A5.g192	1E4.g190	3D1.g194	3D7.g201	Zt09_model_1_00197	Core	5	Acyl-CoA dehydrogenase, N-terminal domain, Acyl-CoA dehydrogenase, C-terminal domain, Cytochrome b5-like Heme/Steroid binding domain, Acyl-CoA dehydrogenase, middle domain							GO:0008152|GO:0016627|GO:0050660|GO:0055114|GO:0016627|GO:0055114|GO:0020037|GO:0008152|GO:0016627|GO:0055114|GO:0003995|GO:0055114	Acyl-CoA dehydrogenase/oxidase, N-terminal, Cytochrome b5-like heme/steroid binding domain, Acyl-CoA dehydrogenase/oxidase C-terminal, Cytochrome b5, heme-binding site, Acyl-CoA dehydrogenase/oxidase, N-terminal and middle domain, Acyl-CoA dehydrogenase, conserved site, Acyl-CoA oxidase/dehydrogenase, central domain		No	n/a	No
3D7.g201	Cluster_000188	5	1A5.g192	1E4.g190	3D1.g194	3D7.g201	Zt09_model_1_00197	Core	5	Acyl-CoA dehydrogenase, C-terminal domain, Acyl-CoA dehydrogenase, N-terminal domain, Cytochrome b5-like Heme/Steroid binding domain, Acyl-CoA dehydrogenase, middle domain							GO:0016627|GO:0055114|GO:0008152|GO:0016627|GO:0050660|GO:0055114|GO:0008152|GO:0016627|GO:0055114|GO:0003995|GO:0055114|GO:0020037	Acyl-CoA dehydrogenase/oxidase C-terminal, Acyl-CoA dehydrogenase/oxidase, N-terminal, Cytochrome b5-like heme/steroid binding domain, Acyl-CoA dehydrogenase/oxidase, N-terminal and middle domain, Acyl-CoA dehydrogenase, conserved site, Acyl-CoA oxidase/dehydrogenase, central domain, Cytochrome b5, heme-binding site		No	n/a	No
Zt09_model_1_00197	Cluster_000188	5	1A5.g192	1E4.g190	3D1.g194	3D7.g201	Zt09_model_1_00197	Core	5	Acyl-CoA dehydrogese, middle domain, Cytochrome b5-like Heme/Steroid binding domain, Acyl-CoA dehydrogese, N-termil domain, Acyl-CoA dehydrogese, C-termil domain							GO:0008152|GO:0016627|GO:0055114|GO:0003995|GO:0055114|GO:0020037|GO:0016627|GO:0055114|GO:0008152|GO:0016627|GO:0050660|GO:0055114	Acyl-CoA dehydrogese/oxidase, N-termil and middle domain, Cytochrome b5-like heme/steroid binding domain, Acyl-CoA oxidase/dehydrogese, central domain, Cytochrome b5, heme-binding site, Acyl-CoA dehydrogese, conserved site, Acyl-CoA dehydrogese/oxidase C-termil, Acyl-CoA dehydrogese/oxidase, N-termil		No	n/a	No
1A5.g193	Cluster_000189	5	1A5.g193	1E4.g191	3D1.g195	3D7.g202	Zt09_model_1_00198	Core	5											No	n/a	No
1E4.g191	Cluster_000189	5	1A5.g193	1E4.g191	3D1.g195	3D7.g202	Zt09_model_1_00198	Core	5											No	n/a	No
3D1.g195	Cluster_000189	5	1A5.g193	1E4.g191	3D1.g195	3D7.g202	Zt09_model_1_00198	Core	5											No	n/a	No
3D7.g202	Cluster_000189	5	1A5.g193	1E4.g191	3D1.g195	3D7.g202	Zt09_model_1_00198	Core	5											No	n/a	No
Zt09_model_1_00198	Cluster_000189	5	1A5.g193	1E4.g191	3D1.g195	3D7.g202	Zt09_model_1_00198	Core	5											No	n/a	No
1A5.g194	Cluster_000190	5	1A5.g194	1E4.g192	3D1.g196	3D7.g203	Zt09_model_1_00199	Core	5	Unstructured region on cNMP-binding protein, F-box domain, Cyclic nucleotide-binding domain, Leucine Rich repeat							GO:0005515	Leucine-rich repeat, cysteine-containing subtype, Leucine-rich repeat domain, L domain-like, Cyclic nucleotide-binding domain, RmlC-like jelly roll fold, F-box domain, Cyclic nucleotide-binding, conserved site, Cyclic nucleotide-binding-like, Leucine-rich repeat		No	n/a	No
1E4.g192	Cluster_000190	5	1A5.g194	1E4.g192	3D1.g196	3D7.g203	Zt09_model_1_00199	Core	5	Leucine Rich repeat, Cyclic nucleotide-binding domain, Unstructured region on cNMP-binding protein, F-box domain							GO:0005515	Leucine-rich repeat, Leucine-rich repeat, cysteine-containing subtype, RmlC-like jelly roll fold, Leucine-rich repeat domain, L domain-like, Cyclic nucleotide-binding domain, F-box domain, Cyclic nucleotide-binding, conserved site, Cyclic nucleotide-binding-like		No	n/a	No
3D1.g196	Cluster_000190	5	1A5.g194	1E4.g192	3D1.g196	3D7.g203	Zt09_model_1_00199	Core	5	Leucine Rich repeat, Unstructured region on cNMP-binding protein, Cyclic nucleotide-binding domain, F-box domain							GO:0005515	Leucine-rich repeat, Leucine-rich repeat, cysteine-containing subtype, RmlC-like jelly roll fold, Leucine-rich repeat domain, L domain-like, Cyclic nucleotide-binding domain, F-box domain, Cyclic nucleotide-binding-like, Cyclic nucleotide-binding, conserved site		No	n/a	No
3D7.g203	Cluster_000190	5	1A5.g194	1E4.g192	3D1.g196	3D7.g203	Zt09_model_1_00199	Core	5	Unstructured region on cNMP-binding protein, F-box domain, Cyclic nucleotide-binding domain							GO:0005515	Cyclic nucleotide-binding, conserved site, Cyclic nucleotide-binding domain, RmlC-like jelly roll fold, Cyclic nucleotide-binding-like, F-box domain, Leucine-rich repeat, cysteine-containing subtype, Leucine-rich repeat domain, L domain-like		No	n/a	No
Zt09_model_1_00199	Cluster_000190	5	1A5.g194	1E4.g192	3D1.g196	3D7.g203	Zt09_model_1_00199	Core	5	F-box domain, Cyclic nucleotide-binding domain, Unstructured region on cNMP-binding protein							GO:0005515	RmlC-like jelly roll fold, Cyclic nucleotide-binding domain, F-box domain, Cyclic nucleotide-binding-like, Cyclic nucleotide-binding, conserved site, Leucine-rich repeat domain, L domain-like, Leucine-rich repeat, cysteine-containing subtype		No	n/a	No
1A5.g195	Cluster_000191	5	1A5.g195	1E4.g193	3D1.g197	3D7.g204	Zt09_model_1_00200	Core	5											No	n/a	No
1E4.g193	Cluster_000191	5	1A5.g195	1E4.g193	3D1.g197	3D7.g204	Zt09_model_1_00200	Core	5											No	n/a	No
3D1.g197	Cluster_000191	5	1A5.g195	1E4.g193	3D1.g197	3D7.g204	Zt09_model_1_00200	Core	5											No	n/a	No
3D7.g204	Cluster_000191	5	1A5.g195	1E4.g193	3D1.g197	3D7.g204	Zt09_model_1_00200	Core	5											No	n/a	No
Zt09_model_1_00200	Cluster_000191	5	1A5.g195	1E4.g193	3D1.g197	3D7.g204	Zt09_model_1_00200	Core	5											No	n/a	No
1A5.g196	Cluster_000192	5	1A5.g196	1E4.g194	3D1.g198	3D7.g205	Zt09_model_1_00201	Core	5	Alkaline phosphatase			1	1	1	1	GO:0008152|GO:0016791|GO:0003824|GO:0008152|GO:0016791	Alkaline phosphatase, Alkaline-phosphatase-like, core domain, Alkaline phosphatase, active site, Alkaline phosphatase-like, alpha/beta/alpha	KEGG: 00627+3.1.3.1|KEGG: 00790+3.1.3.1|MetaCyc: PWY-5083|MetaCyc: PWY-5491	No	n/a	No
1E4.g194	Cluster_000192	5	1A5.g196	1E4.g194	3D1.g198	3D7.g205	Zt09_model_1_00201	Core	5	Alkaline phosphatase			1	1	1	1	GO:0003824|GO:0008152|GO:0008152|GO:0016791|GO:0016791	Alkaline phosphatase-like, alpha/beta/alpha, Alkaline-phosphatase-like, core domain, Alkaline phosphatase, Alkaline phosphatase, active site	KEGG: 00627+3.1.3.1|KEGG: 00790+3.1.3.1|MetaCyc: PWY-5083|MetaCyc: PWY-5491	No	n/a	No
3D1.g198	Cluster_000192	5	1A5.g196	1E4.g194	3D1.g198	3D7.g205	Zt09_model_1_00201	Core	5	Alkaline phosphatase			1	1	1	1	GO:0008152|GO:0016791|GO:0003824|GO:0008152|GO:0016791	Alkaline phosphatase, Alkaline-phosphatase-like, core domain, Alkaline phosphatase-like, alpha/beta/alpha, Alkaline phosphatase, active site	KEGG: 00627+3.1.3.1|KEGG: 00790+3.1.3.1|MetaCyc: PWY-5083|MetaCyc: PWY-5491	No	n/a	No
3D7.g205	Cluster_000192	5	1A5.g196	1E4.g194	3D1.g198	3D7.g205	Zt09_model_1_00201	Core	5	Alkaline phosphatase			1	1	1	1	GO:0016791|GO:0003824|GO:0008152|GO:0008152|GO:0016791	Alkaline phosphatase, active site, Alkaline phosphatase-like, alpha/beta/alpha, Alkaline phosphatase, Alkaline-phosphatase-like, core domain	KEGG: 00627+3.1.3.1|KEGG: 00790+3.1.3.1|MetaCyc: PWY-5083|MetaCyc: PWY-5491	No	n/a	No
Zt09_model_1_00201	Cluster_000192	5	1A5.g196	1E4.g194	3D1.g198	3D7.g205	Zt09_model_1_00201	Core	5	Alkaline phosphatase			1	1	1	1	GO:0008152|GO:0016791|GO:0003824|GO:0008152|GO:0016791	Alkaline phosphatase, Alkaline-phosphatase-like, core domain, Alkaline phosphatase, active site, Alkaline phosphatase-like, alpha/beta/alpha	KEGG: 00627+3.1.3.1|KEGG: 00790+3.1.3.1|MetaCyc: PWY-5083|MetaCyc: PWY-5491	No	n/a	No
1A5.g197	Cluster_000193	4	1A5.g197	1E4.g195	3D1.g199		Zt09_model_1_00202	Accessory	4	Heterokaryon incompatibility protein (HET)							GO:0005515	Ankyrin repeat-containing domain, Ankyrin repeat, Heterokaryon incompatibility		No	n/a	No
1E4.g195	Cluster_000193	4	1A5.g197	1E4.g195	3D1.g199		Zt09_model_1_00202	Accessory	4	Heterokaryon incompatibility protein (HET)							GO:0005515	Heterokaryon incompatibility, Ankyrin repeat-containing domain, Ankyrin repeat		No	n/a	No
3D1.g199	Cluster_000193	4	1A5.g197	1E4.g195	3D1.g199		Zt09_model_1_00202	Accessory	4	Heterokaryon incompatibility protein (HET)			1	1	1		GO:0005515	Ankyrin repeat, Ankyrin repeat-containing domain, Heterokaryon incompatibility		No	n/a	No
Zt09_model_1_00202	Cluster_000193	4	1A5.g197	1E4.g195	3D1.g199		Zt09_model_1_00202	Accessory	4	Heterokaryon incompatibility protein (HET)			1	1	1		GO:0005515	Ankyrin repeat, Heterokaryon incompatibility, Ankyrin repeat-containing domain		No	n/a	No
1A5.g198	Cluster_000194	5	1A5.g198	1E4.g196	3D1.g200	3D7.g208	Zt09_model_1_00203	Core	5	Methyltransferase domain								S-adenosyl-L-methionine-dependent methyltransferase		No	n/a	No
1E4.g196	Cluster_000194	5	1A5.g198	1E4.g196	3D1.g200	3D7.g208	Zt09_model_1_00203	Core	5	Methyltransferase domain								S-adenosyl-L-methionine-dependent methyltransferase		No	n/a	No
3D1.g200	Cluster_000194	5	1A5.g198	1E4.g196	3D1.g200	3D7.g208	Zt09_model_1_00203	Core	5	Methyltransferase domain								S-adenosyl-L-methionine-dependent methyltransferase		No	n/a	No
3D7.g208	Cluster_000194	5	1A5.g198	1E4.g196	3D1.g200	3D7.g208	Zt09_model_1_00203	Core	5	Methyltransferase domain								S-adenosyl-L-methionine-dependent methyltransferase		No	n/a	No
Zt09_model_1_00203	Cluster_000194	5	1A5.g198	1E4.g196	3D1.g200	3D7.g208	Zt09_model_1_00203	Core	5	Methyltransferase domain			1	1	1			S-adenosyl-L-methionine-dependent methyltransferase		No	n/a	No
1A5.g199	Cluster_000195	5	1A5.g199	1E4.g197	3D1.g201	3D7.g209	Zt09_model_1_00204	Core	5	ABC transporter transmembrane region, ABC transporter			6	11	6	10	GO:0005524|GO:0006810|GO:0016021|GO:0042626|GO:0055085|GO:0005524|GO:0016887	AAA+ ATPase domain, P-loop containing nucleoside triphosphate hydrolase, ABC transporter type 1, transmembrane domain, ABC transporter, conserved site, ABC transporter-like		No	n/a	No
1E4.g197	Cluster_000195	5	1A5.g199	1E4.g197	3D1.g201	3D7.g209	Zt09_model_1_00204	Core	5	ABC transporter transmembrane region, ABC transporter			6	11	6	10	GO:0005524|GO:0006810|GO:0016021|GO:0042626|GO:0055085|GO:0005524|GO:0016887	AAA+ ATPase domain, P-loop containing nucleoside triphosphate hydrolase, ABC transporter type 1, transmembrane domain, ABC transporter, conserved site, ABC transporter-like		No	n/a	No
3D1.g201	Cluster_000195	5	1A5.g199	1E4.g197	3D1.g201	3D7.g209	Zt09_model_1_00204	Core	5	ABC transporter transmembrane region, ABC transporter			6	11	6	10	GO:0005524|GO:0016887|GO:0005524|GO:0006810|GO:0016021|GO:0042626|GO:0055085	ABC transporter, conserved site, AAA+ ATPase domain, P-loop containing nucleoside triphosphate hydrolase, ABC transporter type 1, transmembrane domain, ABC transporter-like		No	n/a	No
3D7.g209	Cluster_000195	5	1A5.g199	1E4.g197	3D1.g201	3D7.g209	Zt09_model_1_00204	Core	5	ABC transporter, ABC transporter transmembrane region			6	11	6	10	GO:0005524|GO:0016887|GO:0005524|GO:0006810|GO:0016021|GO:0042626|GO:0055085	ABC transporter-like, P-loop containing nucleoside triphosphate hydrolase, ABC transporter type 1, transmembrane domain, ABC transporter, conserved site, AAA+ ATPase domain		No	n/a	No
Zt09_model_1_00204	Cluster_000195	5	1A5.g199	1E4.g197	3D1.g201	3D7.g209	Zt09_model_1_00204	Core	5	ABC transporter transmembrane region, ABC transporter			6	11	6	10	GO:0005524|GO:0006810|GO:0016021|GO:0042626|GO:0055085|GO:0005524|GO:0016887	P-loop containing nucleoside triphosphate hydrolase, ABC transporter type 1, transmembrane domain, ABC transporter-like, ABC transporter, conserved site, AAA+ ATPase domain		No	n/a	No
1A5.g200	Cluster_000196	5	1A5.g200	1E4.g198	3D1.g202	3D7.g210	Zt09_model_1_00205	Core	5	Ribosomal protein S21e							GO:0003735|GO:0005622|GO:0005840|GO:0006412	Ribosomal protein S21e, Ribosomal protein S21e, conserved site		No	n/a	No
1E4.g198	Cluster_000196	5	1A5.g200	1E4.g198	3D1.g202	3D7.g210	Zt09_model_1_00205	Core	5	Ribosomal protein S21e							GO:0003735|GO:0005622|GO:0005840|GO:0006412	Ribosomal protein S21e, Ribosomal protein S21e, conserved site		No	n/a	No
3D1.g202	Cluster_000196	5	1A5.g200	1E4.g198	3D1.g202	3D7.g210	Zt09_model_1_00205	Core	5	Ribosomal protein S21e							GO:0003735|GO:0005622|GO:0005840|GO:0006412	Ribosomal protein S21e, conserved site, Ribosomal protein S21e		No	n/a	No
3D7.g210	Cluster_000196	5	1A5.g200	1E4.g198	3D1.g202	3D7.g210	Zt09_model_1_00205	Core	5	Ribosomal protein S21e							GO:0003735|GO:0005622|GO:0005840|GO:0006412	Ribosomal protein S21e, Ribosomal protein S21e, conserved site		No	n/a	No
Zt09_model_1_00205	Cluster_000196	5	1A5.g200	1E4.g198	3D1.g202	3D7.g210	Zt09_model_1_00205	Core	5	Ribosomal protein S21e							GO:0003735|GO:0005622|GO:0005840|GO:0006412	Ribosomal protein S21e, Ribosomal protein S21e, conserved site		No	n/a	No
1A5.g201	Cluster_000197	5	1A5.g201	1E4.g199	3D1.g203	3D7.g211	Zt09_model_1_00206	Core	5	Glycosyl hydrolases family 16	secreted	secreted	1	1	1		GO:0005618|GO:0016798|GO:0071555|GO:0008061|GO:0004553|GO:0005975	Concanavalin A-like lectin/glucanase domain, Glycoside hydrolase, family 16, CRH1, predicted, Chitin-binding, type 1, conserved site, Glycoside hydrolase family 16		No	n/a	No
1E4.g199	Cluster_000197	5	1A5.g201	1E4.g199	3D1.g203	3D7.g211	Zt09_model_1_00206	Core	5	Glycosyl hydrolases family 16	secreted	secreted	1	1	1		GO:0008061|GO:0005618|GO:0016798|GO:0071555|GO:0004553|GO:0005975	Concanavalin A-like lectin/glucanase domain, Chitin-binding, type 1, conserved site, Glycoside hydrolase, family 16, CRH1, predicted, Glycoside hydrolase family 16		No	n/a	No
3D1.g203	Cluster_000197	5	1A5.g201	1E4.g199	3D1.g203	3D7.g211	Zt09_model_1_00206	Core	5	Glycosyl hydrolases family 16	secreted	secreted	1	1	1		GO:0004553|GO:0005975|GO:0005618|GO:0016798|GO:0071555|GO:0008061	Glycoside hydrolase family 16, Concanavalin A-like lectin/glucanase domain, Glycoside hydrolase, family 16, CRH1, predicted, Chitin-binding, type 1, conserved site		Yes	n/a	No
3D7.g211	Cluster_000197	5	1A5.g201	1E4.g199	3D1.g203	3D7.g211	Zt09_model_1_00206	Core	5	Glycosyl hydrolases family 16	secreted	secreted	1	1	1		GO:0008061|GO:0004553|GO:0005975|GO:0005618|GO:0016798|GO:0071555	Chitin-binding, type 1, conserved site, Glycoside hydrolase, family 16, Concanavalin A-like lectin/glucanase domain, Glycoside hydrolase, family 16, CRH1, predicted		No	n/a	No
Zt09_model_1_00206	Cluster_000197	5	1A5.g201	1E4.g199	3D1.g203	3D7.g211	Zt09_model_1_00206	Core	5	Glycosyl hydrolases family 16	secreted	secreted	1	1	1		GO:0008061|GO:0005618|GO:0016798|GO:0071555|GO:0004553|GO:0005975	Chitin-binding, type 1, conserved site, Glycoside hydrolase, family 16, CRH1, predicted, Glycoside hydrolase, family 16, Concavalin A-like lectin/glucase domain		No	n/a	No
1A5.g202	Cluster_000198	5	1A5.g202	1E4.g200	3D1.g204	3D7.g212	Zt09_model_1_00207	Core	5	Alpha/beta hydrolase family								Alpha/Beta hydrolase fold, Alpha/beta hydrolase fold-1		No	n/a	No
1E4.g200	Cluster_000198	5	1A5.g202	1E4.g200	3D1.g204	3D7.g212	Zt09_model_1_00207	Core	5	Alpha/beta hydrolase family								Alpha/Beta hydrolase fold, Alpha/beta hydrolase fold-1		No	n/a	No
3D1.g204	Cluster_000198	5	1A5.g202	1E4.g200	3D1.g204	3D7.g212	Zt09_model_1_00207	Core	5	Alpha/beta hydrolase family								Alpha/beta hydrolase fold-1, Alpha/Beta hydrolase fold		No	n/a	No
3D7.g212	Cluster_000198	5	1A5.g202	1E4.g200	3D1.g204	3D7.g212	Zt09_model_1_00207	Core	5	Alpha/beta hydrolase family								Alpha/beta hydrolase fold-1, Alpha/Beta hydrolase fold		No	n/a	No
Zt09_model_1_00207	Cluster_000198	5	1A5.g202	1E4.g200	3D1.g204	3D7.g212	Zt09_model_1_00207	Core	5	Alpha/beta hydrolase family								Alpha/beta hydrolase fold-1, Alpha/Beta hydrolase fold		No	n/a	No
1A5.g203	Cluster_000199	3	1A5.g203		3D1.g205		Zt09_model_1_00208	Accessory	3				2	4	3	4				No	n/a	No
3D1.g205	Cluster_000199	3	1A5.g203		3D1.g205		Zt09_model_1_00208	Accessory	3				2	4	3	4				No	n/a	No
Zt09_model_1_00208	Cluster_000199	3	1A5.g203		3D1.g205		Zt09_model_1_00208	Accessory	3				2	4	3	4				No	n/a	No
1A5.g10867	Cluster_000200	33	1A5.g10867	1E4.g10672	3D1.g11534	3D7.g2524		Accessory	4											No	n/a	No
1A5.g1144	Cluster_000200	33	1A5.g10867	1E4.g10672	3D1.g11534	3D7.g2524		Accessory	4											No	n/a	No
1A5.g11491	Cluster_000200	33	1A5.g10867	1E4.g10672	3D1.g11534	3D7.g2524		Accessory	4			secreted	1							No	n/a	No
1A5.g11527	Cluster_000200	33	1A5.g10867	1E4.g10672	3D1.g11534	3D7.g2524		Accessory	4											No	n/a	No
1A5.g11532	Cluster_000200	33	1A5.g10867	1E4.g10672	3D1.g11534	3D7.g2524		Accessory	4											No	n/a	No
1A5.g11790	Cluster_000200	33	1A5.g10867	1E4.g10672	3D1.g11534	3D7.g2524		Accessory	4	Protein of unknown function (DUF3716)								Protein of unknown function DUF3716		No	n/a	No
1A5.g11793	Cluster_000200	33	1A5.g10867	1E4.g10672	3D1.g11534	3D7.g2524		Accessory	4											No	n/a	No
1A5.g11799	Cluster_000200	33	1A5.g10867	1E4.g10672	3D1.g11534	3D7.g2524		Accessory	4											No	n/a	No
1A5.g11996	Cluster_000200	33	1A5.g10867	1E4.g10672	3D1.g11534	3D7.g2524		Accessory	4											No	n/a	No
1A5.g2037	Cluster_000200	33	1A5.g10867	1E4.g10672	3D1.g11534	3D7.g2524		Accessory	4			secreted	1							No	n/a	No
1A5.g204	Cluster_000200	33	1A5.g10867	1E4.g10672	3D1.g11534	3D7.g2524		Accessory	4											No	n/a	No
1A5.g2193	Cluster_000200	33	1A5.g10867	1E4.g10672	3D1.g11534	3D7.g2524		Accessory	4											No	n/a	No
1A5.g2200	Cluster_000200	33	1A5.g10867	1E4.g10672	3D1.g11534	3D7.g2524		Accessory	4											No	n/a	No
1A5.g5069	Cluster_000200	33	1A5.g10867	1E4.g10672	3D1.g11534	3D7.g2524		Accessory	4											No	n/a	No
1A5.g7091	Cluster_000200	33	1A5.g10867	1E4.g10672	3D1.g11534	3D7.g2524		Accessory	4											No	n/a	No
1A5.g9949	Cluster_000200	33	1A5.g10867	1E4.g10672	3D1.g11534	3D7.g2524		Accessory	4											No	n/a	No
1E4.g10672	Cluster_000200	33	1A5.g10867	1E4.g10672	3D1.g11534	3D7.g2524		Accessory	4			secreted	1							No	n/a	No
1E4.g11359	Cluster_000200	33	1A5.g10867	1E4.g10672	3D1.g11534	3D7.g2524		Accessory	4											No	n/a	No
1E4.g11570	Cluster_000200	33	1A5.g10867	1E4.g10672	3D1.g11534	3D7.g2524		Accessory	4											No	n/a	No
1E4.g11886	Cluster_000200	33	1A5.g10867	1E4.g10672	3D1.g11534	3D7.g2524		Accessory	4	Protein of unknown function (DUF3716)								Protein of unknown function DUF3716		No	n/a	No
1E4.g11891	Cluster_000200	33	1A5.g10867	1E4.g10672	3D1.g11534	3D7.g2524		Accessory	4											No	n/a	No
1E4.g3298	Cluster_000200	33	1A5.g10867	1E4.g10672	3D1.g11534	3D7.g2524		Accessory	4											No	n/a	No
1E4.g5063	Cluster_000200	33	1A5.g10867	1E4.g10672	3D1.g11534	3D7.g2524		Accessory	4											No	n/a	No
1E4.g7425	Cluster_000200	33	1A5.g10867	1E4.g10672	3D1.g11534	3D7.g2524		Accessory	4											No	n/a	No
1E4.g8296	Cluster_000200	33	1A5.g10867	1E4.g10672	3D1.g11534	3D7.g2524		Accessory	4											No	n/a	No
1E4.g9718	Cluster_000200	33	1A5.g10867	1E4.g10672	3D1.g11534	3D7.g2524		Accessory	4											No	n/a	No
3D1.g11534	Cluster_000200	33	1A5.g10867	1E4.g10672	3D1.g11534	3D7.g2524		Accessory	4											No	n/a	No
3D1.g11612	Cluster_000200	33	1A5.g10867	1E4.g10672	3D1.g11534	3D7.g2524		Accessory	4											No	n/a	No
3D1.g11614	Cluster_000200	33	1A5.g10867	1E4.g10672	3D1.g11534	3D7.g2524		Accessory	4											No	n/a	No
3D1.g4123	Cluster_000200	33	1A5.g10867	1E4.g10672	3D1.g11534	3D7.g2524		Accessory	4											No	n/a	No
3D1.g8191	Cluster_000200	33	1A5.g10867	1E4.g10672	3D1.g11534	3D7.g2524		Accessory	4											No	n/a	No
3D7.g2524	Cluster_000200	33	1A5.g10867	1E4.g10672	3D1.g11534	3D7.g2524		Accessory	4											No	n/a	No
3D7.g2531	Cluster_000200	33	1A5.g10867	1E4.g10672	3D1.g11534	3D7.g2524		Accessory	4											No	n/a	No
1A5.g10866	Cluster_000201	26	1A5.g10866	1E4.g10673				Accessory	2	Protein of unknown function (DUF3716)								Protein of unknown function DUF3716		No	n/a	No
1A5.g1143	Cluster_000201	26	1A5.g10866	1E4.g10673				Accessory	2	Protein of unknown function (DUF3716)								Protein of unknown function DUF3716		No	n/a	No
1A5.g11492	Cluster_000201	26	1A5.g10866	1E4.g10673				Accessory	2	Protein of unknown function (DUF3716)								Protein of unknown function DUF3716		No	n/a	No
1A5.g11526	Cluster_000201	26	1A5.g10866	1E4.g10673				Accessory	2	Protein of unknown function (DUF3716)								Protein of unknown function DUF3716		No	n/a	No
1A5.g11531	Cluster_000201	26	1A5.g10866	1E4.g10673				Accessory	2	Protein of unknown function (DUF3716)								Protein of unknown function DUF3716		No	n/a	No
1A5.g11789	Cluster_000201	26	1A5.g10866	1E4.g10673				Accessory	2	Protein of unknown function (DUF3716)								Protein of unknown function DUF3716		No	n/a	No
1A5.g11792	Cluster_000201	26	1A5.g10866	1E4.g10673				Accessory	2	Protein of unknown function (DUF3716)								Protein of unknown function DUF3716		No	n/a	No
1A5.g11798	Cluster_000201	26	1A5.g10866	1E4.g10673				Accessory	2	Protein of unknown function (DUF3716)								Protein of unknown function DUF3716		No	n/a	No
1A5.g11995	Cluster_000201	26	1A5.g10866	1E4.g10673				Accessory	2	Protein of unknown function (DUF3716)								Protein of unknown function DUF3716		No	n/a	No
1A5.g205	Cluster_000201	26	1A5.g10866	1E4.g10673				Accessory	2	Protein of unknown function (DUF3716)								Protein of unknown function DUF3716		No	n/a	No
1A5.g2192	Cluster_000201	26	1A5.g10866	1E4.g10673				Accessory	2	Protein of unknown function (DUF3716)								Protein of unknown function DUF3716		No	n/a	No
1A5.g2196	Cluster_000201	26	1A5.g10866	1E4.g10673				Accessory	2	Protein of unknown function (DUF3716)								Protein of unknown function DUF3716		No	n/a	No
1A5.g2199	Cluster_000201	26	1A5.g10866	1E4.g10673				Accessory	2	Protein of unknown function (DUF3716)								Protein of unknown function DUF3716		No	n/a	No
1A5.g7092	Cluster_000201	26	1A5.g10866	1E4.g10673				Accessory	2	Protein of unknown function (DUF3716)								Protein of unknown function DUF3716		No	n/a	No
1A5.g7095	Cluster_000201	26	1A5.g10866	1E4.g10673				Accessory	2	Protein of unknown function (DUF3716)								Protein of unknown function DUF3716		No	n/a	No
1A5.g7099	Cluster_000201	26	1A5.g10866	1E4.g10673				Accessory	2	Protein of unknown function (DUF3716)								Protein of unknown function DUF3716		No	n/a	No
1A5.g9948	Cluster_000201	26	1A5.g10866	1E4.g10673				Accessory	2	Protein of unknown function (DUF3716)								Protein of unknown function DUF3716		No	n/a	No
1E4.g10673	Cluster_000201	26	1A5.g10866	1E4.g10673				Accessory	2	Protein of unknown function (DUF3716)								Protein of unknown function DUF3716		No	n/a	No
1E4.g11358	Cluster_000201	26	1A5.g10866	1E4.g10673				Accessory	2	Protein of unknown function (DUF3716)								Protein of unknown function DUF3716		No	n/a	No
1E4.g11569	Cluster_000201	26	1A5.g10866	1E4.g10673				Accessory	2	Protein of unknown function (DUF3716)								Protein of unknown function DUF3716		No	n/a	No
1E4.g11890	Cluster_000201	26	1A5.g10866	1E4.g10673				Accessory	2	Protein of unknown function (DUF3716)								Protein of unknown function DUF3716		No	n/a	No
1E4.g5062	Cluster_000201	26	1A5.g10866	1E4.g10673				Accessory	2	Protein of unknown function (DUF3716)								Protein of unknown function DUF3716		No	n/a	No
1E4.g7424	Cluster_000201	26	1A5.g10866	1E4.g10673				Accessory	2	Protein of unknown function (DUF3716)								Protein of unknown function DUF3716		No	n/a	No
1E4.g8295	Cluster_000201	26	1A5.g10866	1E4.g10673				Accessory	2	Protein of unknown function (DUF3716)								Protein of unknown function DUF3716		No	n/a	No
1E4.g9719	Cluster_000201	26	1A5.g10866	1E4.g10673				Accessory	2	Protein of unknown function (DUF3716)								Protein of unknown function DUF3716		No	n/a	No
1E4.g9721	Cluster_000201	26	1A5.g10866	1E4.g10673				Accessory	2	Protein of unknown function (DUF3716)								Protein of unknown function DUF3716		No	n/a	No
1A5.g10865	Cluster_000202	43	1A5.g10865	1E4.g10674	3D1.g10717	3D7.g10295		Accessory	4											No	n/a	No
1A5.g1142	Cluster_000202	43	1A5.g10865	1E4.g10674	3D1.g10717	3D7.g10295		Accessory	4											No	n/a	No
1A5.g11493	Cluster_000202	43	1A5.g10865	1E4.g10674	3D1.g10717	3D7.g10295		Accessory	4											No	n/a	No
1A5.g11525	Cluster_000202	43	1A5.g10865	1E4.g10674	3D1.g10717	3D7.g10295		Accessory	4											No	n/a	No
1A5.g11530	Cluster_000202	43	1A5.g10865	1E4.g10674	3D1.g10717	3D7.g10295		Accessory	4											No	n/a	No
1A5.g11788	Cluster_000202	43	1A5.g10865	1E4.g10674	3D1.g10717	3D7.g10295		Accessory	4											No	n/a	No
1A5.g11791	Cluster_000202	43	1A5.g10865	1E4.g10674	3D1.g10717	3D7.g10295		Accessory	4											No	n/a	No
1A5.g11797	Cluster_000202	43	1A5.g10865	1E4.g10674	3D1.g10717	3D7.g10295		Accessory	4											No	n/a	No
1A5.g11994	Cluster_000202	43	1A5.g10865	1E4.g10674	3D1.g10717	3D7.g10295		Accessory	4											No	n/a	No
1A5.g2038	Cluster_000202	43	1A5.g10865	1E4.g10674	3D1.g10717	3D7.g10295		Accessory	4											No	n/a	No
1A5.g206	Cluster_000202	43	1A5.g10865	1E4.g10674	3D1.g10717	3D7.g10295		Accessory	4											No	n/a	No
1A5.g2191	Cluster_000202	43	1A5.g10865	1E4.g10674	3D1.g10717	3D7.g10295		Accessory	4											No	n/a	No
1A5.g2195	Cluster_000202	43	1A5.g10865	1E4.g10674	3D1.g10717	3D7.g10295		Accessory	4											No	n/a	No
1A5.g2198	Cluster_000202	43	1A5.g10865	1E4.g10674	3D1.g10717	3D7.g10295		Accessory	4											No	n/a	No
1A5.g246	Cluster_000202	43	1A5.g10865	1E4.g10674	3D1.g10717	3D7.g10295		Accessory	4											No	n/a	No
1A5.g274	Cluster_000202	43	1A5.g10865	1E4.g10674	3D1.g10717	3D7.g10295		Accessory	4											No	n/a	No
1A5.g2867	Cluster_000202	43	1A5.g10865	1E4.g10674	3D1.g10717	3D7.g10295		Accessory	4											No	n/a	No
1A5.g5068	Cluster_000202	43	1A5.g10865	1E4.g10674	3D1.g10717	3D7.g10295		Accessory	4											No	n/a	No
1A5.g7093	Cluster_000202	43	1A5.g10865	1E4.g10674	3D1.g10717	3D7.g10295		Accessory	4											No	n/a	No
1A5.g7094	Cluster_000202	43	1A5.g10865	1E4.g10674	3D1.g10717	3D7.g10295		Accessory	4											No	n/a	No
1A5.g7097	Cluster_000202	43	1A5.g10865	1E4.g10674	3D1.g10717	3D7.g10295		Accessory	4											No	n/a	No
1A5.g7098	Cluster_000202	43	1A5.g10865	1E4.g10674	3D1.g10717	3D7.g10295		Accessory	4											No	n/a	No
1A5.g7100	Cluster_000202	43	1A5.g10865	1E4.g10674	3D1.g10717	3D7.g10295		Accessory	4											No	n/a	No
1A5.g9947	Cluster_000202	43	1A5.g10865	1E4.g10674	3D1.g10717	3D7.g10295		Accessory	4											No	n/a	No
1E4.g10674	Cluster_000202	43	1A5.g10865	1E4.g10674	3D1.g10717	3D7.g10295		Accessory	4											No	n/a	No
1E4.g11357	Cluster_000202	43	1A5.g10865	1E4.g10674	3D1.g10717	3D7.g10295		Accessory	4											No	n/a	No
1E4.g11565	Cluster_000202	43	1A5.g10865	1E4.g10674	3D1.g10717	3D7.g10295		Accessory	4											No	n/a	No
1E4.g11568	Cluster_000202	43	1A5.g10865	1E4.g10674	3D1.g10717	3D7.g10295		Accessory	4											No	n/a	No
1E4.g11884	Cluster_000202	43	1A5.g10865	1E4.g10674	3D1.g10717	3D7.g10295		Accessory	4											No	n/a	No
1E4.g11889	Cluster_000202	43	1A5.g10865	1E4.g10674	3D1.g10717	3D7.g10295		Accessory	4											No	n/a	No
1E4.g3299	Cluster_000202	43	1A5.g10865	1E4.g10674	3D1.g10717	3D7.g10295		Accessory	4											No	n/a	No
1E4.g5061	Cluster_000202	43	1A5.g10865	1E4.g10674	3D1.g10717	3D7.g10295		Accessory	4											No	n/a	No
1E4.g5919	Cluster_000202	43	1A5.g10865	1E4.g10674	3D1.g10717	3D7.g10295		Accessory	4											No	n/a	No
1E4.g7423	Cluster_000202	43	1A5.g10865	1E4.g10674	3D1.g10717	3D7.g10295		Accessory	4											No	n/a	No
1E4.g8294	Cluster_000202	43	1A5.g10865	1E4.g10674	3D1.g10717	3D7.g10295		Accessory	4											No	n/a	No
1E4.g9720	Cluster_000202	43	1A5.g10865	1E4.g10674	3D1.g10717	3D7.g10295		Accessory	4											No	n/a	No
1E4.g9722	Cluster_000202	43	1A5.g10865	1E4.g10674	3D1.g10717	3D7.g10295		Accessory	4											No	n/a	No
3D1.g10717	Cluster_000202	43	1A5.g10865	1E4.g10674	3D1.g10717	3D7.g10295		Accessory	4											No	n/a	No
3D1.g11532	Cluster_000202	43	1A5.g10865	1E4.g10674	3D1.g10717	3D7.g10295		Accessory	4											No	n/a	No
3D1.g11611	Cluster_000202	43	1A5.g10865	1E4.g10674	3D1.g10717	3D7.g10295		Accessory	4											No	n/a	No
3D1.g4124	Cluster_000202	43	1A5.g10865	1E4.g10674	3D1.g10717	3D7.g10295		Accessory	4											No	n/a	No
3D7.g10295	Cluster_000202	43	1A5.g10865	1E4.g10674	3D1.g10717	3D7.g10295		Accessory	4											No	n/a	No
3D7.g7382	Cluster_000202	43	1A5.g10865	1E4.g10674	3D1.g10717	3D7.g10295		Accessory	4											No	n/a	No
1A5.g208	Cluster_000203	5	1A5.g208	1E4.g203	3D1.g206	3D7.g215	Zt09_model_1_00209	Core	5	WD domain, G-beta repeat							GO:0005515	WD40 repeat, WD40-repeat-containing domain, WD40/YVTN repeat-like-containing domain, WD40 repeat, conserved site		No	n/a	No
1E4.g203	Cluster_000203	5	1A5.g208	1E4.g203	3D1.g206	3D7.g215	Zt09_model_1_00209	Core	5	WD domain, G-beta repeat							GO:0005515	WD40 repeat, WD40 repeat, conserved site, WD40-repeat-containing domain, WD40/YVTN repeat-like-containing domain		No	n/a	No
3D1.g206	Cluster_000203	5	1A5.g208	1E4.g203	3D1.g206	3D7.g215	Zt09_model_1_00209	Core	5	WD domain, G-beta repeat							GO:0005515	WD40-repeat-containing domain, WD40 repeat, WD40 repeat, conserved site, WD40/YVTN repeat-like-containing domain		No	n/a	No
3D7.g215	Cluster_000203	5	1A5.g208	1E4.g203	3D1.g206	3D7.g215	Zt09_model_1_00209	Core	5	WD domain, G-beta repeat							GO:0005515	WD40 repeat, WD40-repeat-containing domain, WD40/YVTN repeat-like-containing domain, WD40 repeat, conserved site		No	n/a	No
Zt09_model_1_00209	Cluster_000203	5	1A5.g208	1E4.g203	3D1.g206	3D7.g215	Zt09_model_1_00209	Core	5	WD domain, G-beta repeat							GO:0005515	WD40-repeat-containing domain, WD40 repeat, WD40 repeat, conserved site, WD40/YVTN repeat-like-containing domain		No	n/a	No
1A5.g209	Cluster_000204	4	1A5.g209	1E4.g204	3D1.g207		Zt09_model_1_00210	Accessory	4											No	n/a	No
1E4.g204	Cluster_000204	4	1A5.g209	1E4.g204	3D1.g207		Zt09_model_1_00210	Accessory	4											No	n/a	No
3D1.g207	Cluster_000204	4	1A5.g209	1E4.g204	3D1.g207		Zt09_model_1_00210	Accessory	4											No	n/a	No
Zt09_model_1_00210	Cluster_000204	4	1A5.g209	1E4.g204	3D1.g207		Zt09_model_1_00210	Accessory	4											No	n/a	No
1A5.g210	Cluster_000205	5	1A5.g210	1E4.g205	3D1.g208	3D7.g219	Zt09_model_1_00211	Core	5	XLF-Cernunnos, XRcc4-like factor, NHEJ component							GO:0003677|GO:0005634|GO:0006302|GO:0006310|GO:0005634|GO:0006302	DNA double-strand break repair and VJ recombination XRCC4, N-terminal, XLF family		No	n/a	No
1E4.g205	Cluster_000205	5	1A5.g210	1E4.g205	3D1.g208	3D7.g219	Zt09_model_1_00211	Core	5	XLF-Cernunnos, XRcc4-like factor, NHEJ component							GO:0003677|GO:0005634|GO:0006302|GO:0006310|GO:0005634|GO:0006302	DNA double-strand break repair and VJ recombination XRCC4, N-terminal, XLF family		No	n/a	No
3D1.g208	Cluster_000205	5	1A5.g210	1E4.g205	3D1.g208	3D7.g219	Zt09_model_1_00211	Core	5	XLF-Cernunnos, XRcc4-like factor, NHEJ component							GO:0003677|GO:0005634|GO:0006302|GO:0006310|GO:0005634|GO:0006302	DNA double-strand break repair and VJ recombination XRCC4, N-terminal, XLF family		No	n/a	No
3D7.g219	Cluster_000205	5	1A5.g210	1E4.g205	3D1.g208	3D7.g219	Zt09_model_1_00211	Core	5	XLF-Cernunnos, XRcc4-like factor, NHEJ component							GO:0003677|GO:0005634|GO:0006302|GO:0006310|GO:0005634|GO:0006302	DNA double-strand break repair and VJ recombination XRCC4, N-terminal, XLF family		No	n/a	No
Zt09_model_1_00211	Cluster_000205	5	1A5.g210	1E4.g205	3D1.g208	3D7.g219	Zt09_model_1_00211	Core	5	XLF-Cernunnos, XRcc4-like factor, NHEJ component							GO:0003677|GO:0005634|GO:0006302|GO:0006310|GO:0005634|GO:0006302	D double-strand break repair and VJ recombition XRCC4, N-termil, XLF family		No	n/a	No
1A5.g211	Cluster_000206	5	1A5.g211	1E4.g206	3D1.g209	3D7.g220	Zt09_model_1_00212	Core	5	Conserved mid region of cactin, Cactus-binding C-terminus of cactin protein							GO:0005515	Cactin, central domain, Cactin, C-terminal		No	n/a	No
1E4.g206	Cluster_000206	5	1A5.g211	1E4.g206	3D1.g209	3D7.g220	Zt09_model_1_00212	Core	5	Conserved mid region of cactin, Cactus-binding C-terminus of cactin protein							GO:0005515	Cactin, central domain, Cactin, C-terminal		No	n/a	No
3D1.g209	Cluster_000206	5	1A5.g211	1E4.g206	3D1.g209	3D7.g220	Zt09_model_1_00212	Core	5	Conserved mid region of cactin, Cactus-binding C-terminus of cactin protein							GO:0005515	Cactin, central domain, Cactin, C-terminal		No	n/a	No
3D7.g220	Cluster_000206	5	1A5.g211	1E4.g206	3D1.g209	3D7.g220	Zt09_model_1_00212	Core	5	Cactus-binding C-terminus of cactin protein, Conserved mid region of cactin							GO:0005515	Cactin, C-terminal, Cactin, central domain		No	n/a	No
Zt09_model_1_00212	Cluster_000206	5	1A5.g211	1E4.g206	3D1.g209	3D7.g220	Zt09_model_1_00212	Core	5	Conserved mid region of cactin, Cactus-binding C-terminus of cactin protein							GO:0005515	Cactin, central domain, Cactin, C-termil		No	n/a	No
1A5.g212	Cluster_000207	5	1A5.g212	1E4.g207	3D1.g210	3D7.g221	Zt09_model_1_00213	Core	5	Forkhead domain							GO:0003700|GO:0006355|GO:0043565	Fork head domain, Winged helix-turn-helix DNA-binding domain, Fork head domain conserved site 2		No	n/a	No
1E4.g207	Cluster_000207	5	1A5.g212	1E4.g207	3D1.g210	3D7.g221	Zt09_model_1_00213	Core	5	Forkhead domain							GO:0003700|GO:0006355|GO:0043565	Fork head domain, Winged helix-turn-helix DNA-binding domain, Fork head domain conserved site 2		No	n/a	No
3D1.g210	Cluster_000207	5	1A5.g212	1E4.g207	3D1.g210	3D7.g221	Zt09_model_1_00213	Core	5	Forkhead domain							GO:0003700|GO:0006355|GO:0043565	Fork head domain, Winged helix-turn-helix DNA-binding domain, Fork head domain conserved site 2		No	n/a	No
3D7.g221	Cluster_000207	5	1A5.g212	1E4.g207	3D1.g210	3D7.g221	Zt09_model_1_00213	Core	5	Forkhead domain							GO:0003700|GO:0006355|GO:0043565	Winged helix-turn-helix DNA-binding domain, Fork head domain		No	n/a	No
Zt09_model_1_00213	Cluster_000207	5	1A5.g212	1E4.g207	3D1.g210	3D7.g221	Zt09_model_1_00213	Core	5	Forkhead domain							GO:0003700|GO:0006355|GO:0043565	Winged helix-turn-helix D-binding domain, Fork head domain		No	n/a	No
1A5.g213	Cluster_000208	5	1A5.g213	1E4.g208	3D1.g211	3D7.g222	Zt09_model_1_00214	Core	5									NAD(P)-binding domain		No	n/a	No
1E4.g208	Cluster_000208	5	1A5.g213	1E4.g208	3D1.g211	3D7.g222	Zt09_model_1_00214	Core	5									NAD(P)-binding domain		No	n/a	No
3D1.g211	Cluster_000208	5	1A5.g213	1E4.g208	3D1.g211	3D7.g222	Zt09_model_1_00214	Core	5									NAD(P)-binding domain		No	n/a	No
3D7.g222	Cluster_000208	5	1A5.g213	1E4.g208	3D1.g211	3D7.g222	Zt09_model_1_00214	Core	5									NAD(P)-binding domain		No	n/a	No
Zt09_model_1_00214	Cluster_000208	5	1A5.g213	1E4.g208	3D1.g211	3D7.g222	Zt09_model_1_00214	Core	5									D(P)-binding domain		No	n/a	No
1A5.g215	Cluster_000209	5	1A5.g215	1E4.g209	3D1.g212	3D7.g223	Zt09_model_1_00216	Core	5	Importin-beta N-terminal domain							GO:0006886|GO:0008536|GO:0005488	Importin-beta, N-terminal domain, Armadillo-type fold, Armadillo-like helical		No	n/a	No
1E4.g209	Cluster_000209	5	1A5.g215	1E4.g209	3D1.g212	3D7.g223	Zt09_model_1_00216	Core	5	Importin-beta N-terminal domain							GO:0005488|GO:0006886|GO:0008536	Armadillo-type fold, Importin-beta, N-terminal domain, Armadillo-like helical		No	n/a	No
3D1.g212	Cluster_000209	5	1A5.g215	1E4.g209	3D1.g212	3D7.g223	Zt09_model_1_00216	Core	5	Importin-beta N-terminal domain							GO:0006886|GO:0008536|GO:0005488	Importin-beta, N-terminal domain, Armadillo-type fold, Armadillo-like helical		No	n/a	No
3D7.g223	Cluster_000209	5	1A5.g215	1E4.g209	3D1.g212	3D7.g223	Zt09_model_1_00216	Core	5	Importin-beta N-terminal domain							GO:0006886|GO:0008536|GO:0005488	Armadillo-like helical, Importin-beta, N-terminal domain, Armadillo-type fold		No	n/a	No
Zt09_model_1_00216	Cluster_000209	5	1A5.g215	1E4.g209	3D1.g212	3D7.g223	Zt09_model_1_00216	Core	5	Importin-beta N-termil domain							GO:0005488|GO:0006886|GO:0008536	Armadillo-type fold, Importin-beta, N-termil domain, Armadillo-like helical		No	n/a	No
1A5.g216	Cluster_000210	4	1A5.g216	1E4.g210	3D1.g213	3D7.g224		Accessory	4	SCA7, zinc-binding domain, Ubiquitin carboxyl-terminal hydrolase							GO:0016579|GO:0036459	SCA7 domain, Peptidase C19, ubiquitin carboxyl-terminal hydrolase, Ubiquitin specific protease domain		No	n/a	No
1E4.g210	Cluster_000210	4	1A5.g216	1E4.g210	3D1.g213	3D7.g224		Accessory	4	SCA7, zinc-binding domain, Ubiquitin carboxyl-terminal hydrolase							GO:0016579|GO:0036459	SCA7 domain, Peptidase C19, ubiquitin carboxyl-terminal hydrolase, Ubiquitin specific protease domain		No	n/a	No
3D1.g213	Cluster_000210	4	1A5.g216	1E4.g210	3D1.g213	3D7.g224		Accessory	4	SCA7, zinc-binding domain, Ubiquitin carboxyl-terminal hydrolase							GO:0016579|GO:0036459	SCA7 domain, Peptidase C19, ubiquitin carboxyl-terminal hydrolase, Ubiquitin specific protease domain		No	n/a	No
3D7.g224	Cluster_000210	4	1A5.g216	1E4.g210	3D1.g213	3D7.g224		Accessory	4	Ubiquitin carboxyl-terminal hydrolase, SCA7, zinc-binding domain							GO:0016579|GO:0036459	Ubiquitin specific protease domain, SCA7 domain, Peptidase C19, ubiquitin carboxyl-terminal hydrolase		No	n/a	No
1A5.g217	Cluster_000211	4	1A5.g217	1E4.g211	3D1.g214		Zt09_model_1_00215	Accessory	4											No	n/a	No
1E4.g211	Cluster_000211	4	1A5.g217	1E4.g211	3D1.g214		Zt09_model_1_00215	Accessory	4											No	n/a	No
3D1.g214	Cluster_000211	4	1A5.g217	1E4.g211	3D1.g214		Zt09_model_1_00215	Accessory	4											No	n/a	No
Zt09_model_1_00215	Cluster_000211	4	1A5.g217	1E4.g211	3D1.g214		Zt09_model_1_00215	Accessory	4											No	n/a	No
1A5.g219	Cluster_000212	5	1A5.g219	1E4.g212	3D1.g215	3D7.g227	Zt09_model_1_00217	Core	5			secreted	1							No	n/a	No
1E4.g212	Cluster_000212	5	1A5.g219	1E4.g212	3D1.g215	3D7.g227	Zt09_model_1_00217	Core	5			secreted	1							No	n/a	No
3D1.g215	Cluster_000212	5	1A5.g219	1E4.g212	3D1.g215	3D7.g227	Zt09_model_1_00217	Core	5			secreted	1							No	n/a	No
3D7.g227	Cluster_000212	5	1A5.g219	1E4.g212	3D1.g215	3D7.g227	Zt09_model_1_00217	Core	5			secreted	1							No	n/a	No
Zt09_model_1_00217	Cluster_000212	5	1A5.g219	1E4.g212	3D1.g215	3D7.g227	Zt09_model_1_00217	Core	5			secreted	1							No	n/a	No
1A5.g220	Cluster_000213	5	1A5.g220	1E4.g213	3D1.g216	3D7.g228	Zt09_model_1_00218	Core	5	Alcohol dehydrogenase GroES-like domain, Zinc-binding dehydrogenase							GO:0055114|GO:0008270|GO:0016491|GO:0055114|GO:0016491	Alcohol dehydrogenase, N-terminal, GroES-like, Alcohol dehydrogenase superfamily, zinc-type, NAD(P)-binding domain, Alcohol dehydrogenase, zinc-type, conserved site, Alcohol dehydrogenase, C-terminal, Polyketide synthase, enoylreductase domain		No	n/a	No
1E4.g213	Cluster_000213	5	1A5.g220	1E4.g213	3D1.g216	3D7.g228	Zt09_model_1_00218	Core	5	Zinc-binding dehydrogenase, Alcohol dehydrogenase GroES-like domain							GO:0008270|GO:0016491|GO:0055114|GO:0016491|GO:0055114	GroES-like, Alcohol dehydrogenase superfamily, zinc-type, Polyketide synthase, enoylreductase domain, NAD(P)-binding domain, Alcohol dehydrogenase, C-terminal, Alcohol dehydrogenase, zinc-type, conserved site, Alcohol dehydrogenase, N-terminal		No	n/a	No
3D1.g216	Cluster_000213	5	1A5.g220	1E4.g213	3D1.g216	3D7.g228	Zt09_model_1_00218	Core	5	Zinc-binding dehydrogenase, Alcohol dehydrogenase GroES-like domain							GO:0008270|GO:0016491|GO:0055114|GO:0016491|GO:0055114	Alcohol dehydrogenase superfamily, zinc-type, GroES-like, Polyketide synthase, enoylreductase domain, NAD(P)-binding domain, Alcohol dehydrogenase, C-terminal, Alcohol dehydrogenase, zinc-type, conserved site, Alcohol dehydrogenase, N-terminal		No	n/a	No
3D7.g228	Cluster_000213	5	1A5.g220	1E4.g213	3D1.g216	3D7.g228	Zt09_model_1_00218	Core	5	Alcohol dehydrogenase GroES-like domain, Zinc-binding dehydrogenase							GO:0008270|GO:0016491|GO:0055114|GO:0055114|GO:0016491	Alcohol dehydrogenase superfamily, zinc-type, GroES-like, Alcohol dehydrogenase, N-terminal, Alcohol dehydrogenase, C-terminal, NAD(P)-binding domain, Polyketide synthase, enoylreductase domain, Alcohol dehydrogenase, zinc-type, conserved site		No	n/a	No
Zt09_model_1_00218	Cluster_000213	5	1A5.g220	1E4.g213	3D1.g216	3D7.g228	Zt09_model_1_00218	Core	5	Zinc-binding dehydrogese, Alcohol dehydrogese GroES-like domain							GO:0016491|GO:0008270|GO:0016491|GO:0055114|GO:0055114	Polyketide synthase, enoylreductase domain, D(P)-binding domain, Alcohol dehydrogese superfamily, zinc-type, GroES-like, Alcohol dehydrogese, C-termil, Alcohol dehydrogese, N-termil, Alcohol dehydrogese, zinc-type, conserved site		No	n/a	No
1A5.g221	Cluster_000214	4	1A5.g221	1E4.g214	3D1.g217	3D7.g229		Accessory	4		secreted	secreted	1							Yes	1	Yes
1E4.g214	Cluster_000214	4	1A5.g221	1E4.g214	3D1.g217	3D7.g229		Accessory	4		secreted	secreted	1							Yes	1	Yes
3D1.g217	Cluster_000214	4	1A5.g221	1E4.g214	3D1.g217	3D7.g229		Accessory	4		secreted	secreted	1							Yes	1	Yes
3D7.g229	Cluster_000214	4	1A5.g221	1E4.g214	3D1.g217	3D7.g229		Accessory	4		secreted	secreted	1							Yes	1	Yes
1A5.g222	Cluster_000215	5	1A5.g222	1E4.g215	3D1.g218	3D7.g230	Zt09_model_1_00219	Core	5	HIUase/Transthyretin family							GO:0006144|GO:0033971	Transthyretin, thyroxine binding site, Transthyretin/hydroxyisourate hydrolase, superfamily, Hydroxyisourate hydrolase	KEGG: 00230+3.5.2.17|MetaCyc: PWY-5691|MetaCyc: PWY-7394	No	n/a	No
1E4.g215	Cluster_000215	5	1A5.g222	1E4.g215	3D1.g218	3D7.g230	Zt09_model_1_00219	Core	5	HIUase/Transthyretin family							GO:0006144|GO:0033971	Transthyretin, thyroxine binding site, Transthyretin/hydroxyisourate hydrolase, superfamily, Hydroxyisourate hydrolase	KEGG: 00230+3.5.2.17|MetaCyc: PWY-5691|MetaCyc: PWY-7394	No	n/a	No
3D1.g218	Cluster_000215	5	1A5.g222	1E4.g215	3D1.g218	3D7.g230	Zt09_model_1_00219	Core	5	HIUase/Transthyretin family							GO:0006144|GO:0033971	Transthyretin/hydroxyisourate hydrolase, superfamily, Transthyretin, thyroxine binding site, Hydroxyisourate hydrolase	KEGG: 00230+3.5.2.17|MetaCyc: PWY-5691|MetaCyc: PWY-7394	No	n/a	No
3D7.g230	Cluster_000215	5	1A5.g222	1E4.g215	3D1.g218	3D7.g230	Zt09_model_1_00219	Core	5	HIUase/Transthyretin family							GO:0006144|GO:0033971	Transthyretin/hydroxyisourate hydrolase, superfamily, Transthyretin, thyroxine binding site, Hydroxyisourate hydrolase	KEGG: 00230+3.5.2.17|MetaCyc: PWY-5691|MetaCyc: PWY-7394	No	n/a	No
Zt09_model_1_00219	Cluster_000215	5	1A5.g222	1E4.g215	3D1.g218	3D7.g230	Zt09_model_1_00219	Core	5	HIUase/Transthyretin family							GO:0006144|GO:0033971	Transthyretin, thyroxine binding site, Transthyretin/hydroxyisourate hydrolase, superfamily, Hydroxyisourate hydrolase	KEGG: 00230+3.5.2.17|MetaCyc: PWY-5691|MetaCyc: PWY-7394	No	n/a	No
1A5.g223	Cluster_000216	5	1A5.g223	1E4.g216	3D1.g219	3D7.g231	Zt09_model_1_00220	Core	5	Protein kinase domain							GO:0004672|GO:0005524|GO:0006468	Protein kinase domain, Protein kinase-like domain		No	n/a	No
1E4.g216	Cluster_000216	5	1A5.g223	1E4.g216	3D1.g219	3D7.g231	Zt09_model_1_00220	Core	5	Protein kinase domain							GO:0004672|GO:0005524|GO:0006468	Protein kinase domain, Protein kinase-like domain		No	n/a	No
3D1.g219	Cluster_000216	5	1A5.g223	1E4.g216	3D1.g219	3D7.g231	Zt09_model_1_00220	Core	5	Protein kinase domain							GO:0004672|GO:0005524|GO:0006468	Protein kinase domain, Protein kinase-like domain		No	n/a	No
3D7.g231	Cluster_000216	5	1A5.g223	1E4.g216	3D1.g219	3D7.g231	Zt09_model_1_00220	Core	5	Protein kinase domain							GO:0004672|GO:0005524|GO:0006468	Protein kinase-like domain, Serine/threonine/dual specificity protein kinase, catalytic domain, Protein kinase domain		No	n/a	No
Zt09_model_1_00220	Cluster_000216	5	1A5.g223	1E4.g216	3D1.g219	3D7.g231	Zt09_model_1_00220	Core	5	Protein kise domain							GO:0004672|GO:0005524|GO:0006468	Protein kise domain, Protein kise-like domain, Serine/threonine/dual specificity protein kise, catalytic domain		No	n/a	No
1A5.g224	Cluster_000217	5	1A5.g224	1E4.g217	3D1.g220	3D7.g232	Zt09_model_1_00221	Core	5	Protein kinase domain			1	1	1		GO:0004672|GO:0005524|GO:0006468|GO:0004672|GO:0006468	Protein kinase domain, Serine/threonine-protein kinase, active site, Protein kinase-like domain		No	n/a	No
1E4.g217	Cluster_000217	5	1A5.g224	1E4.g217	3D1.g220	3D7.g232	Zt09_model_1_00221	Core	5	Protein kinase domain			1	1	1		GO:0004672|GO:0005524|GO:0006468|GO:0004672|GO:0006468	Protein kinase domain, Serine/threonine-protein kinase, active site, Protein kinase-like domain		No	n/a	No
3D1.g220	Cluster_000217	5	1A5.g224	1E4.g217	3D1.g220	3D7.g232	Zt09_model_1_00221	Core	5	Protein kinase domain			1	1	1		GO:0004672|GO:0005524|GO:0006468|GO:0004672|GO:0006468	Protein kinase domain, Serine/threonine-protein kinase, active site, Protein kinase-like domain		No	n/a	No
3D7.g232	Cluster_000217	5	1A5.g224	1E4.g217	3D1.g220	3D7.g232	Zt09_model_1_00221	Core	5	Protein kinase domain			1	1	1		GO:0004672|GO:0005524|GO:0006468|GO:0004672|GO:0006468	Protein kinase domain, Protein kinase-like domain, Serine/threonine/dual specificity protein kinase, catalytic domain, Serine/threonine-protein kinase, active site		No	n/a	No
Zt09_model_1_00221	Cluster_000217	5	1A5.g224	1E4.g217	3D1.g220	3D7.g232	Zt09_model_1_00221	Core	5	Protein kise domain			1	1	1		GO:0004672|GO:0006468|GO:0004672|GO:0005524|GO:0006468	Serine/threonine-protein kise, active site, Serine/threonine/dual specificity protein kise, catalytic domain, Protein kise domain, Protein kise-like domain		No	n/a	No
1A5.g225	Cluster_000218	5	1A5.g225	1E4.g218	3D1.g221	3D7.g233	Zt09_model_1_00222	Core	5									CYTH-like domain, CYTH domain		No	n/a	No
1E4.g218	Cluster_000218	5	1A5.g225	1E4.g218	3D1.g221	3D7.g233	Zt09_model_1_00222	Core	5									CYTH-like domain, CYTH domain		No	n/a	No
3D1.g221	Cluster_000218	5	1A5.g225	1E4.g218	3D1.g221	3D7.g233	Zt09_model_1_00222	Core	5									CYTH-like domain, CYTH domain		No	n/a	No
3D7.g233	Cluster_000218	5	1A5.g225	1E4.g218	3D1.g221	3D7.g233	Zt09_model_1_00222	Core	5									CYTH-like domain		No	n/a	No
Zt09_model_1_00222	Cluster_000218	5	1A5.g225	1E4.g218	3D1.g221	3D7.g233	Zt09_model_1_00222	Core	5									CYTH-like domain		No	n/a	No
1A5.g226	Cluster_000219	5	1A5.g226	1E4.g219	3D1.g222	3D7.g234	Zt09_model_1_00223	Core	5											No	n/a	No
1E4.g219	Cluster_000219	5	1A5.g226	1E4.g219	3D1.g222	3D7.g234	Zt09_model_1_00223	Core	5											No	n/a	No
3D1.g222	Cluster_000219	5	1A5.g226	1E4.g219	3D1.g222	3D7.g234	Zt09_model_1_00223	Core	5											No	n/a	No
3D7.g234	Cluster_000219	5	1A5.g226	1E4.g219	3D1.g222	3D7.g234	Zt09_model_1_00223	Core	5											No	n/a	No
Zt09_model_1_00223	Cluster_000219	5	1A5.g226	1E4.g219	3D1.g222	3D7.g234	Zt09_model_1_00223	Core	5											No	n/a	No
1A5.g227	Cluster_000220	5	1A5.g227	1E4.g220	3D1.g223	3D7.g235	Zt09_model_1_00224	Core	5									Beta-grasp domain		No	n/a	No
1E4.g220	Cluster_000220	5	1A5.g227	1E4.g220	3D1.g223	3D7.g235	Zt09_model_1_00224	Core	5									Beta-grasp domain		No	n/a	No
3D1.g223	Cluster_000220	5	1A5.g227	1E4.g220	3D1.g223	3D7.g235	Zt09_model_1_00224	Core	5									Beta-grasp domain		No	n/a	No
3D7.g235	Cluster_000220	5	1A5.g227	1E4.g220	3D1.g223	3D7.g235	Zt09_model_1_00224	Core	5	ThiS family							GO:0005829|GO:0006777	ThiamineS/Molybdopterin converting factor subunit 1, Molybdopterin synthase sulfur carrier subunit, Beta-grasp domain, Molybdopterin synthase/thiamin biosynthesis sulphur carrier, beta-grasp	UniPathway: UPA00344	No	n/a	No
Zt09_model_1_00224	Cluster_000220	5	1A5.g227	1E4.g220	3D1.g223	3D7.g235	Zt09_model_1_00224	Core	5									Beta-grasp domain		No	n/a	No
1A5.g228	Cluster_000221	5	1A5.g228	1E4.g221	3D1.g224	3D7.g236	Zt09_model_1_00225	Core	5	Peptidase family M28, PA domain, Transferrin receptor-like dimerisation domain			1	1	1	1		Peptidase M28, Transferrin receptor-like, dimerisation domain, PA domain, Glutamate carboxypeptidase 2 homologue		No	n/a	No
1E4.g221	Cluster_000221	5	1A5.g228	1E4.g221	3D1.g224	3D7.g236	Zt09_model_1_00225	Core	5	Peptidase family M28, PA domain, Transferrin receptor-like dimerisation domain			1	1	1	1		Peptidase M28, Transferrin receptor-like, dimerisation domain, PA domain, Glutamate carboxypeptidase 2 homologue		No	n/a	No
3D1.g224	Cluster_000221	5	1A5.g228	1E4.g221	3D1.g224	3D7.g236	Zt09_model_1_00225	Core	5	Peptidase family M28, PA domain, Transferrin receptor-like dimerisation domain			1	1	1	1		Peptidase M28, Transferrin receptor-like, dimerisation domain, PA domain, Glutamate carboxypeptidase 2 homologue		No	n/a	No
3D7.g236	Cluster_000221	5	1A5.g228	1E4.g221	3D1.g224	3D7.g236	Zt09_model_1_00225	Core	5	Transferrin receptor-like dimerisation domain, PA domain, Peptidase family M28			1	1	1	1		Transferrin receptor-like, dimerisation domain, PA domain, Glutamate carboxypeptidase 2 homologue, Peptidase M28		No	n/a	No
Zt09_model_1_00225	Cluster_000221	5	1A5.g228	1E4.g221	3D1.g224	3D7.g236	Zt09_model_1_00225	Core	5	PA domain, Transferrin receptor-like dimerisation domain, Peptidase family M28			1	1	1	1		PA domain, Transferrin receptor-like, dimerisation domain, Glutamate carboxypeptidase 2 homologue, Peptidase M28		No	n/a	No
1A5.g229	Cluster_000222	5	1A5.g229	1E4.g222	3D1.g225	3D7.g237	Zt09_model_1_00226	Core	5	Fungal specific transcription factor domain, Fungal Zn(2)-Cys(6) binuclear cluster domain							GO:0003677|GO:0005634|GO:0006351|GO:0008270|GO:0000981|GO:0005634|GO:0006355|GO:0008270	Transcription factor domain, fungi, Zn(2)-C6 fungal-type DNA-binding domain		No	n/a	No
1E4.g222	Cluster_000222	5	1A5.g229	1E4.g222	3D1.g225	3D7.g237	Zt09_model_1_00226	Core	5	Fungal specific transcription factor domain, Fungal Zn(2)-Cys(6) binuclear cluster domain							GO:0003677|GO:0005634|GO:0006351|GO:0008270|GO:0000981|GO:0005634|GO:0006355|GO:0008270	Transcription factor domain, fungi, Zn(2)-C6 fungal-type DNA-binding domain		No	n/a	No
3D1.g225	Cluster_000222	5	1A5.g229	1E4.g222	3D1.g225	3D7.g237	Zt09_model_1_00226	Core	5	Fungal specific transcription factor domain, Fungal Zn(2)-Cys(6) binuclear cluster domain							GO:0003677|GO:0005634|GO:0006351|GO:0008270|GO:0000981|GO:0005634|GO:0006355|GO:0008270	Transcription factor domain, fungi, Zn(2)-C6 fungal-type DNA-binding domain		No	n/a	No
3D7.g237	Cluster_000222	5	1A5.g229	1E4.g222	3D1.g225	3D7.g237	Zt09_model_1_00226	Core	5	Fungal specific transcription factor domain							GO:0003677|GO:0005634|GO:0006351|GO:0008270	Transcription factor domain, fungi		No	n/a	No
Zt09_model_1_00226	Cluster_000222	5	1A5.g229	1E4.g222	3D1.g225	3D7.g237	Zt09_model_1_00226	Core	5	Fungal Zn(2)-Cys(6) binuclear cluster domain, Fungal specific transcription factor domain							GO:0000981|GO:0005634|GO:0006355|GO:0008270|GO:0003677|GO:0005634|GO:0006351|GO:0008270	Zn(2)-C6 fungal-type D-binding domain, Transcription factor domain, fungi		No	n/a	No
1A5.g230	Cluster_000223	5	1A5.g230	1E4.g223	3D1.g226	3D7.g238	Zt09_model_1_00227	Core	5	tRNA synthetases class II core domain (F)							GO:0000049|GO:0004812|GO:0005524|GO:0005737|GO:0043039|GO:0004812|GO:0006418|GO:0000166|GO:0004826|GO:0005524|GO:0005737|GO:0006432	Phenylalanyl-tRNA synthetase, Aminoacyl-tRNA synthetase, class II, Phenylalanyl-tRNA synthetase, class IIc, alpha subunit	KEGG: 00970+6.1.1.20, Reactome: REACT_71	No	n/a	No
1E4.g223	Cluster_000223	5	1A5.g230	1E4.g223	3D1.g226	3D7.g238	Zt09_model_1_00227	Core	5	tRNA synthetases class II core domain (F)							GO:0000049|GO:0004812|GO:0005524|GO:0005737|GO:0043039|GO:0004812|GO:0006418|GO:0000166|GO:0004826|GO:0005524|GO:0005737|GO:0006432	Phenylalanyl-tRNA synthetase, Aminoacyl-tRNA synthetase, class II, Phenylalanyl-tRNA synthetase, class IIc, alpha subunit	KEGG: 00970+6.1.1.20, Reactome: REACT_71	No	n/a	No
3D1.g226	Cluster_000223	5	1A5.g230	1E4.g223	3D1.g226	3D7.g238	Zt09_model_1_00227	Core	5	tRNA synthetases class II core domain (F)							GO:0000166|GO:0004826|GO:0005524|GO:0005737|GO:0006432|GO:0000049|GO:0004812|GO:0005524|GO:0005737|GO:0043039|GO:0004812|GO:0006418	Phenylalanyl-tRNA synthetase, class IIc, alpha subunit, Phenylalanyl-tRNA synthetase, Aminoacyl-tRNA synthetase, class II	KEGG: 00970+6.1.1.20, Reactome: REACT_71	No	n/a	No
3D7.g238	Cluster_000223	5	1A5.g230	1E4.g223	3D1.g226	3D7.g238	Zt09_model_1_00227	Core	5	tRNA synthetases class II core domain (F)							GO:0000166|GO:0004826|GO:0005524|GO:0005737|GO:0006432|GO:0004812|GO:0006418|GO:0000049|GO:0004812|GO:0005524|GO:0005737|GO:0043039	Phenylalanyl-tRNA synthetase, class IIc, alpha subunit, Aminoacyl-tRNA synthetase, class II, Phenylalanyl-tRNA synthetase	KEGG: 00970+6.1.1.20, Reactome: REACT_71	No	n/a	No
Zt09_model_1_00227	Cluster_000223	5	1A5.g230	1E4.g223	3D1.g226	3D7.g238	Zt09_model_1_00227	Core	5	tR synthetases class II core domain (F)							GO:0000166|GO:0004826|GO:0005524|GO:0005737|GO:0006432|GO:0004812|GO:0006418|GO:0000049|GO:0004812|GO:0005524|GO:0005737|GO:0043039	Phenylalanyl-tR synthetase, class IIc, alpha subunit, Aminoacyl-tR synthetase, class II, Phenylalanyl-tR synthetase	KEGG: 00970+6.1.1.20, Reactome: REACT_71	No	n/a	No
1A5.g231	Cluster_000224	5	1A5.g231	1E4.g224	3D1.g227	3D7.g239	Zt09_model_1_00228	Core	5											No	n/a	No
1E4.g224	Cluster_000224	5	1A5.g231	1E4.g224	3D1.g227	3D7.g239	Zt09_model_1_00228	Core	5											No	n/a	No
3D1.g227	Cluster_000224	5	1A5.g231	1E4.g224	3D1.g227	3D7.g239	Zt09_model_1_00228	Core	5											No	n/a	No
3D7.g239	Cluster_000224	5	1A5.g231	1E4.g224	3D1.g227	3D7.g239	Zt09_model_1_00228	Core	5											No	n/a	No
Zt09_model_1_00228	Cluster_000224	5	1A5.g231	1E4.g224	3D1.g227	3D7.g239	Zt09_model_1_00228	Core	5											No	n/a	No
1A5.g232	Cluster_000225	5	1A5.g232	1E4.g225	3D1.g228	3D7.g240	Zt09_model_1_00229	Core	5											No	n/a	No
1E4.g225	Cluster_000225	5	1A5.g232	1E4.g225	3D1.g228	3D7.g240	Zt09_model_1_00229	Core	5											No	n/a	No
3D1.g228	Cluster_000225	5	1A5.g232	1E4.g225	3D1.g228	3D7.g240	Zt09_model_1_00229	Core	5											No	n/a	No
3D7.g240	Cluster_000225	5	1A5.g232	1E4.g225	3D1.g228	3D7.g240	Zt09_model_1_00229	Core	5											No	n/a	No
Zt09_model_1_00229	Cluster_000225	5	1A5.g232	1E4.g225	3D1.g228	3D7.g240	Zt09_model_1_00229	Core	5											No	n/a	No
1A5.g233	Cluster_000226	4	1A5.g233	1E4.g226	3D1.g229		Zt09_model_1_00230	Accessory	4											No	n/a	No
1E4.g226	Cluster_000226	4	1A5.g233	1E4.g226	3D1.g229		Zt09_model_1_00230	Accessory	4											No	n/a	No
3D1.g229	Cluster_000226	4	1A5.g233	1E4.g226	3D1.g229		Zt09_model_1_00230	Accessory	4											No	n/a	No
Zt09_model_1_00230	Cluster_000226	4	1A5.g233	1E4.g226	3D1.g229		Zt09_model_1_00230	Accessory	4											No	n/a	No
1A5.g234	Cluster_000227	4	1A5.g234	1E4.g227	3D1.g231		Zt09_model_1_00231	Accessory	4	Pyrroline-5-carboxylate reductase dimerisation, NADP oxidoreductase coenzyme F420-dependent							GO:0004735|GO:0006561|GO:0055114|GO:0055114	Pyrroline-5-carboxylate reductase, Pyrroline-5-carboxylate reductase, dimerisation domain, Pyrroline-5-carboxylate reductase, catalytic, N-terminal, 6-phosphogluconate dehydrogenase C-terminal domain-like, NAD(P)-binding domain	KEGG: 00330+1.5.1.2|MetaCyc: PWY-3341|MetaCyc: PWY-4981|MetaCyc: PWY-6344|UniPathway: UPA00098	No	n/a	No
1E4.g227	Cluster_000227	4	1A5.g234	1E4.g227	3D1.g231		Zt09_model_1_00231	Accessory	4	Pyrroline-5-carboxylate reductase dimerisation, NADP oxidoreductase coenzyme F420-dependent							GO:0004735|GO:0006561|GO:0055114|GO:0055114	Pyrroline-5-carboxylate reductase, Pyrroline-5-carboxylate reductase, dimerisation domain, 6-phosphogluconate dehydrogenase C-terminal domain-like, Pyrroline-5-carboxylate reductase, catalytic, N-terminal, NAD(P)-binding domain	KEGG: 00330+1.5.1.2|MetaCyc: PWY-3341|MetaCyc: PWY-4981|MetaCyc: PWY-6344|UniPathway: UPA00098	No	n/a	No
3D1.g231	Cluster_000227	4	1A5.g234	1E4.g227	3D1.g231		Zt09_model_1_00231	Accessory	4	Pyrroline-5-carboxylate reductase dimerisation, NADP oxidoreductase coenzyme F420-dependent							GO:0004735|GO:0006561|GO:0055114|GO:0055114	Pyrroline-5-carboxylate reductase, Pyrroline-5-carboxylate reductase, dimerisation domain, Pyrroline-5-carboxylate reductase, catalytic, N-terminal, 6-phosphogluconate dehydrogenase C-terminal domain-like, NAD(P)-binding domain	KEGG: 00330+1.5.1.2|MetaCyc: PWY-3341|MetaCyc: PWY-4981|MetaCyc: PWY-6344|UniPathway: UPA00098	No	n/a	No
Zt09_model_1_00231	Cluster_000227	4	1A5.g234	1E4.g227	3D1.g231		Zt09_model_1_00231	Accessory	4	DP oxidoreductase coenzyme F420-dependent, Pyrroline-5-carboxylate reductase dimerisation							GO:0004735|GO:0006561|GO:0055114|GO:0055114	D(P)-binding domain, Pyrroline-5-carboxylate reductase, Pyrroline-5-carboxylate reductase, catalytic, N-termil, Pyrroline-5-carboxylate reductase, dimerisation domain, 6-phosphoglucote dehydrogese C-termil domain-like	KEGG: 00330+1.5.1.2|MetaCyc: PWY-3341|MetaCyc: PWY-4981|MetaCyc: PWY-6344|UniPathway: UPA00098	No	n/a	No
1A5.g235	Cluster_000228	5	1A5.g235	1E4.g228	3D1.g232	3D7.g243	Zt09_model_1_00232	Core	5	UDP-glucoronosyl and UDP-glucosyl transferase, Glycosyltransferase family 28 N-terminal domain							GO:0008152|GO:0016758|GO:0005975|GO:0016758|GO:0030259	UDP-glucuronosyl/UDP-glucosyltransferase, Glycosyltransferase family 28, N-terminal domain	KEGG: 00052+2.4.1.22|KEGG: 00550+2.4.1.227|MetaCyc: PWY-5265|MetaCyc: PWY-6385|MetaCyc: PWY-6470|MetaCyc: PWY-6471|UniPathway: UPA00219	No	n/a	No
1E4.g228	Cluster_000228	5	1A5.g235	1E4.g228	3D1.g232	3D7.g243	Zt09_model_1_00232	Core	5	UDP-glucoronosyl and UDP-glucosyl transferase, Glycosyltransferase family 28 N-terminal domain							GO:0008152|GO:0016758|GO:0005975|GO:0016758|GO:0030259	UDP-glucuronosyl/UDP-glucosyltransferase, Glycosyltransferase family 28, N-terminal domain	KEGG: 00052+2.4.1.22|KEGG: 00550+2.4.1.227|MetaCyc: PWY-5265|MetaCyc: PWY-6385|MetaCyc: PWY-6470|MetaCyc: PWY-6471|UniPathway: UPA00219	No	n/a	No
3D1.g232	Cluster_000228	5	1A5.g235	1E4.g228	3D1.g232	3D7.g243	Zt09_model_1_00232	Core	5	UDP-glucoronosyl and UDP-glucosyl transferase, Glycosyltransferase family 28 N-terminal domain							GO:0008152|GO:0016758|GO:0005975|GO:0016758|GO:0030259	UDP-glucuronosyl/UDP-glucosyltransferase, Glycosyltransferase family 28, N-terminal domain	KEGG: 00052+2.4.1.22|KEGG: 00550+2.4.1.227|MetaCyc: PWY-5265|MetaCyc: PWY-6385|MetaCyc: PWY-6470|MetaCyc: PWY-6471|UniPathway: UPA00219	No	n/a	No
3D7.g243	Cluster_000228	5	1A5.g235	1E4.g228	3D1.g232	3D7.g243	Zt09_model_1_00232	Core	5	UDP-glucoronosyl and UDP-glucosyl transferase, Glycosyltransferase family 28 N-terminal domain							GO:0008152|GO:0016758|GO:0005975|GO:0016758|GO:0030259	UDP-glucuronosyl/UDP-glucosyltransferase, Glycosyltransferase family 28, N-terminal domain	KEGG: 00550+2.4.1.227|MetaCyc: PWY-5265|MetaCyc: PWY-6385|MetaCyc: PWY-6470|MetaCyc: PWY-6471|UniPathway: UPA00219	No	n/a	No
Zt09_model_1_00232	Cluster_000228	5	1A5.g235	1E4.g228	3D1.g232	3D7.g243	Zt09_model_1_00232	Core	5	UDP-glucoronosyl and UDP-glucosyl transferase, Glycosyltransferase family 28 N-termil domain							GO:0008152|GO:0016758|GO:0005975|GO:0016758|GO:0030259	UDP-glucuronosyl/UDP-glucosyltransferase, Glycosyltransferase family 28, N-termil domain	KEGG: 00550+2.4.1.227|MetaCyc: PWY-5265|MetaCyc: PWY-6385|MetaCyc: PWY-6470|MetaCyc: PWY-6471|UniPathway: UPA00219	No	n/a	No
1A5.g236	Cluster_000229	4	1A5.g236	1E4.g229	3D1.g233	3D7.g244		Accessory	4	Membrane-associating domain			2	4	3	4	GO:0016020	Marvel domain		No	n/a	No
1E4.g229	Cluster_000229	4	1A5.g236	1E4.g229	3D1.g233	3D7.g244		Accessory	4	Membrane-associating domain			2	4	3	4	GO:0016020	Marvel domain		No	n/a	No
3D1.g233	Cluster_000229	4	1A5.g236	1E4.g229	3D1.g233	3D7.g244		Accessory	4	Membrane-associating domain			2	4	3	4	GO:0016020	Marvel domain		No	n/a	No
3D7.g244	Cluster_000229	4	1A5.g236	1E4.g229	3D1.g233	3D7.g244		Accessory	4	Membrane-associating domain			2	4	3	4	GO:0016020	Marvel domain		No	n/a	No
1A5.g237	Cluster_000230	4	1A5.g237	1E4.g230	3D1.g234	3D7.g245		Accessory	4		secreted	secreted	1							Yes	1	Yes
1E4.g230	Cluster_000230	4	1A5.g237	1E4.g230	3D1.g234	3D7.g245		Accessory	4		secreted	secreted	1							Yes	1	Yes
3D1.g234	Cluster_000230	4	1A5.g237	1E4.g230	3D1.g234	3D7.g245		Accessory	4		secreted	secreted	1							Yes	1	Yes
3D7.g245	Cluster_000230	4	1A5.g237	1E4.g230	3D1.g234	3D7.g245		Accessory	4		secreted	secreted	1							Yes	1	Yes
1A5.g238	Cluster_000231	5	1A5.g238	1E4.g231	3D1.g235	3D7.g246	Zt09_model_1_00234	Core	5	LicD family	secreted	secreted	1					LicD family, Fukutin-related		Yes	1	No
1E4.g231	Cluster_000231	5	1A5.g238	1E4.g231	3D1.g235	3D7.g246	Zt09_model_1_00234	Core	5	LicD family	secreted	secreted	1					LicD family, Fukutin-related		Yes	1	No
3D1.g235	Cluster_000231	5	1A5.g238	1E4.g231	3D1.g235	3D7.g246	Zt09_model_1_00234	Core	5	LicD family	secreted	secreted	1					LicD family, Fukutin-related		Yes	1	No
3D7.g246	Cluster_000231	5	1A5.g238	1E4.g231	3D1.g235	3D7.g246	Zt09_model_1_00234	Core	5	LicD family	secreted	secreted	1					LicD family, Fukutin-related		Yes	n/a	No
Zt09_model_1_00234	Cluster_000231	5	1A5.g238	1E4.g231	3D1.g235	3D7.g246	Zt09_model_1_00234	Core	5	LicD family	secreted	secreted	1					LicD family, Fukutin-related		Yes	n/a	No
1A5.g239	Cluster_000232	5	1A5.g239	1E4.g232	3D1.g236	3D7.g247	Zt09_model_1_00235	Core	5								GO:0004672|GO:0005524|GO:0006468	Protein kinase-like domain, Protein kinase domain		No	n/a	No
1E4.g232	Cluster_000232	5	1A5.g239	1E4.g232	3D1.g236	3D7.g247	Zt09_model_1_00235	Core	5								GO:0004672|GO:0005524|GO:0006468	Protein kinase-like domain, Protein kinase domain		No	n/a	No
3D1.g236	Cluster_000232	5	1A5.g239	1E4.g232	3D1.g236	3D7.g247	Zt09_model_1_00235	Core	5								GO:0004672|GO:0005524|GO:0006468	Protein kinase-like domain, Protein kinase domain		No	n/a	No
3D7.g247	Cluster_000232	5	1A5.g239	1E4.g232	3D1.g236	3D7.g247	Zt09_model_1_00235	Core	5								GO:0004672|GO:0005524|GO:0006468	Protein kinase-like domain, Protein kinase domain, Serine/threonine/dual specificity protein kinase, catalytic domain		No	n/a	No
Zt09_model_1_00235	Cluster_000232	5	1A5.g239	1E4.g232	3D1.g236	3D7.g247	Zt09_model_1_00235	Core	5								GO:0004672|GO:0005524|GO:0006468	Protein kise-like domain, Serine/threonine/dual specificity protein kise, catalytic domain, Protein kise domain		No	n/a	No
1A5.g240	Cluster_000233	5	1A5.g240	1E4.g233	3D1.g237	3D7.g248	Zt09_model_1_00236	Core	5	Protein kinase domain, Ubiquitin associated domain (UBA), Adenylate sensor of SNF1-like protein kinase							GO:0005524|GO:0004672|GO:0005524|GO:0006468|GO:0004672|GO:0006468|GO:0004674	Protein kinase-like domain, Protein kinase, ATP binding site, Protein kinase domain, Serine/threonine-protein kinase, active site, Ubiquitin-associated domain (UBA), AMPK, C-terminal adenylate sensor domain, KA1 domain/Ssp2, C-terminal	KEGG: 04150+2.7.11.1|KEGG: 04151+2.7.11.1	No	n/a	No
1E4.g233	Cluster_000233	5	1A5.g240	1E4.g233	3D1.g237	3D7.g248	Zt09_model_1_00236	Core	5	Protein kinase domain, Ubiquitin associated domain (UBA), Adenylate sensor of SNF1-like protein kinase							GO:0004672|GO:0005524|GO:0006468|GO:0004674|GO:0005524|GO:0004672|GO:0006468	Protein kinase-like domain, Protein kinase domain, Ubiquitin-associated domain (UBA), Protein kinase, ATP binding site, Serine/threonine-protein kinase, active site, AMPK, C-terminal adenylate sensor domain, KA1 domain/Ssp2, C-terminal	KEGG: 04150+2.7.11.1|KEGG: 04151+2.7.11.1	No	n/a	No
3D1.g237	Cluster_000233	5	1A5.g240	1E4.g233	3D1.g237	3D7.g248	Zt09_model_1_00236	Core	5	Protein kinase domain, Ubiquitin associated domain (UBA), Adenylate sensor of SNF1-like protein kinase							GO:0005524|GO:0004672|GO:0005524|GO:0006468|GO:0004674|GO:0004672|GO:0006468	Protein kinase-like domain, Protein kinase, ATP binding site, Protein kinase domain, Ubiquitin-associated domain (UBA), Serine/threonine-protein kinase, active site, AMPK, C-terminal adenylate sensor domain, KA1 domain/Ssp2, C-terminal	KEGG: 04150+2.7.11.1|KEGG: 04151+2.7.11.1	No	n/a	No
3D7.g248	Cluster_000233	5	1A5.g240	1E4.g233	3D1.g237	3D7.g248	Zt09_model_1_00236	Core	5	Adenylate sensor of SNF1-like protein kinase, Ubiquitin associated domain (UBA), Protein kinase domain							GO:0004672|GO:0005524|GO:0006468|GO:0004674|GO:0005524|GO:0004672|GO:0006468	Serine/threonine/dual specificity protein kinase, catalytic domain, Protein kinase domain, Protein kinase-like domain, AMPK, C-terminal adenylate sensor domain, Ubiquitin-associated domain (UBA), Protein kinase, ATP binding site, Serine/threonine-protein kinase, active site, KA1 domain/Ssp2, C-terminal		No	n/a	No
Zt09_model_1_00236	Cluster_000233	5	1A5.g240	1E4.g233	3D1.g237	3D7.g248	Zt09_model_1_00236	Core	5	Protein kise domain, Adenylate sensor of SNF1-like protein kise, Ubiquitin associated domain (UBA)							GO:0004672|GO:0005524|GO:0006468|GO:0004674|GO:0004672|GO:0006468|GO:0005524	Protein kise domain, AMPK, C-termil adenylate sensor domain, Protein kise-like domain, Ubiquitin-associated domain (UBA), Serine/threonine-protein kise, active site, Protein kise, ATP binding site, Serine/threonine/dual specificity protein kise, catalytic domain, KA1 domain/Ssp2, C-termil		No	n/a	No
1A5.g241	Cluster_000234	5	1A5.g241	1E4.g234	3D1.g238	3D7.g249	Zt09_model_1_00237	Core	5											No	n/a	No
1E4.g234	Cluster_000234	5	1A5.g241	1E4.g234	3D1.g238	3D7.g249	Zt09_model_1_00237	Core	5											No	n/a	No
3D1.g238	Cluster_000234	5	1A5.g241	1E4.g234	3D1.g238	3D7.g249	Zt09_model_1_00237	Core	5											No	n/a	No
3D7.g249	Cluster_000234	5	1A5.g241	1E4.g234	3D1.g238	3D7.g249	Zt09_model_1_00237	Core	5											No	n/a	No
Zt09_model_1_00237	Cluster_000234	5	1A5.g241	1E4.g234	3D1.g238	3D7.g249	Zt09_model_1_00237	Core	5											No	n/a	No
1A5.g242	Cluster_000235	5	1A5.g242	1E4.g235	3D1.g239	3D7.g250	Zt09_model_1_00238	Core	5	Protein of unknown function (DUF3405)			1	1	1	1		Protein of unknown function DUF3405		No	n/a	No
1E4.g235	Cluster_000235	5	1A5.g242	1E4.g235	3D1.g239	3D7.g250	Zt09_model_1_00238	Core	5	Protein of unknown function (DUF3405)			1	1	1	1		Protein of unknown function DUF3405		No	n/a	No
3D1.g239	Cluster_000235	5	1A5.g242	1E4.g235	3D1.g239	3D7.g250	Zt09_model_1_00238	Core	5	Protein of unknown function (DUF3405)			1	1	1	1		Protein of unknown function DUF3405		No	n/a	No
3D7.g250	Cluster_000235	5	1A5.g242	1E4.g235	3D1.g239	3D7.g250	Zt09_model_1_00238	Core	5	Protein of unknown function (DUF3405)			1	1	1	1		Protein of unknown function DUF3405		No	n/a	No
Zt09_model_1_00238	Cluster_000235	5	1A5.g242	1E4.g235	3D1.g239	3D7.g250	Zt09_model_1_00238	Core	5	Protein of unknown function (DUF3405)			1	1	1	1		Protein of unknown function DUF3405		No	n/a	No
1A5.g243	Cluster_000236	4	1A5.g243	1E4.g236	3D1.g240	3D7.g251		Accessory	4	Exosome complex exonuclease RRP4 N-terminal region							GO:0000178|GO:0003723|GO:0003723	Exosome complex RNA-binding protein 1/RRP40/RRP4, K Homology domain, type 1, Exosome complex component, N-terminal domain, Nucleic acid-binding, OB-fold		No	n/a	No
1E4.g236	Cluster_000236	4	1A5.g243	1E4.g236	3D1.g240	3D7.g251		Accessory	4	Exosome complex exonuclease RRP4 N-terminal region							GO:0000178|GO:0003723|GO:0003723	Nucleic acid-binding, OB-fold, Exosome complex RNA-binding protein 1/RRP40/RRP4, K Homology domain, type 1, Exosome complex component, N-terminal domain		No	n/a	No
3D1.g240	Cluster_000236	4	1A5.g243	1E4.g236	3D1.g240	3D7.g251		Accessory	4	Exosome complex exonuclease RRP4 N-terminal region							GO:0003723|GO:0000178|GO:0003723	Nucleic acid-binding, OB-fold, Exosome complex component, N-terminal domain, K Homology domain, type 1, Exosome complex RNA-binding protein 1/RRP40/RRP4		No	n/a	No
3D7.g251	Cluster_000236	4	1A5.g243	1E4.g236	3D1.g240	3D7.g251		Accessory	4	Exosome complex exonuclease RRP4 N-terminal region							GO:0000178|GO:0003723|GO:0003723	Nucleic acid-binding, OB-fold, Exosome complex RNA-binding protein 1/RRP40/RRP4, Exosome complex component, N-terminal domain, K Homology domain, type 1		No	n/a	No
1A5.g244	Cluster_000237	5	1A5.g244	1E4.g237	3D1.g241	3D7.g252	Zt09_model_1_00239	Core	5	Chitin synthase N-terminal, Chitin synthase			5	8	4	7	GO:0004100|GO:0004100|GO:0006031|GO:0016758	Chitin synthase N-terminal, Fungal chitin synthase, Chitin synthase, Nucleotide-diphospho-sugar transferases	KEGG: 00520+2.4.1.16|MetaCyc: PWY-6981	No	n/a	No
1E4.g237	Cluster_000237	5	1A5.g244	1E4.g237	3D1.g241	3D7.g252	Zt09_model_1_00239	Core	5	Chitin synthase N-terminal, Chitin synthase			5	8	4	7	GO:0004100|GO:0004100|GO:0006031|GO:0016758	Chitin synthase N-terminal, Fungal chitin synthase, Chitin synthase, Nucleotide-diphospho-sugar transferases	KEGG: 00520+2.4.1.16|MetaCyc: PWY-6981	No	n/a	No
3D1.g241	Cluster_000237	5	1A5.g244	1E4.g237	3D1.g241	3D7.g252	Zt09_model_1_00239	Core	5	Chitin synthase N-terminal, Chitin synthase			5	8	4	7	GO:0004100|GO:0004100|GO:0006031|GO:0016758	Chitin synthase N-terminal, Fungal chitin synthase, Chitin synthase, Nucleotide-diphospho-sugar transferases	KEGG: 00520+2.4.1.16|MetaCyc: PWY-6981	No	n/a	No
3D7.g252	Cluster_000237	5	1A5.g244	1E4.g237	3D1.g241	3D7.g252	Zt09_model_1_00239	Core	5	Chitin synthase, Chitin synthase N-terminal			5	8	4	7	GO:0016758|GO:0004100|GO:0006031|GO:0004100	Chitin synthase, Fungal chitin synthase, Nucleotide-diphospho-sugar transferases, Chitin synthase N-terminal	KEGG: 00520+2.4.1.16|MetaCyc: PWY-6981	No	n/a	No
Zt09_model_1_00239	Cluster_000237	5	1A5.g244	1E4.g237	3D1.g241	3D7.g252	Zt09_model_1_00239	Core	5	Chitin synthase N-termil, Chitin synthase, Exosome complex exonuclease RRP4 N-termil region			5	8	4	6	GO:0003723|GO:0004100|GO:0016758|GO:0004100|GO:0006031	K Homology domain, type 1, Nucleic acid-binding, OB-fold, Chitin synthase N-termil, Chitin synthase, Nucleotide-diphospho-sugar transferases, Fungal chitin synthase, Exosome complex component, N-termil domain	KEGG: 00520+2.4.1.16|MetaCyc: PWY-6981	No	n/a	No
1A5.g11494	Cluster_000238	12	1A5.g11494	1E4.g10675	3D1.g11531			Accessory	3											No	n/a	No
1A5.g11529	Cluster_000238	12	1A5.g11494	1E4.g10675	3D1.g11531			Accessory	3											No	n/a	No
1A5.g2039	Cluster_000238	12	1A5.g11494	1E4.g10675	3D1.g11531			Accessory	3											No	n/a	No
1A5.g245	Cluster_000238	12	1A5.g11494	1E4.g10675	3D1.g11531			Accessory	3											No	n/a	No
1A5.g275	Cluster_000238	12	1A5.g11494	1E4.g10675	3D1.g11531			Accessory	3											No	n/a	No
1A5.g5067	Cluster_000238	12	1A5.g11494	1E4.g10675	3D1.g11531			Accessory	3											No	n/a	No
1E4.g10675	Cluster_000238	12	1A5.g11494	1E4.g10675	3D1.g11531			Accessory	3											No	n/a	No
1E4.g11567	Cluster_000238	12	1A5.g11494	1E4.g10675	3D1.g11531			Accessory	3											No	n/a	No
1E4.g11888	Cluster_000238	12	1A5.g11494	1E4.g10675	3D1.g11531			Accessory	3											No	n/a	No
1E4.g3300	Cluster_000238	12	1A5.g11494	1E4.g10675	3D1.g11531			Accessory	3											No	n/a	No
1E4.g7422	Cluster_000238	12	1A5.g11494	1E4.g10675	3D1.g11531			Accessory	3											No	n/a	No
3D1.g11531	Cluster_000238	12	1A5.g11494	1E4.g10675	3D1.g11531			Accessory	3											No	n/a	No
1A5.g247	Cluster_000239	5	1A5.g247	1E4.g238	3D1.g242	3D7.g253	Zt09_model_1_00240	Core	5			secreted	1							No	n/a	No
1E4.g238	Cluster_000239	5	1A5.g247	1E4.g238	3D1.g242	3D7.g253	Zt09_model_1_00240	Core	5	DUF218 domain								Domain of unknown function DUF218		No	n/a	No
3D1.g242	Cluster_000239	5	1A5.g247	1E4.g238	3D1.g242	3D7.g253	Zt09_model_1_00240	Core	5											No	n/a	No
3D7.g253	Cluster_000239	5	1A5.g247	1E4.g238	3D1.g242	3D7.g253	Zt09_model_1_00240	Core	5											No	n/a	No
Zt09_model_1_00240	Cluster_000239	5	1A5.g247	1E4.g238	3D1.g242	3D7.g253	Zt09_model_1_00240	Core	5											No	n/a	No
1A5.g248	Cluster_000240	3	1A5.g248			3D7.g254	Zt09_model_1_00241	Accessory	3											No	n/a	No
3D7.g254	Cluster_000240	3	1A5.g248			3D7.g254	Zt09_model_1_00241	Accessory	3											No	n/a	No
Zt09_model_1_00241	Cluster_000240	3	1A5.g248			3D7.g254	Zt09_model_1_00241	Accessory	3											No	n/a	No
1A5.g249	Cluster_000241	4	1A5.g249	1E4.g242	3D1.g246		Zt09_model_1_00242	Accessory	4											No	n/a	No
1E4.g242	Cluster_000241	4	1A5.g249	1E4.g242	3D1.g246		Zt09_model_1_00242	Accessory	4											No	n/a	No
3D1.g246	Cluster_000241	4	1A5.g249	1E4.g242	3D1.g246		Zt09_model_1_00242	Accessory	4											No	n/a	No
Zt09_model_1_00242	Cluster_000241	4	1A5.g249	1E4.g242	3D1.g246		Zt09_model_1_00242	Accessory	4											No	n/a	No
1A5.g250	Cluster_000242	5	1A5.g250	1E4.g243	3D1.g247	3D7.g256	Zt09_model_1_00243	Core	5	Tetrahydrofolate dehydrogenase/cyclohydrolase, catalytic domain, Tetrahydrofolate dehydrogenase/cyclohydrolase, NAD(P)-binding domain, Formate--tetrahydrofolate ligase							GO:0004329|GO:0005524|GO:0009396|GO:0003824|GO:0004488|GO:0009396|GO:0055114|GO:0003824|GO:0009396|GO:0055114	Formate-tetrahydrofolate ligase, FTHFS, conserved site, Tetrahydrofolate dehydrogenase/cyclohydrolase, catalytic domain, P-loop containing nucleoside triphosphate hydrolase, NAD(P)-binding domain, Tetrahydrofolate dehydrogenase/cyclohydrolase, NAD(P)-binding domain, Formate-tetrahydrofolate ligase, FTHFS, Tetrahydrofolate dehydrogenase/cyclohydrolase, Tetrahydrofolate dehydrogenase/cyclohydrolase…	KEGG: 00670+6.3.4.3|KEGG: 00720+6.3.4.3|MetaCyc: PWY-1722|MetaCyc: PWY-2161|MetaCyc: PWY-2201|MetaCyc: PWY-3841|UniPathway: UPA00193, KEGG: 00670+1.5.1.5+3.5.4.9|KEGG: 00720+1.5.1.5+3.5.4.9|MetaCyc: PWY-1722|MetaCyc: PWY-2201|MetaCyc: PWY-3841|MetaCyc: PWY-5030|MetaCyc: PWY-5497|MetaCyc: PWY-6613|UniPathway: UPA00193	No	n/a	No
1E4.g243	Cluster_000242	5	1A5.g250	1E4.g243	3D1.g247	3D7.g256	Zt09_model_1_00243	Core	5	Formate--tetrahydrofolate ligase, Tetrahydrofolate dehydrogenase/cyclohydrolase, NAD(P)-binding domain, Tetrahydrofolate dehydrogenase/cyclohydrolase, catalytic domain							GO:0004329|GO:0005524|GO:0009396|GO:0003824|GO:0004488|GO:0009396|GO:0055114|GO:0003824|GO:0009396|GO:0055114	P-loop containing nucleoside triphosphate hydrolase, Formate-tetrahydrofolate ligase, FTHFS, Tetrahydrofolate dehydrogenase/cyclohydrolase, NAD(P)-binding domain, Formate-tetrahydrofolate ligase, FTHFS, conserved site, Tetrahydrofolate dehydrogenase/cyclohydrolase, conserved site, Tetrahydrofolate dehydrogenase/cyclohydrolase, NAD(P)-binding domain, Tetrahydrofolate dehydrogenase/cyclohydrolase, …	KEGG: 00670+6.3.4.3|KEGG: 00720+6.3.4.3|MetaCyc: PWY-1722|MetaCyc: PWY-2161|MetaCyc: PWY-2201|MetaCyc: PWY-3841|UniPathway: UPA00193, KEGG: 00670+1.5.1.5+3.5.4.9|KEGG: 00720+1.5.1.5+3.5.4.9|MetaCyc: PWY-1722|MetaCyc: PWY-2201|MetaCyc: PWY-3841|MetaCyc: PWY-5030|MetaCyc: PWY-5497|MetaCyc: PWY-6613|UniPathway: UPA00193	No	n/a	No
3D1.g247	Cluster_000242	5	1A5.g250	1E4.g243	3D1.g247	3D7.g256	Zt09_model_1_00243	Core	5	Tetrahydrofolate dehydrogenase/cyclohydrolase, catalytic domain, Formate--tetrahydrofolate ligase, Tetrahydrofolate dehydrogenase/cyclohydrolase, NAD(P)-binding domain							GO:0004329|GO:0005524|GO:0009396|GO:0003824|GO:0004488|GO:0009396|GO:0055114|GO:0003824|GO:0009396|GO:0055114	P-loop containing nucleoside triphosphate hydrolase, Formate-tetrahydrofolate ligase, FTHFS, Tetrahydrofolate dehydrogenase/cyclohydrolase, NAD(P)-binding domain, Formate-tetrahydrofolate ligase, FTHFS, conserved site, Tetrahydrofolate dehydrogenase/cyclohydrolase, conserved site, Tetrahydrofolate dehydrogenase/cyclohydrolase, catalytic domain, Tetrahydrofolate dehydrogenase/cyclohydrolase, NAD(P…	KEGG: 00670+6.3.4.3|KEGG: 00720+6.3.4.3|MetaCyc: PWY-1722|MetaCyc: PWY-2161|MetaCyc: PWY-2201|MetaCyc: PWY-3841|UniPathway: UPA00193, KEGG: 00670+1.5.1.5+3.5.4.9|KEGG: 00720+1.5.1.5+3.5.4.9|MetaCyc: PWY-1722|MetaCyc: PWY-2201|MetaCyc: PWY-3841|MetaCyc: PWY-5030|MetaCyc: PWY-5497|MetaCyc: PWY-6613|UniPathway: UPA00193	No	n/a	No
3D7.g256	Cluster_000242	5	1A5.g250	1E4.g243	3D1.g247	3D7.g256	Zt09_model_1_00243	Core	5	Tetrahydrofolate dehydrogenase/cyclohydrolase, catalytic domain, Tetrahydrofolate dehydrogenase/cyclohydrolase, NAD(P)-binding domain, Formate--tetrahydrofolate ligase							GO:0003824|GO:0004488|GO:0009396|GO:0055114|GO:0004329|GO:0005524|GO:0009396|GO:0003824|GO:0009396|GO:0055114	Tetrahydrofolate dehydrogenase/cyclohydrolase, catalytic domain, Tetrahydrofolate dehydrogenase/cyclohydrolase, NAD(P)-binding domain, Formate-tetrahydrofolate ligase, FTHFS, conserved site, Tetrahydrofolate dehydrogenase/cyclohydrolase, conserved site, Formate-tetrahydrofolate ligase, FTHFS, Tetrahydrofolate dehydrogenase/cyclohydrolase, P-loop containing nucleoside triphosphate hydrolase, NAD(P…	KEGG: 00670+1.5.1.5+3.5.4.9|KEGG: 00720+1.5.1.5+3.5.4.9|MetaCyc: PWY-1722|MetaCyc: PWY-2201|MetaCyc: PWY-3841|MetaCyc: PWY-5030|MetaCyc: PWY-5497|MetaCyc: PWY-6613|UniPathway: UPA00193, KEGG: 00670+6.3.4.3|KEGG: 00720+6.3.4.3|MetaCyc: PWY-1722|MetaCyc: PWY-2161|MetaCyc: PWY-2201|MetaCyc: PWY-3841|UniPathway: UPA00193	No	n/a	No
Zt09_model_1_00243	Cluster_000242	5	1A5.g250	1E4.g243	3D1.g247	3D7.g256	Zt09_model_1_00243	Core	5	Formate--tetrahydrofolate ligase, Tetrahydrofolate dehydrogese/cyclohydrolase, catalytic domain, Tetrahydrofolate dehydrogese/cyclohydrolase, D(P)-binding domain							GO:0004329|GO:0005524|GO:0009396|GO:0003824|GO:0004488|GO:0009396|GO:0055114|GO:0003824|GO:0009396|GO:0055114	Formate-tetrahydrofolate ligase, FTHFS, P-loop containing nucleoside triphosphate hydrolase, Formate-tetrahydrofolate ligase, FTHFS, conserved site, Tetrahydrofolate dehydrogese/cyclohydrolase, Tetrahydrofolate dehydrogese/cyclohydrolase, catalytic domain, D(P)-binding domain, Tetrahydrofolate dehydrogese/cyclohydrolase, D(P)-binding domain, Tetrahydrofolate dehydrogese/cyclohydrolase, conserved …	KEGG: 00670+6.3.4.3|KEGG: 00720+6.3.4.3|MetaCyc: PWY-1722|MetaCyc: PWY-2161|MetaCyc: PWY-2201|MetaCyc: PWY-3841|UniPathway: UPA00193, KEGG: 00670+1.5.1.5+3.5.4.9|KEGG: 00720+1.5.1.5+3.5.4.9|MetaCyc: PWY-1722|MetaCyc: PWY-2201|MetaCyc: PWY-3841|MetaCyc: PWY-5030|MetaCyc: PWY-5497|MetaCyc: PWY-6613|UniPathway: UPA00193	No	n/a	No
1A5.g251	Cluster_000243	5	1A5.g251	1E4.g244	3D1.g248	3D7.g257	Zt09_model_1_00244	Core	5	WD domain, G-beta repeat							GO:0005515|GO:0003743|GO:0005737|GO:0005852	WD40/YVTN repeat-like-containing domain, WD40-repeat-containing domain, WD40 repeat, WD40 repeat, conserved site, Eukaryotic translation initiation factor 3 subunit I		No	n/a	No
1E4.g244	Cluster_000243	5	1A5.g251	1E4.g244	3D1.g248	3D7.g257	Zt09_model_1_00244	Core	5	WD domain, G-beta repeat							GO:0005515|GO:0003743|GO:0005737|GO:0005852	WD40/YVTN repeat-like-containing domain, WD40-repeat-containing domain, WD40 repeat, WD40 repeat, conserved site, Eukaryotic translation initiation factor 3 subunit I		No	n/a	No
3D1.g248	Cluster_000243	5	1A5.g251	1E4.g244	3D1.g248	3D7.g257	Zt09_model_1_00244	Core	5	WD domain, G-beta repeat							GO:0005515|GO:0003743|GO:0005737|GO:0005852	WD40/YVTN repeat-like-containing domain, WD40-repeat-containing domain, WD40 repeat, WD40 repeat, conserved site, Eukaryotic translation initiation factor 3 subunit I		No	n/a	No
3D7.g257	Cluster_000243	5	1A5.g251	1E4.g244	3D1.g248	3D7.g257	Zt09_model_1_00244	Core	5	WD domain, G-beta repeat							GO:0005515|GO:0003743|GO:0005737|GO:0005852	WD40-repeat-containing domain, WD40 repeat, WD40/YVTN repeat-like-containing domain, Eukaryotic translation initiation factor 3 subunit I, WD40 repeat, conserved site		No	n/a	No
Zt09_model_1_00244	Cluster_000243	5	1A5.g251	1E4.g244	3D1.g248	3D7.g257	Zt09_model_1_00244	Core	5	WD domain, G-beta repeat							GO:0005515|GO:0003743|GO:0005737|GO:0005852	WD40-repeat-containing domain, WD40 repeat, Eukaryotic translation initiation factor 3 subunit I, WD40/YVTN repeat-like-containing domain, WD40 repeat, conserved site		No	n/a	No
1A5.g252	Cluster_000244	5	1A5.g252	1E4.g245	3D1.g249	3D7.g258	Zt09_model_1_00245	Core	5		secreted	secreted	1			1				Yes	0.976	No
1E4.g245	Cluster_000244	5	1A5.g252	1E4.g245	3D1.g249	3D7.g258	Zt09_model_1_00245	Core	5		secreted	secreted	1			1				Yes	0.975	No
3D1.g249	Cluster_000244	5	1A5.g252	1E4.g245	3D1.g249	3D7.g258	Zt09_model_1_00245	Core	5		secreted	secreted	1			1				Yes	0.808	No
3D7.g258	Cluster_000244	5	1A5.g252	1E4.g245	3D1.g249	3D7.g258	Zt09_model_1_00245	Core	5		secreted	secreted	1			1				Yes	0.808	No
Zt09_model_1_00245	Cluster_000244	5	1A5.g252	1E4.g245	3D1.g249	3D7.g258	Zt09_model_1_00245	Core	5		secreted	secreted	1			1				Yes	n/a	No
1A5.g253	Cluster_000245	5	1A5.g253	1E4.g246	3D1.g250	3D7.g259	Zt09_model_1_00246	Core	5		secreted	secreted	1							Yes	0.643	No
1E4.g246	Cluster_000245	5	1A5.g253	1E4.g246	3D1.g250	3D7.g259	Zt09_model_1_00246	Core	5		secreted	secreted	1							Yes	0.52	No
3D1.g250	Cluster_000245	5	1A5.g253	1E4.g246	3D1.g250	3D7.g259	Zt09_model_1_00246	Core	5		secreted	secreted	1							Yes	0.555	No
3D7.g259	Cluster_000245	5	1A5.g253	1E4.g246	3D1.g250	3D7.g259	Zt09_model_1_00246	Core	5		secreted	secreted	1							Yes	0.642	No
Zt09_model_1_00246	Cluster_000245	5	1A5.g253	1E4.g246	3D1.g250	3D7.g259	Zt09_model_1_00246	Core	5		secreted	secreted	1							Yes	n/a	No
1A5.g254	Cluster_000246	5	1A5.g254	1E4.g247	3D1.g251	3D7.g260	Zt09_model_1_00247	Core	5	Snf7							GO:0007034	Snf7 family		No	n/a	No
1E4.g247	Cluster_000246	5	1A5.g254	1E4.g247	3D1.g251	3D7.g260	Zt09_model_1_00247	Core	5	Snf7							GO:0007034	Snf7 family		No	n/a	No
3D1.g251	Cluster_000246	5	1A5.g254	1E4.g247	3D1.g251	3D7.g260	Zt09_model_1_00247	Core	5	Snf7							GO:0007034	Snf7 family		No	n/a	No
3D7.g260	Cluster_000246	5	1A5.g254	1E4.g247	3D1.g251	3D7.g260	Zt09_model_1_00247	Core	5	Snf7							GO:0007034	Snf7 family		No	n/a	No
Zt09_model_1_00247	Cluster_000246	5	1A5.g254	1E4.g247	3D1.g251	3D7.g260	Zt09_model_1_00247	Core	5	Snf7							GO:0007034	Snf7 family		No	n/a	No
1A5.g255	Cluster_000247	2	1A5.g255				Zt09_model_1_00248	Accessory	2	Telomere capping, CST complex subunit							GO:0016233|GO:0043047|GO:1990879	CST complex subunit Ten1, fungal		No	n/a	No
Zt09_model_1_00248	Cluster_000247	2	1A5.g255				Zt09_model_1_00248	Accessory	2	Telomere capping, CST complex subunit							GO:0010833|GO:0043047|GO:1990879	CST complex subunit Ten1, fungal		No	n/a	No
1A5.g257	Cluster_000248	4	1A5.g257	1E4.g249	3D1.g253		Zt09_model_1_00250	Accessory	4		secreted	secreted	1							Yes	0.999	Yes
1E4.g249	Cluster_000248	4	1A5.g257	1E4.g249	3D1.g253		Zt09_model_1_00250	Accessory	4		secreted	secreted	1							Yes	1	Yes
3D1.g253	Cluster_000248	4	1A5.g257	1E4.g249	3D1.g253		Zt09_model_1_00250	Accessory	4		secreted	secreted	1							Yes	0.999	Yes
Zt09_model_1_00250	Cluster_000248	4	1A5.g257	1E4.g249	3D1.g253		Zt09_model_1_00250	Accessory	4		secreted	secreted	1							Yes	n/a	Yes
1A5.g11555	Cluster_000249	7	1A5.g11555		3D1.g11965			Accessory	2											No	n/a	No
1A5.g11891	Cluster_000249	7	1A5.g11555		3D1.g11965			Accessory	2											No	n/a	No
1A5.g11893	Cluster_000249	7	1A5.g11555		3D1.g11965			Accessory	2											No	n/a	No
1A5.g258	Cluster_000249	7	1A5.g11555		3D1.g11965			Accessory	2											No	n/a	No
3D1.g11965	Cluster_000249	7	1A5.g11555		3D1.g11965			Accessory	2											No	n/a	No
3D1.g7769	Cluster_000249	7	1A5.g11555		3D1.g11965			Accessory	2											No	n/a	No
3D1.g9139	Cluster_000249	7	1A5.g11555		3D1.g11965			Accessory	2											No	n/a	No
1A5.g259	Cluster_000250	5	1A5.g259	1E4.g250	3D1.g254	3D7.g262	Zt09_model_1_00251	Core	5	Glutamine synthetase, catalytic domain, Glutamine synthetase, beta-Grasp domain							GO:0004356|GO:0006807|GO:0004356|GO:0006542|GO:0006807|GO:0003824	Glutamine synthetase, catalytic domain, Glutamine synthetase, beta-Grasp domain, Glutamine synthetase/guanido kinase, catalytic domain, Glutamine synthetase, glycine-rich site, Glutamine synthetase, N-terminal conserved site	KEGG: 00220+6.3.1.2|KEGG: 00250+6.3.1.2|KEGG: 00630+6.3.1.2|KEGG: 00910+6.3.1.2|MetaCyc: PWY-381|MetaCyc: PWY-5675|MetaCyc: PWY-6549|MetaCyc: PWY-6963|MetaCyc: PWY-6964, Reactome: REACT_13	No	n/a	No
1E4.g250	Cluster_000250	5	1A5.g259	1E4.g250	3D1.g254	3D7.g262	Zt09_model_1_00251	Core	5	Glutamine synthetase, catalytic domain, Glutamine synthetase, beta-Grasp domain							GO:0004356|GO:0006807|GO:0004356|GO:0006542|GO:0006807|GO:0003824	Glutamine synthetase, catalytic domain, Glutamine synthetase, beta-Grasp domain, Glutamine synthetase, glycine-rich site, Glutamine synthetase/guanido kinase, catalytic domain, Glutamine synthetase, N-terminal conserved site	KEGG: 00220+6.3.1.2|KEGG: 00250+6.3.1.2|KEGG: 00630+6.3.1.2|KEGG: 00910+6.3.1.2|MetaCyc: PWY-381|MetaCyc: PWY-5675|MetaCyc: PWY-6549|MetaCyc: PWY-6963|MetaCyc: PWY-6964, Reactome: REACT_13	No	n/a	No
3D1.g254	Cluster_000250	5	1A5.g259	1E4.g250	3D1.g254	3D7.g262	Zt09_model_1_00251	Core	5	Glutamine synthetase, catalytic domain, Glutamine synthetase, beta-Grasp domain							GO:0004356|GO:0006807|GO:0004356|GO:0006542|GO:0006807|GO:0003824	Glutamine synthetase, catalytic domain, Glutamine synthetase, glycine-rich site, Glutamine synthetase, beta-Grasp domain, Glutamine synthetase, N-terminal conserved site, Glutamine synthetase/guanido kinase, catalytic domain	KEGG: 00220+6.3.1.2|KEGG: 00250+6.3.1.2|KEGG: 00630+6.3.1.2|KEGG: 00910+6.3.1.2|MetaCyc: PWY-381|MetaCyc: PWY-5675|MetaCyc: PWY-6549|MetaCyc: PWY-6963|MetaCyc: PWY-6964, Reactome: REACT_13	No	n/a	No
3D7.g262	Cluster_000250	5	1A5.g259	1E4.g250	3D1.g254	3D7.g262	Zt09_model_1_00251	Core	5	Glutamine synthetase, catalytic domain, Glutamine synthetase, beta-Grasp domain							GO:0004356|GO:0006807|GO:0004356|GO:0006542|GO:0006807|GO:0003824	Glutamine synthetase, glycine-rich site, Glutamine synthetase, N-terminal conserved site, Glutamine synthetase, catalytic domain, Glutamine synthetase, beta-Grasp domain, Glutamine synthetase/guanido kinase, catalytic domain	KEGG: 00220+6.3.1.2|KEGG: 00250+6.3.1.2|KEGG: 00630+6.3.1.2|KEGG: 00910+6.3.1.2|MetaCyc: PWY-381|MetaCyc: PWY-5675|MetaCyc: PWY-6549|MetaCyc: PWY-6963|MetaCyc: PWY-6964, Reactome: REACT_13	No	n/a	No
Zt09_model_1_00251	Cluster_000250	5	1A5.g259	1E4.g250	3D1.g254	3D7.g262	Zt09_model_1_00251	Core	5	Glutamine synthetase, beta-Grasp domain, Glutamine synthetase, catalytic domain							GO:0004356|GO:0006542|GO:0006807|GO:0004356|GO:0006807|GO:0003824	Glutamine synthetase, beta-Grasp domain, Glutamine synthetase, N-termil conserved site, Glutamine synthetase, catalytic domain, Glutamine synthetase, glycine-rich site, Glutamine synthetase/guanido kise, catalytic domain	KEGG: 00220+6.3.1.2|KEGG: 00250+6.3.1.2|KEGG: 00630+6.3.1.2|KEGG: 00910+6.3.1.2|MetaCyc: PWY-381|MetaCyc: PWY-5675|MetaCyc: PWY-6549|MetaCyc: PWY-6963|MetaCyc: PWY-6964, Reactome: REACT_13	No	n/a	No
1A5.g260	Cluster_000251	5	1A5.g260	1E4.g251	3D1.g255	3D7.g263	Zt09_model_1_00252	Core	5	Mediator of RNA polymerase II transcription subunit 1							GO:0001104|GO:0006357|GO:0016592	Mediator complex, subunit Med1		No	n/a	No
1E4.g251	Cluster_000251	5	1A5.g260	1E4.g251	3D1.g255	3D7.g263	Zt09_model_1_00252	Core	5	Mediator of RNA polymerase II transcription subunit 1							GO:0001104|GO:0006357|GO:0016592	Mediator complex, subunit Med1		No	n/a	No
3D1.g255	Cluster_000251	5	1A5.g260	1E4.g251	3D1.g255	3D7.g263	Zt09_model_1_00252	Core	5	Mediator of RNA polymerase II transcription subunit 1							GO:0001104|GO:0006357|GO:0016592	Mediator complex, subunit Med1		No	n/a	No
3D7.g263	Cluster_000251	5	1A5.g260	1E4.g251	3D1.g255	3D7.g263	Zt09_model_1_00252	Core	5	Mediator of RNA polymerase II transcription subunit 1							GO:0001104|GO:0006357|GO:0016592	Mediator complex, subunit Med1		No	n/a	No
Zt09_model_1_00252	Cluster_000251	5	1A5.g260	1E4.g251	3D1.g255	3D7.g263	Zt09_model_1_00252	Core	5	Mediator of R polymerase II transcription subunit 1							GO:0001104|GO:0006357|GO:0016592	Mediator complex, subunit Med1		No	n/a	No
1A5.g261	Cluster_000252	5	1A5.g261	1E4.g252	3D1.g256	3D7.g264	Zt09_model_1_00253	Core	5	Secretory lipase	secreted	secreted	1			1	GO:0004806|GO:0016042	Alpha/Beta hydrolase fold, Lipase, secreted	KEGG: 00561+3.1.1.3|MetaCyc: PWY-6857	Yes	1	No
1E4.g252	Cluster_000252	5	1A5.g261	1E4.g252	3D1.g256	3D7.g264	Zt09_model_1_00253	Core	5	Secretory lipase	secreted	secreted	1			1	GO:0004806|GO:0016042	Alpha/Beta hydrolase fold, Lipase, secreted	KEGG: 00561+3.1.1.3|MetaCyc: PWY-6857	Yes	1	No
3D1.g256	Cluster_000252	5	1A5.g261	1E4.g252	3D1.g256	3D7.g264	Zt09_model_1_00253	Core	5	Secretory lipase	secreted	secreted	1			1	GO:0004806|GO:0016042	Alpha/Beta hydrolase fold, Lipase, secreted	KEGG: 00561+3.1.1.3|MetaCyc: PWY-6857	Yes	1	No
3D7.g264	Cluster_000252	5	1A5.g261	1E4.g252	3D1.g256	3D7.g264	Zt09_model_1_00253	Core	5	Secretory lipase	secreted	secreted	1			1	GO:0004806|GO:0016042	Lipase, secreted, Alpha/Beta hydrolase fold	KEGG: 00561+3.1.1.3|MetaCyc: PWY-6857	Yes	n/a	No
Zt09_model_1_00253	Cluster_000252	5	1A5.g261	1E4.g252	3D1.g256	3D7.g264	Zt09_model_1_00253	Core	5	Secretory lipase			2	2	1	2	GO:0004806|GO:0016042	Lipase, secreted, Alpha/Beta hydrolase fold	KEGG: 00561+3.1.1.3|MetaCyc: PWY-6857	No	n/a	No
1A5.g262	Cluster_000253	5	1A5.g262	1E4.g253	3D1.g257	3D7.g265	Zt09_model_1_00254	Core	5	Cytochrome b5-like Heme/Steroid binding domain, FMN-dependent dehydrogenase							GO:0010181|GO:0016491|GO:0055114|GO:0003824|GO:0016491	Alpha-hydroxy acid dehydrogenase, FMN-dependent, Aldolase-type TIM barrel, Cytochrome b5-like heme/steroid binding domain, FMN-dependent dehydrogenase		No	n/a	No
1E4.g253	Cluster_000253	5	1A5.g262	1E4.g253	3D1.g257	3D7.g265	Zt09_model_1_00254	Core	5	FMN-dependent dehydrogenase, Cytochrome b5-like Heme/Steroid binding domain							GO:0016491|GO:0003824|GO:0010181|GO:0016491|GO:0055114	Cytochrome b5-like heme/steroid binding domain, FMN-dependent dehydrogenase, Aldolase-type TIM barrel, Alpha-hydroxy acid dehydrogenase, FMN-dependent		No	n/a	No
3D1.g257	Cluster_000253	5	1A5.g262	1E4.g253	3D1.g257	3D7.g265	Zt09_model_1_00254	Core	5	FMN-dependent dehydrogenase, Cytochrome b5-like Heme/Steroid binding domain							GO:0016491|GO:0003824|GO:0010181|GO:0016491|GO:0055114	Cytochrome b5-like heme/steroid binding domain, FMN-dependent dehydrogenase, Aldolase-type TIM barrel, Alpha-hydroxy acid dehydrogenase, FMN-dependent		No	n/a	No
3D7.g265	Cluster_000253	5	1A5.g262	1E4.g253	3D1.g257	3D7.g265	Zt09_model_1_00254	Core	5	Cytochrome b5-like Heme/Steroid binding domain, FMN-dependent dehydrogenase							GO:0010181|GO:0016491|GO:0055114|GO:0016491|GO:0003824	Cytochrome b5-like heme/steroid binding domain, Alpha-hydroxy acid dehydrogenase, FMN-dependent, FMN-dependent dehydrogenase, Aldolase-type TIM barrel		No	n/a	No
Zt09_model_1_00254	Cluster_000253	5	1A5.g262	1E4.g253	3D1.g257	3D7.g265	Zt09_model_1_00254	Core	5	FMN-dependent dehydrogese, Cytochrome b5-like Heme/Steroid binding domain							GO:0003824|GO:0016491|GO:0010181|GO:0016491|GO:0055114	Aldolase-type TIM barrel, Cytochrome b5-like heme/steroid binding domain, FMN-dependent dehydrogese, Alpha-hydroxy acid dehydrogese, FMN-dependent		No	n/a	No
1A5.g267	Cluster_000254	2	1A5.g267			3D7.g403		Accessory	2											No	n/a	No
3D7.g403	Cluster_000254	2	1A5.g267			3D7.g403		Accessory	2											No	n/a	No
1A5.g269	Cluster_000255	5	1A5.g269	1E4.g254	3D1.g258	3D7.g266	Zt09_model_1_00255	Core	5	Peroxidase, family 2	secreted	secreted	1	1	1		GO:0004601	Chloroperoxidase		No	n/a	No
1E4.g254	Cluster_000255	5	1A5.g269	1E4.g254	3D1.g258	3D7.g266	Zt09_model_1_00255	Core	5	Peroxidase, family 2	secreted	secreted	1	1	1		GO:0004601	Chloroperoxidase		No	n/a	No
3D1.g258	Cluster_000255	5	1A5.g269	1E4.g254	3D1.g258	3D7.g266	Zt09_model_1_00255	Core	5	Peroxidase, family 2	secreted	secreted	1	1	1		GO:0004601	Chloroperoxidase		Yes	n/a	No
3D7.g266	Cluster_000255	5	1A5.g269	1E4.g254	3D1.g258	3D7.g266	Zt09_model_1_00255	Core	5	Peroxidase, family 2	secreted	secreted	1	1	1		GO:0004601	Chloroperoxidase		No	n/a	No
Zt09_model_1_00255	Cluster_000255	5	1A5.g269	1E4.g254	3D1.g258	3D7.g266	Zt09_model_1_00255	Core	5	Peroxidase, family 2	secreted	secreted	1	1	1		GO:0004601	Chloroperoxidase		No	n/a	No
1A5.g270	Cluster_000256	5	1A5.g270	1E4.g255	3D1.g259	3D7.g267	Zt09_model_1_00256	Core	5	Alpha/beta hydrolase family	secreted	secreted	1					Alpha/beta hydrolase fold-1, Alpha/Beta hydrolase fold		Yes	0.692	No
1E4.g255	Cluster_000256	5	1A5.g270	1E4.g255	3D1.g259	3D7.g267	Zt09_model_1_00256	Core	5	Alpha/beta hydrolase family	secreted	secreted	1					Alpha/beta hydrolase fold-1, Alpha/Beta hydrolase fold		Yes	0.714	No
3D1.g259	Cluster_000256	5	1A5.g270	1E4.g255	3D1.g259	3D7.g267	Zt09_model_1_00256	Core	5	Alpha/beta hydrolase family	secreted	secreted	1					Alpha/beta hydrolase fold-1, Alpha/Beta hydrolase fold		Yes	0.706	No
3D7.g267	Cluster_000256	5	1A5.g270	1E4.g255	3D1.g259	3D7.g267	Zt09_model_1_00256	Core	5	Alpha/beta hydrolase family	secreted	secreted	1					Alpha/Beta hydrolase fold, Alpha/beta hydrolase fold-1		Yes	n/a	No
Zt09_model_1_00256	Cluster_000256	5	1A5.g270	1E4.g255	3D1.g259	3D7.g267	Zt09_model_1_00256	Core	5	Alpha/beta hydrolase family	secreted	secreted	1					Alpha/Beta hydrolase fold, Alpha/beta hydrolase fold-1		Yes	n/a	No
1A5.g271	Cluster_000257	5	1A5.g271	1E4.g256	3D1.g260	3D7.g268	Zt09_model_1_00257	Core	5	RNA polymerase II elongation factor ELL							GO:0006368|GO:0008023	Winged helix-turn-helix DNA-binding domain, RNA polymerase II elongation factor ELL, N-terminal		No	n/a	No
1E4.g256	Cluster_000257	5	1A5.g271	1E4.g256	3D1.g260	3D7.g268	Zt09_model_1_00257	Core	5	RNA polymerase II elongation factor ELL							GO:0006368|GO:0008023	Winged helix-turn-helix DNA-binding domain, RNA polymerase II elongation factor ELL, N-terminal		No	n/a	No
3D1.g260	Cluster_000257	5	1A5.g271	1E4.g256	3D1.g260	3D7.g268	Zt09_model_1_00257	Core	5	RNA polymerase II elongation factor ELL							GO:0006368|GO:0008023	Winged helix-turn-helix DNA-binding domain, RNA polymerase II elongation factor ELL, N-terminal		No	n/a	No
3D7.g268	Cluster_000257	5	1A5.g271	1E4.g256	3D1.g260	3D7.g268	Zt09_model_1_00257	Core	5	RNA polymerase II elongation factor ELL							GO:0006368|GO:0008023	RNA polymerase II elongation factor ELL, N-terminal, Winged helix-turn-helix DNA-binding domain		No	n/a	No
Zt09_model_1_00257	Cluster_000257	5	1A5.g271	1E4.g256	3D1.g260	3D7.g268	Zt09_model_1_00257	Core	5	R polymerase II elongation factor ELL							GO:0006368|GO:0008023	Winged helix-turn-helix D-binding domain, R polymerase II elongation factor ELL, N-termil		No	n/a	No
1A5.g272	Cluster_000258	5	1A5.g272	1E4.g257	3D1.g261	3D7.g269	Zt09_model_1_00258	Core	5	D-isomer specific 2-hydroxyacid dehydrogenase, NAD binding domain, D-isomer specific 2-hydroxyacid dehydrogenase, catalytic domain							GO:0051287|GO:0055114|GO:0008152|GO:0016616|GO:0051287|GO:0055114	NAD(P)-binding domain, D-isomer specific 2-hydroxyacid dehydrogenase, NAD-binding domain conserved site, D-isomer specific 2-hydroxyacid dehydrogenase, NAD-binding domain, D-isomer specific 2-hydroxyacid dehydrogenase, catalytic domain		No	n/a	No
1E4.g257	Cluster_000258	5	1A5.g272	1E4.g257	3D1.g261	3D7.g269	Zt09_model_1_00258	Core	5	D-isomer specific 2-hydroxyacid dehydrogenase, NAD binding domain, D-isomer specific 2-hydroxyacid dehydrogenase, catalytic domain							GO:0051287|GO:0055114|GO:0008152|GO:0016616|GO:0051287|GO:0055114	NAD(P)-binding domain, D-isomer specific 2-hydroxyacid dehydrogenase, NAD-binding domain, D-isomer specific 2-hydroxyacid dehydrogenase, NAD-binding domain conserved site, D-isomer specific 2-hydroxyacid dehydrogenase, catalytic domain		No	n/a	No
3D1.g261	Cluster_000258	5	1A5.g272	1E4.g257	3D1.g261	3D7.g269	Zt09_model_1_00258	Core	5	D-isomer specific 2-hydroxyacid dehydrogenase, NAD binding domain							GO:0051287|GO:0055114	NAD(P)-binding domain, D-isomer specific 2-hydroxyacid dehydrogenase, NAD-binding domain conserved site, D-isomer specific 2-hydroxyacid dehydrogenase, NAD-binding domain		No	n/a	No
3D7.g269	Cluster_000258	5	1A5.g272	1E4.g257	3D1.g261	3D7.g269	Zt09_model_1_00258	Core	5	D-isomer specific 2-hydroxyacid dehydrogenase, catalytic domain, D-isomer specific 2-hydroxyacid dehydrogenase, NAD binding domain							GO:0008152|GO:0016616|GO:0051287|GO:0055114|GO:0051287|GO:0055114	D-isomer specific 2-hydroxyacid dehydrogenase, NAD-binding domain conserved site, D-isomer specific 2-hydroxyacid dehydrogenase, catalytic domain, NAD(P)-binding domain, D-isomer specific 2-hydroxyacid dehydrogenase, NAD-binding domain		No	n/a	No
Zt09_model_1_00258	Cluster_000258	5	1A5.g272	1E4.g257	3D1.g261	3D7.g269	Zt09_model_1_00258	Core	5	D-isomer specific 2-hydroxyacid dehydrogese, catalytic domain, D-isomer specific 2-hydroxyacid dehydrogese, D binding domain							GO:0008152|GO:0016616|GO:0051287|GO:0055114|GO:0051287|GO:0055114	D(P)-binding domain, D-isomer specific 2-hydroxyacid dehydrogese, catalytic domain, D-isomer specific 2-hydroxyacid dehydrogese, D-binding domain, D-isomer specific 2-hydroxyacid dehydrogese, D-binding domain conserved site		No	n/a	No
1A5.g273	Cluster_000259	5	1A5.g273	1E4.g258	3D1.g262	3D7.g270	Zt09_model_1_00259	Core	5	Glutathione S-transferase, C-terminal domain, Glutathione S-transferase, N-terminal domain							GO:0005515	Glutathione S-transferase, C-terminal-like, Glutathione S-transferase, C-terminal, Thioredoxin-like fold, Glutathione S-transferase, N-terminal		No	n/a	No
1E4.g258	Cluster_000259	5	1A5.g273	1E4.g258	3D1.g262	3D7.g270	Zt09_model_1_00259	Core	5	Glutathione S-transferase, C-terminal domain, Glutathione S-transferase, N-terminal domain							GO:0005515	Glutathione S-transferase, C-terminal-like, Thioredoxin-like fold, Glutathione S-transferase, C-terminal, Glutathione S-transferase, N-terminal		No	n/a	No
3D1.g262	Cluster_000259	5	1A5.g273	1E4.g258	3D1.g262	3D7.g270	Zt09_model_1_00259	Core	5	Glutathione S-transferase, C-terminal domain, Glutathione S-transferase, N-terminal domain							GO:0005515	Glutathione S-transferase, C-terminal-like, Glutathione S-transferase, C-terminal, Thioredoxin-like fold, Glutathione S-transferase, N-terminal		No	n/a	No
3D7.g270	Cluster_000259	5	1A5.g273	1E4.g258	3D1.g262	3D7.g270	Zt09_model_1_00259	Core	5	Glutathione S-transferase, C-terminal domain, Glutathione S-transferase, N-terminal domain							GO:0005515	Glutathione S-transferase, C-terminal-like, Glutathione S-transferase, N-terminal, Thioredoxin-like fold, Glutathione S-transferase, C-terminal		No	n/a	No
Zt09_model_1_00259	Cluster_000259	5	1A5.g273	1E4.g258	3D1.g262	3D7.g270	Zt09_model_1_00259	Core	5	Glutathione S-transferase, N-termil domain, Glutathione S-transferase, C-termil domain							GO:0005515	Glutathione S-transferase, C-termil-like, Glutathione S-transferase, N-termil, Thioredoxin-like fold, Glutathione S-transferase, C-termil		No	n/a	No
1A5.g276	Cluster_000260	5	1A5.g276	1E4.g259	3D1.g263	3D7.g271	Zt09_model_1_00260	Core	5	Protein of unknown function (DUF3431)								Protein of unknown function DUF3431		No	n/a	No
1E4.g259	Cluster_000260	5	1A5.g276	1E4.g259	3D1.g263	3D7.g271	Zt09_model_1_00260	Core	5	Protein of unknown function (DUF3431)			1	1	1	1		Protein of unknown function DUF3431		No	n/a	No
3D1.g263	Cluster_000260	5	1A5.g276	1E4.g259	3D1.g263	3D7.g271	Zt09_model_1_00260	Core	5	Protein of unknown function (DUF3431)			1	1	1	1		Protein of unknown function DUF3431		No	n/a	No
3D7.g271	Cluster_000260	5	1A5.g276	1E4.g259	3D1.g263	3D7.g271	Zt09_model_1_00260	Core	5	Protein of unknown function (DUF3431)								Protein of unknown function DUF3431		No	n/a	No
Zt09_model_1_00260	Cluster_000260	5	1A5.g276	1E4.g259	3D1.g263	3D7.g271	Zt09_model_1_00260	Core	5	Protein of unknown function (DUF3431)			1	1	1	1		Protein of unknown function DUF3431		No	n/a	No
1A5.g277	Cluster_000261	4	1A5.g277	1E4.g260	3D1.g264	3D7.g272		Accessory	4											No	n/a	No
1E4.g260	Cluster_000261	4	1A5.g277	1E4.g260	3D1.g264	3D7.g272		Accessory	4											No	n/a	No
3D1.g264	Cluster_000261	4	1A5.g277	1E4.g260	3D1.g264	3D7.g272		Accessory	4											No	n/a	No
3D7.g272	Cluster_000261	4	1A5.g277	1E4.g260	3D1.g264	3D7.g272		Accessory	4											No	n/a	No
1A5.g278	Cluster_000262	5	1A5.g278	1E4.g261	3D1.g265	3D7.g273	Zt09_model_1_00261	Core	5	Sel1 repeat	secreted	secreted	1	1	1	1	GO:0005515	Tetratricopeptide-like helical domain, Sel1-like repeat		No	n/a	No
1E4.g261	Cluster_000262	5	1A5.g278	1E4.g261	3D1.g265	3D7.g273	Zt09_model_1_00261	Core	5	Sel1 repeat	secreted	secreted	1	1	1	1	GO:0005515	Tetratricopeptide-like helical domain, Sel1-like repeat		No	n/a	No
3D1.g265	Cluster_000262	5	1A5.g278	1E4.g261	3D1.g265	3D7.g273	Zt09_model_1_00261	Core	5	Sel1 repeat	secreted	secreted	1	1	1	1	GO:0005515	Tetratricopeptide-like helical domain, Sel1-like repeat		Yes	n/a	No
3D7.g273	Cluster_000262	5	1A5.g278	1E4.g261	3D1.g265	3D7.g273	Zt09_model_1_00261	Core	5	Sel1 repeat	secreted	secreted	1	1	1	1	GO:0005515	Sel1-like repeat, Tetratricopeptide-like helical domain		No	n/a	No
Zt09_model_1_00261	Cluster_000262	5	1A5.g278	1E4.g261	3D1.g265	3D7.g273	Zt09_model_1_00261	Core	5	Sel1 repeat	secreted	secreted	1	1	1	1	GO:0005515	Sel1-like repeat, Tetratricopeptide-like helical domain		No	n/a	No
1A5.g279	Cluster_000263	5	1A5.g279	1E4.g262	3D1.g266	3D7.g274	Zt09_model_1_00262	Core	5	Fungal specific transcription factor domain, Fungal Zn(2)-Cys(6) binuclear cluster domain							GO:0000981|GO:0005634|GO:0006355|GO:0008270|GO:0003677|GO:0005634|GO:0006351|GO:0008270	Zn(2)-C6 fungal-type DNA-binding domain, Transcription factor domain, fungi		No	n/a	No
1E4.g262	Cluster_000263	5	1A5.g279	1E4.g262	3D1.g266	3D7.g274	Zt09_model_1_00262	Core	5	Fungal specific transcription factor domain, Fungal Zn(2)-Cys(6) binuclear cluster domain							GO:0000981|GO:0005634|GO:0006355|GO:0008270|GO:0003677|GO:0005634|GO:0006351|GO:0008270	Zn(2)-C6 fungal-type DNA-binding domain, Transcription factor domain, fungi		No	n/a	No
3D1.g266	Cluster_000263	5	1A5.g279	1E4.g262	3D1.g266	3D7.g274	Zt09_model_1_00262	Core	5	Fungal Zn(2)-Cys(6) binuclear cluster domain, Fungal specific transcription factor domain							GO:0000981|GO:0005634|GO:0006355|GO:0008270|GO:0003677|GO:0005634|GO:0006351|GO:0008270	Zn(2)-C6 fungal-type DNA-binding domain, Transcription factor domain, fungi		No	n/a	No
3D7.g274	Cluster_000263	5	1A5.g279	1E4.g262	3D1.g266	3D7.g274	Zt09_model_1_00262	Core	5	Fungal specific transcription factor domain, Fungal Zn(2)-Cys(6) binuclear cluster domain							GO:0003677|GO:0005634|GO:0006351|GO:0008270|GO:0000981|GO:0005634|GO:0006355|GO:0008270	Transcription factor domain, fungi, Zn(2)-C6 fungal-type DNA-binding domain		No	n/a	No
Zt09_model_1_00262	Cluster_000263	5	1A5.g279	1E4.g262	3D1.g266	3D7.g274	Zt09_model_1_00262	Core	5	Fungal Zn(2)-Cys(6) binuclear cluster domain, Fungal specific transcription factor domain							GO:0003677|GO:0005634|GO:0006351|GO:0008270|GO:0000981|GO:0005634|GO:0006355|GO:0008270	Transcription factor domain, fungi, Zn(2)-C6 fungal-type D-binding domain		No	n/a	No
1A5.g280	Cluster_000264	5	1A5.g280	1E4.g263	3D1.g267	3D7.g275	Zt09_model_1_00263	Core	5	Mandelate racemase / muconate lactonizing enzyme, N-terminal domain, Enolase C-terminal domain-like							GO:0003824|GO:0008152	Enolase C-terminal domain-like, Mandelate racemase/muconate lactonizing enzyme/methylaspartate ammonia-lyase, Enolase N-terminal domain-like, Mandelate racemase/muconate lactonizing enzyme, C-terminal, Mandelate racemase/muconate lactonizing enzyme, N-terminal domain	KEGG: 00010+4.2.1.11|KEGG: 00680+4.2.1.11|MetaCyc: PWY-1042|MetaCyc: PWY-1622|MetaCyc: PWY-2221|MetaCyc: PWY-5484|MetaCyc: PWY-5723|MetaCyc: PWY-6142|MetaCyc: PWY-6886|MetaCyc: PWY-6901|MetaCyc: PWY-7003|MetaCyc: PWY-7124|MetaCyc: PWY-7218	No	n/a	No
1E4.g263	Cluster_000264	5	1A5.g280	1E4.g263	3D1.g267	3D7.g275	Zt09_model_1_00263	Core	5	Enolase C-terminal domain-like, Mandelate racemase / muconate lactonizing enzyme, N-terminal domain							GO:0003824|GO:0008152	Mandelate racemase/muconate lactonizing enzyme/methylaspartate ammonia-lyase, Enolase C-terminal domain-like, Mandelate racemase/muconate lactonizing enzyme, N-terminal domain, Enolase N-terminal domain-like, Mandelate racemase/muconate lactonizing enzyme, C-terminal	KEGG: 00010+4.2.1.11|KEGG: 00680+4.2.1.11|MetaCyc: PWY-1042|MetaCyc: PWY-1622|MetaCyc: PWY-2221|MetaCyc: PWY-5484|MetaCyc: PWY-5723|MetaCyc: PWY-6142|MetaCyc: PWY-6886|MetaCyc: PWY-6901|MetaCyc: PWY-7003|MetaCyc: PWY-7124|MetaCyc: PWY-7218	No	n/a	No
3D1.g267	Cluster_000264	5	1A5.g280	1E4.g263	3D1.g267	3D7.g275	Zt09_model_1_00263	Core	5	Enolase C-terminal domain-like, Mandelate racemase / muconate lactonizing enzyme, N-terminal domain							GO:0003824|GO:0008152	Mandelate racemase/muconate lactonizing enzyme/methylaspartate ammonia-lyase, Enolase C-terminal domain-like, Mandelate racemase/muconate lactonizing enzyme, N-terminal domain, Enolase N-terminal domain-like, Mandelate racemase/muconate lactonizing enzyme, C-terminal	KEGG: 00010+4.2.1.11|KEGG: 00680+4.2.1.11|MetaCyc: PWY-1042|MetaCyc: PWY-1622|MetaCyc: PWY-2221|MetaCyc: PWY-5484|MetaCyc: PWY-5723|MetaCyc: PWY-6142|MetaCyc: PWY-6886|MetaCyc: PWY-6901|MetaCyc: PWY-7003|MetaCyc: PWY-7124|MetaCyc: PWY-7218	No	n/a	No
3D7.g275	Cluster_000264	5	1A5.g280	1E4.g263	3D1.g267	3D7.g275	Zt09_model_1_00263	Core	5	Enolase C-terminal domain-like, Mandelate racemase / muconate lactonizing enzyme, N-terminal domain							GO:0003824|GO:0008152	Enolase C-terminal domain-like, Enolase N-terminal domain-like, Mandelate racemase/muconate lactonizing enzyme, C-terminal, Mandelate racemase/muconate lactonizing enzyme, N-terminal domain, Mandelate racemase/muconate lactonizing enzyme/methylaspartate ammonia-lyase		No	n/a	No
Zt09_model_1_00263	Cluster_000264	5	1A5.g280	1E4.g263	3D1.g267	3D7.g275	Zt09_model_1_00263	Core	5	Enolase C-termil domain-like, Mandelate racemase / mucote lactonizing enzyme, N-termil domain							GO:0003824|GO:0008152	Enolase N-termil domain-like, Enolase C-termil domain-like, Mandelate racemase/mucote lactonizing enzyme, N-termil domain, Mandelate racemase/mucote lactonizing enzyme, C-termil, Mandelate racemase/mucote lactonizing enzyme/methylaspartate ammonia-lyase		No	n/a	No
1A5.g281	Cluster_000265	5	1A5.g281	1E4.g264	3D1.g268	3D7.g276	Zt09_model_1_00264	Core	5									Immunoglobulin E-set		No	n/a	No
1E4.g264	Cluster_000265	5	1A5.g281	1E4.g264	3D1.g268	3D7.g276	Zt09_model_1_00264	Core	5									Immunoglobulin E-set		No	n/a	No
3D1.g268	Cluster_000265	5	1A5.g281	1E4.g264	3D1.g268	3D7.g276	Zt09_model_1_00264	Core	5									Immunoglobulin E-set		No	n/a	No
3D7.g276	Cluster_000265	5	1A5.g281	1E4.g264	3D1.g268	3D7.g276	Zt09_model_1_00264	Core	5									Immunoglobulin E-set		No	n/a	No
Zt09_model_1_00264	Cluster_000265	5	1A5.g281	1E4.g264	3D1.g268	3D7.g276	Zt09_model_1_00264	Core	5									Immunoglobulin E-set		No	n/a	No
1A5.g282	Cluster_000266	5	1A5.g282	1E4.g265	3D1.g269	3D7.g277	Zt09_model_1_00265	Core	5	Afadin- and alpha -actinin-Binding								Afadin/alpha-actinin-binding		No	n/a	No
1E4.g265	Cluster_000266	5	1A5.g282	1E4.g265	3D1.g269	3D7.g277	Zt09_model_1_00265	Core	5	Afadin- and alpha -actinin-Binding								Afadin/alpha-actinin-binding		No	n/a	No
3D1.g269	Cluster_000266	5	1A5.g282	1E4.g265	3D1.g269	3D7.g277	Zt09_model_1_00265	Core	5	Afadin- and alpha -actinin-Binding								Afadin/alpha-actinin-binding		No	n/a	No
3D7.g277	Cluster_000266	5	1A5.g282	1E4.g265	3D1.g269	3D7.g277	Zt09_model_1_00265	Core	5	Afadin- and alpha -actinin-Binding								Afadin/alpha-actinin-binding		No	n/a	No
Zt09_model_1_00265	Cluster_000266	5	1A5.g282	1E4.g265	3D1.g269	3D7.g277	Zt09_model_1_00265	Core	5	Afadin- and alpha -actinin-Binding								Afadin/alpha-actinin-binding		No	n/a	No
1A5.g283	Cluster_000267	5	1A5.g283	1E4.g266	3D1.g270	3D7.g278	Zt09_model_1_00266	Core	5	galactosyl transferase GMA12/MNN10 family	secreted	secreted	1			1	GO:0016021|GO:0016757	Glycosyltransferase 34		Yes	0.999	No
1E4.g266	Cluster_000267	5	1A5.g283	1E4.g266	3D1.g270	3D7.g278	Zt09_model_1_00266	Core	5	galactosyl transferase GMA12/MNN10 family		secreted	1			1	GO:0016021|GO:0016757	Glycosyltransferase 34		No	n/a	No
3D1.g270	Cluster_000267	5	1A5.g283	1E4.g266	3D1.g270	3D7.g278	Zt09_model_1_00266	Core	5	galactosyl transferase GMA12/MNN10 family	secreted	secreted	1			1	GO:0016021|GO:0016757	Glycosyltransferase 34		Yes	0.999	No
3D7.g278	Cluster_000267	5	1A5.g283	1E4.g266	3D1.g270	3D7.g278	Zt09_model_1_00266	Core	5	galactosyl transferase GMA12/MNN10 family		secreted	1			1	GO:0016021|GO:0016757	Glycosyltransferase 34		No	n/a	No
Zt09_model_1_00266	Cluster_000267	5	1A5.g283	1E4.g266	3D1.g270	3D7.g278	Zt09_model_1_00266	Core	5	galactosyl transferase GMA12/MNN10 family	secreted	secreted	1			1	GO:0016021|GO:0016757	Glycosyltransferase 34		Yes	n/a	No
1A5.g284	Cluster_000268	5	1A5.g284	1E4.g269	3D1.g271	3D7.g279	Zt09_model_1_00267	Core	5		secreted		1	1	1					No	n/a	No
1E4.g269	Cluster_000268	5	1A5.g284	1E4.g269	3D1.g271	3D7.g279	Zt09_model_1_00267	Core	5		secreted		1	1	1					No	n/a	No
3D1.g271	Cluster_000268	5	1A5.g284	1E4.g269	3D1.g271	3D7.g279	Zt09_model_1_00267	Core	5		secreted		1	1	1					No	n/a	No
3D7.g279	Cluster_000268	5	1A5.g284	1E4.g269	3D1.g271	3D7.g279	Zt09_model_1_00267	Core	5		secreted		1	1	1					No	n/a	No
Zt09_model_1_00267	Cluster_000268	5	1A5.g284	1E4.g269	3D1.g271	3D7.g279	Zt09_model_1_00267	Core	5		secreted		1	1	1					No	n/a	No
1A5.g285	Cluster_000269	5	1A5.g285	1E4.g270	3D1.g272	3D7.g280	Zt09_model_1_00268	Core	5	Scytalone dehydratase							GO:0006582|GO:0030411	Scytalone dehydratase, NTF2-like domain		No	n/a	No
1E4.g270	Cluster_000269	5	1A5.g285	1E4.g270	3D1.g272	3D7.g280	Zt09_model_1_00268	Core	5	Scytalone dehydratase							GO:0006582|GO:0030411	NTF2-like domain, Scytalone dehydratase		No	n/a	No
3D1.g272	Cluster_000269	5	1A5.g285	1E4.g270	3D1.g272	3D7.g280	Zt09_model_1_00268	Core	5	Scytalone dehydratase							GO:0006582|GO:0030411	Scytalone dehydratase, NTF2-like domain		No	n/a	No
3D7.g280	Cluster_000269	5	1A5.g285	1E4.g270	3D1.g272	3D7.g280	Zt09_model_1_00268	Core	5	Scytalone dehydratase							GO:0006582|GO:0030411	Scytalone dehydratase, NTF2-like domain		No	n/a	No
Zt09_model_1_00268	Cluster_000269	5	1A5.g285	1E4.g270	3D1.g272	3D7.g280	Zt09_model_1_00268	Core	5	Scytalone dehydratase							GO:0006582|GO:0030411	NTF2-like domain, Scytalone dehydratase		No	n/a	No
1A5.g286	Cluster_000270	5	1A5.g286	1E4.g271	3D1.g273	3D7.g281	Zt09_model_1_00269	Core	5	3-beta hydroxysteroid dehydrogenase/isomerase family							GO:0003854|GO:0006694|GO:0016616|GO:0055114	NAD(P)-binding domain, 3-beta hydroxysteroid dehydrogenase/isomerase		No	n/a	No
1E4.g271	Cluster_000270	5	1A5.g286	1E4.g271	3D1.g273	3D7.g281	Zt09_model_1_00269	Core	5	3-beta hydroxysteroid dehydrogenase/isomerase family							GO:0003854|GO:0006694|GO:0016616|GO:0055114	3-beta hydroxysteroid dehydrogenase/isomerase, NAD(P)-binding domain		No	n/a	No
3D1.g273	Cluster_000270	5	1A5.g286	1E4.g271	3D1.g273	3D7.g281	Zt09_model_1_00269	Core	5	3-beta hydroxysteroid dehydrogenase/isomerase family							GO:0003854|GO:0006694|GO:0016616|GO:0055114	NAD(P)-binding domain, 3-beta hydroxysteroid dehydrogenase/isomerase		No	n/a	No
3D7.g281	Cluster_000270	5	1A5.g286	1E4.g271	3D1.g273	3D7.g281	Zt09_model_1_00269	Core	5	3-beta hydroxysteroid dehydrogenase/isomerase family							GO:0003854|GO:0006694|GO:0016616|GO:0055114	NAD(P)-binding domain, Polyketide synthase, ketoreductase domain, 3-beta hydroxysteroid dehydrogenase/isomerase		No	n/a	No
Zt09_model_1_00269	Cluster_000270	5	1A5.g286	1E4.g271	3D1.g273	3D7.g281	Zt09_model_1_00269	Core	5	3-beta hydroxysteroid dehydrogese/isomerase family							GO:0003854|GO:0006694|GO:0016616|GO:0055114	Polyketide synthase, ketoreductase domain, D(P)-binding domain, 3-beta hydroxysteroid dehydrogese/isomerase		No	n/a	No
1A5.g287	Cluster_000271	5	1A5.g287	1E4.g272	3D1.g274	3D7.g282	Zt09_model_1_00270	Core	5	RNA recognition motif. (a.k.a. RRM, RBD, or RNP domain)							GO:0003676|GO:0000166	RNA recognition motif domain, Nucleotide-binding alpha-beta plait domain		No	n/a	No
1E4.g272	Cluster_000271	5	1A5.g287	1E4.g272	3D1.g274	3D7.g282	Zt09_model_1_00270	Core	5	RNA recognition motif. (a.k.a. RRM, RBD, or RNP domain)							GO:0003676|GO:0000166	RNA recognition motif domain, Nucleotide-binding alpha-beta plait domain		No	n/a	No
3D1.g274	Cluster_000271	5	1A5.g287	1E4.g272	3D1.g274	3D7.g282	Zt09_model_1_00270	Core	5	RNA recognition motif. (a.k.a. RRM, RBD, or RNP domain)							GO:0003676|GO:0000166	RNA recognition motif domain, Nucleotide-binding alpha-beta plait domain		No	n/a	No
3D7.g282	Cluster_000271	5	1A5.g287	1E4.g272	3D1.g274	3D7.g282	Zt09_model_1_00270	Core	5	RNA recognition motif. (a.k.a. RRM, RBD, or RNP domain)							GO:0003676|GO:0000166	RNA recognition motif domain, Nucleotide-binding alpha-beta plait domain		No	n/a	No
Zt09_model_1_00270	Cluster_000271	5	1A5.g287	1E4.g272	3D1.g274	3D7.g282	Zt09_model_1_00270	Core	5	R recognition motif. (a.k.a. RRM, RBD, or RNP domain)							GO:0000166|GO:0003676	Nucleotide-binding alpha-beta plait domain, R recognition motif domain		No	n/a	No
1A5.g288	Cluster_000272	5	1A5.g288	1E4.g273	3D1.g275	3D7.g283	Zt09_model_1_00271	Core	5	14-3-3 protein							GO:0019904	14-3-3 domain, 14-3-3 protein, 14-3-3 protein, conserved site		No	n/a	No
1E4.g273	Cluster_000272	5	1A5.g288	1E4.g273	3D1.g275	3D7.g283	Zt09_model_1_00271	Core	5	14-3-3 protein							GO:0019904	14-3-3 protein, conserved site, 14-3-3 domain, 14-3-3 protein		No	n/a	No
3D1.g275	Cluster_000272	5	1A5.g288	1E4.g273	3D1.g275	3D7.g283	Zt09_model_1_00271	Core	5	14-3-3 protein							GO:0019904	14-3-3 domain, 14-3-3 protein, 14-3-3 protein, conserved site		No	n/a	No
3D7.g283	Cluster_000272	5	1A5.g288	1E4.g273	3D1.g275	3D7.g283	Zt09_model_1_00271	Core	5	14-3-3 protein							GO:0019904	14-3-3 protein, 14-3-3 protein, conserved site, 14-3-3 domain		No	n/a	No
Zt09_model_1_00271	Cluster_000272	5	1A5.g288	1E4.g273	3D1.g275	3D7.g283	Zt09_model_1_00271	Core	5	14-3-3 protein							GO:0019904	14-3-3 domain, 14-3-3 protein, conserved site, 14-3-3 protein		No	n/a	No
1A5.g289	Cluster_000273	5	1A5.g289	1E4.g274	3D1.g276	3D7.g284	Zt09_model_1_00272	Core	5	Poly(ADP-ribose) polymerase catalytic domain, Ubiquitin-conjugating enzyme							GO:0003950	Poly(ADP-ribose) polymerase, catalytic domain, Ubiquitin-conjugating enzyme/RWD-like, Ubiquitin-conjugating enzyme E2		No	n/a	No
1E4.g274	Cluster_000273	5	1A5.g289	1E4.g274	3D1.g276	3D7.g284	Zt09_model_1_00272	Core	5	Poly(ADP-ribose) polymerase catalytic domain, Ubiquitin-conjugating enzyme							GO:0003950	Ubiquitin-conjugating enzyme E2, Poly(ADP-ribose) polymerase, catalytic domain, Ubiquitin-conjugating enzyme/RWD-like		No	n/a	No
3D1.g276	Cluster_000273	5	1A5.g289	1E4.g274	3D1.g276	3D7.g284	Zt09_model_1_00272	Core	5	Poly(ADP-ribose) polymerase catalytic domain, Ubiquitin-conjugating enzyme							GO:0003950	Ubiquitin-conjugating enzyme/RWD-like, Poly(ADP-ribose) polymerase, catalytic domain, Ubiquitin-conjugating enzyme E2		No	n/a	No
3D7.g284	Cluster_000273	5	1A5.g289	1E4.g274	3D1.g276	3D7.g284	Zt09_model_1_00272	Core	5	Ubiquitin-conjugating enzyme, Poly(ADP-ribose) polymerase catalytic domain							GO:0003950	Ubiquitin-conjugating enzyme E2, Ubiquitin-conjugating enzyme/RWD-like, Poly(ADP-ribose) polymerase, catalytic domain		No	n/a	No
Zt09_model_1_00272	Cluster_000273	5	1A5.g289	1E4.g274	3D1.g276	3D7.g284	Zt09_model_1_00272	Core	5	Poly(ADP-ribose) polymerase catalytic domain, Ubiquitin-conjugating enzyme							GO:0003950	Poly(ADP-ribose) polymerase, catalytic domain, Ubiquitin-conjugating enzyme E2, Ubiquitin-conjugating enzyme/RWD-like		No	n/a	No
1A5.g290	Cluster_000274	5	1A5.g290	1E4.g275	3D1.g277	3D7.g285	Zt09_model_1_00273	Core	5											No	n/a	No
1E4.g275	Cluster_000274	5	1A5.g290	1E4.g275	3D1.g277	3D7.g285	Zt09_model_1_00273	Core	5											No	n/a	No
3D1.g277	Cluster_000274	5	1A5.g290	1E4.g275	3D1.g277	3D7.g285	Zt09_model_1_00273	Core	5											No	n/a	No
3D7.g285	Cluster_000274	5	1A5.g290	1E4.g275	3D1.g277	3D7.g285	Zt09_model_1_00273	Core	5											No	n/a	No
Zt09_model_1_00273	Cluster_000274	5	1A5.g290	1E4.g275	3D1.g277	3D7.g285	Zt09_model_1_00273	Core	5											No	n/a	No
1A5.g291	Cluster_000275	5	1A5.g291	1E4.g276	3D1.g278	3D7.g286	Zt09_model_1_00274	Core	5	O-methyltransferase							GO:0008168|GO:0008171	S-adenosyl-L-methionine-dependent methyltransferase, Winged helix-turn-helix DNA-binding domain, O-methyltransferase COMT-type, O-methyltransferase, family 2		No	n/a	No
1E4.g276	Cluster_000275	5	1A5.g291	1E4.g276	3D1.g278	3D7.g286	Zt09_model_1_00274	Core	5	O-methyltransferase							GO:0008168|GO:0008171	S-adenosyl-L-methionine-dependent methyltransferase, O-methyltransferase COMT-type, Winged helix-turn-helix DNA-binding domain, O-methyltransferase, family 2		No	n/a	No
3D1.g278	Cluster_000275	5	1A5.g291	1E4.g276	3D1.g278	3D7.g286	Zt09_model_1_00274	Core	5	O-methyltransferase							GO:0008171|GO:0008168	O-methyltransferase, family 2, S-adenosyl-L-methionine-dependent methyltransferase, O-methyltransferase COMT-type, Winged helix-turn-helix DNA-binding domain		No	n/a	No
3D7.g286	Cluster_000275	5	1A5.g291	1E4.g276	3D1.g278	3D7.g286	Zt09_model_1_00274	Core	5	O-methyltransferase							GO:0008171|GO:0008168	Winged helix-turn-helix DNA-binding domain, O-methyltransferase, family 2, S-adenosyl-L-methionine-dependent methyltransferase, O-methyltransferase COMT-type		No	n/a	No
Zt09_model_1_00274	Cluster_000275	5	1A5.g291	1E4.g276	3D1.g278	3D7.g286	Zt09_model_1_00274	Core	5	O-methyltransferase							GO:0008168|GO:0008171	Winged helix-turn-helix D-binding domain, S-adenosyl-L-methionine-dependent methyltransferase, O-methyltransferase COMT-type, O-methyltransferase, family 2		No	n/a	No
1A5.g292	Cluster_000276	5	1A5.g292	1E4.g277	3D1.g279	3D7.g288	Zt09_model_1_00275	Core	5	Endoribonuclease L-PSP, Flavin containing amine oxidoreductase							GO:0016491|GO:0055114	Endoribonuclease L-PSP/chorismate mutase-like, YjgF/YER057c/UK114 family, Flavin amine oxidase, NAD(P)-binding domain, FAD/NAD(P)-binding domain, Amine oxidase		No	n/a	No
1E4.g277	Cluster_000276	5	1A5.g292	1E4.g277	3D1.g279	3D7.g288	Zt09_model_1_00275	Core	5	Endoribonuclease L-PSP, Flavin containing amine oxidoreductase							GO:0016491|GO:0055114	Endoribonuclease L-PSP/chorismate mutase-like, YjgF/YER057c/UK114 family, NAD(P)-binding domain, Flavin amine oxidase, FAD/NAD(P)-binding domain, Amine oxidase		No	n/a	No
3D1.g279	Cluster_000276	5	1A5.g292	1E4.g277	3D1.g279	3D7.g288	Zt09_model_1_00275	Core	5	Endoribonuclease L-PSP, Flavin containing amine oxidoreductase							GO:0016491|GO:0055114	Endoribonuclease L-PSP/chorismate mutase-like, YjgF/YER057c/UK114 family, Flavin amine oxidase, NAD(P)-binding domain, FAD/NAD(P)-binding domain, Amine oxidase		No	n/a	No
3D7.g288	Cluster_000276	5	1A5.g292	1E4.g277	3D1.g279	3D7.g288	Zt09_model_1_00275	Core	5	Flavin containing amine oxidoreductase, Endoribonuclease L-PSP							GO:0016491|GO:0055114	Flavin amine oxidase, Amine oxidase, FAD/NAD(P)-binding domain, YjgF/YER057c/UK114 family, Endoribonuclease L-PSP/chorismate mutase-like		No	n/a	No
Zt09_model_1_00275	Cluster_000276	5	1A5.g292	1E4.g277	3D1.g279	3D7.g288	Zt09_model_1_00275	Core	5	Flavin containing amine oxidoreductase, Endoribonuclease L-PSP							GO:0016491|GO:0055114	D(P)-binding domain, Endoribonuclease L-PSP/chorismate mutase-like, Amine oxidase, Flavin amine oxidase, YjgF/YER057c/UK114 family, FAD/D(P)-binding domain		No	n/a	No
1A5.g293	Cluster_000277	5	1A5.g293	1E4.g278	3D1.g280	3D7.g289	Zt09_model_1_00276	Core	5											No	n/a	No
1E4.g278	Cluster_000277	5	1A5.g293	1E4.g278	3D1.g280	3D7.g289	Zt09_model_1_00276	Core	5											No	n/a	No
3D1.g280	Cluster_000277	5	1A5.g293	1E4.g278	3D1.g280	3D7.g289	Zt09_model_1_00276	Core	5											No	n/a	No
3D7.g289	Cluster_000277	5	1A5.g293	1E4.g278	3D1.g280	3D7.g289	Zt09_model_1_00276	Core	5											No	n/a	No
Zt09_model_1_00276	Cluster_000277	5	1A5.g293	1E4.g278	3D1.g280	3D7.g289	Zt09_model_1_00276	Core	5											No	n/a	No
1A5.g294	Cluster_000278	4	1A5.g294	1E4.g279	3D1.g281	3D7.g290		Accessory	4	Mitochondrial ribosomal protein subunit L20								Ribosomal protein L20, mitochondrial		No	n/a	No
1E4.g279	Cluster_000278	4	1A5.g294	1E4.g279	3D1.g281	3D7.g290		Accessory	4	Mitochondrial ribosomal protein subunit L20								Ribosomal protein L20, mitochondrial		No	n/a	No
3D1.g281	Cluster_000278	4	1A5.g294	1E4.g279	3D1.g281	3D7.g290		Accessory	4	Mitochondrial ribosomal protein subunit L20								Ribosomal protein L20, mitochondrial		No	n/a	No
3D7.g290	Cluster_000278	4	1A5.g294	1E4.g279	3D1.g281	3D7.g290		Accessory	4	Mitochondrial ribosomal protein subunit L20								Ribosomal protein L20, mitochondrial		No	n/a	No
1A5.g295	Cluster_000279	5	1A5.g295	1E4.g280	3D1.g282	3D7.g291	Zt09_model_1_00277	Core	5	Pyridoxal-phosphate dependent enzyme								Tryptophan synthase beta subunit-like PLP-dependent enzyme		No	n/a	No
1E4.g280	Cluster_000279	5	1A5.g295	1E4.g280	3D1.g282	3D7.g291	Zt09_model_1_00277	Core	5	Pyridoxal-phosphate dependent enzyme								Tryptophan synthase beta subunit-like PLP-dependent enzyme		No	n/a	No
3D1.g282	Cluster_000279	5	1A5.g295	1E4.g280	3D1.g282	3D7.g291	Zt09_model_1_00277	Core	5	Pyridoxal-phosphate dependent enzyme								Tryptophan synthase beta subunit-like PLP-dependent enzyme		No	n/a	No
3D7.g291	Cluster_000279	5	1A5.g295	1E4.g280	3D1.g282	3D7.g291	Zt09_model_1_00277	Core	5	Pyridoxal-phosphate dependent enzyme								Tryptophan synthase beta subunit-like PLP-dependent enzyme		No	n/a	No
Zt09_model_1_00277	Cluster_000279	5	1A5.g295	1E4.g280	3D1.g282	3D7.g291	Zt09_model_1_00277	Core	5	Pyridoxal-phosphate dependent enzyme								Tryptophan synthase beta subunit-like PLP-dependent enzyme		No	n/a	No
1A5.g296	Cluster_000280	5	1A5.g296	1E4.g281	3D1.g283	3D7.g292	Zt09_model_1_00278	Core	5	Rab-GTPase-TBC domain								Rab-GTPase-TBC domain		No	n/a	No
1E4.g281	Cluster_000280	5	1A5.g296	1E4.g281	3D1.g283	3D7.g292	Zt09_model_1_00278	Core	5	Rab-GTPase-TBC domain								Rab-GTPase-TBC domain		No	n/a	No
3D1.g283	Cluster_000280	5	1A5.g296	1E4.g281	3D1.g283	3D7.g292	Zt09_model_1_00278	Core	5	Rab-GTPase-TBC domain								Rab-GTPase-TBC domain		No	n/a	No
3D7.g292	Cluster_000280	5	1A5.g296	1E4.g281	3D1.g283	3D7.g292	Zt09_model_1_00278	Core	5	Rab-GTPase-TBC domain								Rab-GTPase-TBC domain		No	n/a	No
Zt09_model_1_00278	Cluster_000280	5	1A5.g296	1E4.g281	3D1.g283	3D7.g292	Zt09_model_1_00278	Core	5	Rab-GTPase-TBC domain								Rab-GTPase-TBC domain		No	n/a	No
1A5.g297	Cluster_000281	5	1A5.g297	1E4.g282	3D1.g284	3D7.g293	Zt09_model_1_00280	Core	5	Sfi1 spindle body protein								Sfi1 spindle body		No	n/a	No
1E4.g282	Cluster_000281	5	1A5.g297	1E4.g282	3D1.g284	3D7.g293	Zt09_model_1_00280	Core	5	Sfi1 spindle body protein								Sfi1 spindle body		No	n/a	No
3D1.g284	Cluster_000281	5	1A5.g297	1E4.g282	3D1.g284	3D7.g293	Zt09_model_1_00280	Core	5	Sfi1 spindle body protein								Sfi1 spindle body		No	n/a	No
3D7.g293	Cluster_000281	5	1A5.g297	1E4.g282	3D1.g284	3D7.g293	Zt09_model_1_00280	Core	5	Sfi1 spindle body protein								Sfi1 spindle body		No	n/a	No
Zt09_model_1_00280	Cluster_000281	5	1A5.g297	1E4.g282	3D1.g284	3D7.g293	Zt09_model_1_00280	Core	5	Sfi1 spindle body protein								Sfi1 spindle body		No	n/a	No
1A5.g298	Cluster_000282	5	1A5.g298	1E4.g283	3D1.g285	3D7.g294	Zt09_model_1_00281	Core	5	C2 domain							GO:0005515	C2 domain		No	n/a	No
1E4.g283	Cluster_000282	5	1A5.g298	1E4.g283	3D1.g285	3D7.g294	Zt09_model_1_00281	Core	5	C2 domain							GO:0005515	C2 domain		No	n/a	No
3D1.g285	Cluster_000282	5	1A5.g298	1E4.g283	3D1.g285	3D7.g294	Zt09_model_1_00281	Core	5	C2 domain							GO:0005515	C2 domain		No	n/a	No
3D7.g294	Cluster_000282	5	1A5.g298	1E4.g283	3D1.g285	3D7.g294	Zt09_model_1_00281	Core	5	C2 domain							GO:0005515	C2 domain		No	n/a	No
Zt09_model_1_00281	Cluster_000282	5	1A5.g298	1E4.g283	3D1.g285	3D7.g294	Zt09_model_1_00281	Core	5	C2 domain							GO:0005515	C2 domain		No	n/a	No
1A5.g299	Cluster_000283	5	1A5.g299	1E4.g284	3D1.g286	3D7.g295	Zt09_model_1_00282	Core	5		secreted	secreted	1							Yes	0.676	No
1E4.g284	Cluster_000283	5	1A5.g299	1E4.g284	3D1.g286	3D7.g295	Zt09_model_1_00282	Core	5		secreted	secreted	1							Yes	0.655	No
3D1.g286	Cluster_000283	5	1A5.g299	1E4.g284	3D1.g286	3D7.g295	Zt09_model_1_00282	Core	5		secreted	secreted	1							Yes	0.655	No
3D7.g295	Cluster_000283	5	1A5.g299	1E4.g284	3D1.g286	3D7.g295	Zt09_model_1_00282	Core	5		secreted	secreted	1							Yes	n/a	No
Zt09_model_1_00282	Cluster_000283	5	1A5.g299	1E4.g284	3D1.g286	3D7.g295	Zt09_model_1_00282	Core	5		secreted	secreted	1							Yes	n/a	No
1A5.g300	Cluster_000284	5	1A5.g300	1E4.g285	3D1.g287	3D7.g296	Zt09_model_1_00283	Core	5											No	n/a	No
1E4.g285	Cluster_000284	5	1A5.g300	1E4.g285	3D1.g287	3D7.g296	Zt09_model_1_00283	Core	5											No	n/a	No
3D1.g287	Cluster_000284	5	1A5.g300	1E4.g285	3D1.g287	3D7.g296	Zt09_model_1_00283	Core	5											No	n/a	No
3D7.g296	Cluster_000284	5	1A5.g300	1E4.g285	3D1.g287	3D7.g296	Zt09_model_1_00283	Core	5											No	n/a	No
Zt09_model_1_00283	Cluster_000284	5	1A5.g300	1E4.g285	3D1.g287	3D7.g296	Zt09_model_1_00283	Core	5											No	n/a	No
1A5.g301	Cluster_000285	3	1A5.g301	1E4.g286		3D7.g297		Accessory	3								GO:0005515	Ankyrin repeat, Ankyrin repeat-containing domain		No	n/a	No
1E4.g286	Cluster_000285	3	1A5.g301	1E4.g286		3D7.g297		Accessory	3								GO:0005515	Ankyrin repeat-containing domain, Ankyrin repeat		No	n/a	No
3D7.g297	Cluster_000285	3	1A5.g301	1E4.g286		3D7.g297		Accessory	3	Ankyrin repeats (3 copies)							GO:0005515	Ankyrin repeat-containing domain, Ankyrin repeat		No	n/a	No
1A5.g302	Cluster_000286	4	1A5.g302	1E4.g287	3D1.g289	3D7.g298		Accessory	4	PQ loop repeat			4	7	4	7		PQ-loop repeat		No	n/a	No
1E4.g287	Cluster_000286	4	1A5.g302	1E4.g287	3D1.g289	3D7.g298		Accessory	4	PQ loop repeat			4	7	4	7		PQ-loop repeat		No	n/a	No
3D1.g289	Cluster_000286	4	1A5.g302	1E4.g287	3D1.g289	3D7.g298		Accessory	4	PQ loop repeat			4	7	4	7		PQ-loop repeat		No	n/a	No
3D7.g298	Cluster_000286	4	1A5.g302	1E4.g287	3D1.g289	3D7.g298		Accessory	4	PQ loop repeat			4	7	4	7		PQ-loop repeat		No	n/a	No
1A5.g303	Cluster_000287	4	1A5.g303	1E4.g288	3D1.g290	3D7.g299		Accessory	4		secreted	secreted	1				GO:0003723|GO:0004540	Ribonuclease/ribotoxin		Yes	0.997	No
1E4.g288	Cluster_000287	4	1A5.g303	1E4.g288	3D1.g290	3D7.g299		Accessory	4		secreted	secreted	1				GO:0003723|GO:0004540	Ribonuclease/ribotoxin		Yes	0.997	No
3D1.g290	Cluster_000287	4	1A5.g303	1E4.g288	3D1.g290	3D7.g299		Accessory	4		secreted	secreted	1				GO:0003723|GO:0004540	Ribonuclease/ribotoxin		Yes	0.998	No
3D7.g299	Cluster_000287	4	1A5.g303	1E4.g288	3D1.g290	3D7.g299		Accessory	4		secreted	secreted	1				GO:0003723|GO:0004540	Ribonuclease/ribotoxin		Yes	n/a	No
1A5.g304	Cluster_000288	4	1A5.g304	1E4.g289	3D1.g291	3D7.g300		Accessory	4											No	n/a	No
1E4.g289	Cluster_000288	4	1A5.g304	1E4.g289	3D1.g291	3D7.g300		Accessory	4											No	n/a	No
3D1.g291	Cluster_000288	4	1A5.g304	1E4.g289	3D1.g291	3D7.g300		Accessory	4											No	n/a	No
3D7.g300	Cluster_000288	4	1A5.g304	1E4.g289	3D1.g291	3D7.g300		Accessory	4											No	n/a	No
1A5.g305	Cluster_000289	5	1A5.g305	1E4.g290	3D1.g292	3D7.g301	Zt09_model_1_00285	Core	5	Neutral/alkaline non-lysosomal ceramidase, C-terminal, Neutral/alkaline non-lysosomal ceramidase, N-terminal	secreted	secreted	1			1		Neutral/alkaline nonlysosomal ceramidase, Neutral/alkaline non-lysosomal ceramidase, C-terminal, Neutral/alkaline non-lysosomal ceramidase, N-terminal	KEGG: 00600+3.5.1.23|MetaCyc: PWY-6483|MetaCyc: PWY-7119	Yes	1	No
1E4.g290	Cluster_000289	5	1A5.g305	1E4.g290	3D1.g292	3D7.g301	Zt09_model_1_00285	Core	5	Neutral/alkaline non-lysosomal ceramidase, C-terminal, Neutral/alkaline non-lysosomal ceramidase, N-terminal	secreted	secreted	1			1		Neutral/alkaline non-lysosomal ceramidase, C-terminal, Neutral/alkaline nonlysosomal ceramidase, Neutral/alkaline non-lysosomal ceramidase, N-terminal	KEGG: 00600+3.5.1.23|MetaCyc: PWY-6483|MetaCyc: PWY-7119	Yes	1	No
3D1.g292	Cluster_000289	5	1A5.g305	1E4.g290	3D1.g292	3D7.g301	Zt09_model_1_00285	Core	5	Neutral/alkaline non-lysosomal ceramidase, C-terminal, Neutral/alkaline non-lysosomal ceramidase, N-terminal	secreted	secreted	1			1		Neutral/alkaline nonlysosomal ceramidase, Neutral/alkaline non-lysosomal ceramidase, C-terminal, Neutral/alkaline non-lysosomal ceramidase, N-terminal	KEGG: 00600+3.5.1.23|MetaCyc: PWY-6483|MetaCyc: PWY-7119	Yes	1	No
3D7.g301	Cluster_000289	5	1A5.g305	1E4.g290	3D1.g292	3D7.g301	Zt09_model_1_00285	Core	5	Neutral/alkaline non-lysosomal ceramidase, C-terminal, Neutral/alkaline non-lysosomal ceramidase, N-terminal	secreted	secreted	1			1		Neutral/alkaline non-lysosomal ceramidase, C-terminal, Neutral/alkaline nonlysosomal ceramidase, Neutral/alkaline non-lysosomal ceramidase, N-terminal	KEGG: 00600+3.5.1.23|MetaCyc: PWY-6483|MetaCyc: PWY-7119	Yes	n/a	No
Zt09_model_1_00285	Cluster_000289	5	1A5.g305	1E4.g290	3D1.g292	3D7.g301	Zt09_model_1_00285	Core	5	Neutral/alkaline non-lysosomal ceramidase, N-termil, Neutral/alkaline non-lysosomal ceramidase, C-termil	secreted	secreted	1			1		Neutral/alkaline non-lysosomal ceramidase, N-termil, Neutral/alkaline non-lysosomal ceramidase, C-termil, Neutral/alkaline nonlysosomal ceramidase	KEGG: 00600+3.5.1.23|MetaCyc: PWY-6483|MetaCyc: PWY-7119	Yes	n/a	No
1A5.g306	Cluster_000290	5	1A5.g306	1E4.g291	3D1.g293	3D7.g302	Zt09_model_1_00286	Core	5	Breast carcinoma amplified sequence 2 (BCAS2)							GO:0006397	Pre-mRNA-splicing factor SPF27		No	n/a	No
1E4.g291	Cluster_000290	5	1A5.g306	1E4.g291	3D1.g293	3D7.g302	Zt09_model_1_00286	Core	5	Breast carcinoma amplified sequence 2 (BCAS2)							GO:0006397	Pre-mRNA-splicing factor SPF27		No	n/a	No
3D1.g293	Cluster_000290	5	1A5.g306	1E4.g291	3D1.g293	3D7.g302	Zt09_model_1_00286	Core	5	Breast carcinoma amplified sequence 2 (BCAS2)							GO:0006397	Pre-mRNA-splicing factor SPF27		No	n/a	No
3D7.g302	Cluster_000290	5	1A5.g306	1E4.g291	3D1.g293	3D7.g302	Zt09_model_1_00286	Core	5	Breast carcinoma amplified sequence 2 (BCAS2)							GO:0006397	Pre-mRNA-splicing factor SPF27		No	n/a	No
Zt09_model_1_00286	Cluster_000290	5	1A5.g306	1E4.g291	3D1.g293	3D7.g302	Zt09_model_1_00286	Core	5	Breast carcinoma amplified sequence 2 (BCAS2)							GO:0006397	Pre-mR-splicing factor SPF27		No	n/a	No
1A5.g307	Cluster_000291	5	1A5.g307	1E4.g292	3D1.g294	3D7.g303	Zt09_model_1_00287	Core	5											No	n/a	No
1E4.g292	Cluster_000291	5	1A5.g307	1E4.g292	3D1.g294	3D7.g303	Zt09_model_1_00287	Core	5											No	n/a	No
3D1.g294	Cluster_000291	5	1A5.g307	1E4.g292	3D1.g294	3D7.g303	Zt09_model_1_00287	Core	5											No	n/a	No
3D7.g303	Cluster_000291	5	1A5.g307	1E4.g292	3D1.g294	3D7.g303	Zt09_model_1_00287	Core	5											No	n/a	No
Zt09_model_1_00287	Cluster_000291	5	1A5.g307	1E4.g292	3D1.g294	3D7.g303	Zt09_model_1_00287	Core	5											No	n/a	No
1A5.g308	Cluster_000292	5	1A5.g308	1E4.g293	3D1.g295	3D7.g304	Zt09_model_1_00288	Core	5	Major Facilitator Superfamily			6	12	7	12	GO:0016021|GO:0055085	Major facilitator superfamily domain, Major facilitator superfamily		No	n/a	No
1E4.g293	Cluster_000292	5	1A5.g308	1E4.g293	3D1.g295	3D7.g304	Zt09_model_1_00288	Core	5	Major Facilitator Superfamily			6	12	7	12	GO:0016021|GO:0055085	Major facilitator superfamily domain, Major facilitator superfamily		No	n/a	No
3D1.g295	Cluster_000292	5	1A5.g308	1E4.g293	3D1.g295	3D7.g304	Zt09_model_1_00288	Core	5	Major Facilitator Superfamily			6	12	7	12	GO:0016021|GO:0055085	Major facilitator superfamily, Major facilitator superfamily domain		No	n/a	No
3D7.g304	Cluster_000292	5	1A5.g308	1E4.g293	3D1.g295	3D7.g304	Zt09_model_1_00288	Core	5	Major Facilitator Superfamily			6	12	7	12	GO:0016021|GO:0055085	Major facilitator superfamily domain, Major facilitator superfamily		No	n/a	No
Zt09_model_1_00288	Cluster_000292	5	1A5.g308	1E4.g293	3D1.g295	3D7.g304	Zt09_model_1_00288	Core	5	Major Facilitator Superfamily			6	12	7	12	GO:0016021|GO:0055085	Major facilitator superfamily domain, Major facilitator superfamily		No	n/a	No
1A5.g309	Cluster_000293	5	1A5.g309	1E4.g294	3D1.g296	3D7.g305	Zt09_model_1_00289	Core	5	Thiopurine S-methyltransferase (TPMT)							GO:0008757	TPMT family, S-adenosyl-L-methionine-dependent methyltransferase	KEGG: 00983+2.1.1.67	No	n/a	No
1E4.g294	Cluster_000293	5	1A5.g309	1E4.g294	3D1.g296	3D7.g305	Zt09_model_1_00289	Core	5	Thiopurine S-methyltransferase (TPMT)							GO:0008757	TPMT family, S-adenosyl-L-methionine-dependent methyltransferase	KEGG: 00983+2.1.1.67	No	n/a	No
3D1.g296	Cluster_000293	5	1A5.g309	1E4.g294	3D1.g296	3D7.g305	Zt09_model_1_00289	Core	5	Thiopurine S-methyltransferase (TPMT)							GO:0008757	S-adenosyl-L-methionine-dependent methyltransferase, TPMT family	KEGG: 00983+2.1.1.67	No	n/a	No
3D7.g305	Cluster_000293	5	1A5.g309	1E4.g294	3D1.g296	3D7.g305	Zt09_model_1_00289	Core	5	Thiopurine S-methyltransferase (TPMT)							GO:0008757	TPMT family, S-adenosyl-L-methionine-dependent methyltransferase	KEGG: 00983+2.1.1.67	No	n/a	No
Zt09_model_1_00289	Cluster_000293	5	1A5.g309	1E4.g294	3D1.g296	3D7.g305	Zt09_model_1_00289	Core	5	Thiopurine S-methyltransferase (TPMT)		secreted	1				GO:0008757	S-adenosyl-L-methionine-dependent methyltransferase, TPMT family	KEGG: 00983+2.1.1.67	No	n/a	No
1A5.g310	Cluster_000294	5	1A5.g310	1E4.g295	3D1.g297	3D7.g306	Zt09_model_1_00290	Core	5	Major Facilitator Superfamily			6	12	7	12	GO:0016021|GO:0055085	Major facilitator superfamily domain, Major facilitator superfamily		No	n/a	No
1E4.g295	Cluster_000294	5	1A5.g310	1E4.g295	3D1.g297	3D7.g306	Zt09_model_1_00290	Core	5	Major Facilitator Superfamily			6	12	7	12	GO:0016021|GO:0055085	Major facilitator superfamily domain, Major facilitator superfamily		No	n/a	No
3D1.g297	Cluster_000294	5	1A5.g310	1E4.g295	3D1.g297	3D7.g306	Zt09_model_1_00290	Core	5	Major Facilitator Superfamily			6	12	7	12	GO:0016021|GO:0055085	Major facilitator superfamily domain, Major facilitator superfamily		No	n/a	No
3D7.g306	Cluster_000294	5	1A5.g310	1E4.g295	3D1.g297	3D7.g306	Zt09_model_1_00290	Core	5	Major Facilitator Superfamily			6	12	7	12	GO:0016021|GO:0055085	Major facilitator superfamily domain, Major facilitator superfamily		No	n/a	No
Zt09_model_1_00290	Cluster_000294	5	1A5.g310	1E4.g295	3D1.g297	3D7.g306	Zt09_model_1_00290	Core	5	Major Facilitator Superfamily			6	12	7	12	GO:0016021|GO:0055085	Major facilitator superfamily domain, Major facilitator superfamily		No	n/a	No
1A5.g311	Cluster_000295	5	1A5.g311	1E4.g296	3D1.g298	3D7.g307	Zt09_model_1_00291	Core	5	Isocitrate lyase family							GO:0003824|GO:0003824|GO:0008152|GO:0004451|GO:0019752	Pyruvate/Phosphoenolpyruvate kinase-like domain, Isocitrate lyase/phosphorylmutase, conserved site, Isocitrate lyase	KEGG: 00630+4.1.3.1|MetaCyc: PWY-6969|UniPathway: UPA00703	No	n/a	No
1E4.g296	Cluster_000295	5	1A5.g311	1E4.g296	3D1.g298	3D7.g307	Zt09_model_1_00291	Core	5	Isocitrate lyase family							GO:0004451|GO:0019752|GO:0003824|GO:0008152|GO:0003824	Isocitrate lyase, Isocitrate lyase/phosphorylmutase, conserved site, Pyruvate/Phosphoenolpyruvate kinase-like domain	KEGG: 00630+4.1.3.1|MetaCyc: PWY-6969|UniPathway: UPA00703	No	n/a	No
3D1.g298	Cluster_000295	5	1A5.g311	1E4.g296	3D1.g298	3D7.g307	Zt09_model_1_00291	Core	5	Isocitrate lyase family							GO:0003824|GO:0004451|GO:0019752|GO:0003824|GO:0008152	Pyruvate/Phosphoenolpyruvate kinase-like domain, Isocitrate lyase, Isocitrate lyase/phosphorylmutase, conserved site	KEGG: 00630+4.1.3.1|MetaCyc: PWY-6969|UniPathway: UPA00703	No	n/a	No
3D7.g307	Cluster_000295	5	1A5.g311	1E4.g296	3D1.g298	3D7.g307	Zt09_model_1_00291	Core	5	Isocitrate lyase family							GO:0004451|GO:0019752|GO:0003824|GO:0008152|GO:0003824	Isocitrate lyase, Isocitrate lyase/phosphorylmutase, conserved site, Pyruvate/Phosphoenolpyruvate kinase-like domain	KEGG: 00630+4.1.3.1|MetaCyc: PWY-6969|UniPathway: UPA00703	No	n/a	No
Zt09_model_1_00291	Cluster_000295	5	1A5.g311	1E4.g296	3D1.g298	3D7.g307	Zt09_model_1_00291	Core	5	Isocitrate lyase family							GO:0004451|GO:0019752|GO:0003824|GO:0003824|GO:0008152	Isocitrate lyase, Pyruvate/Phosphoenolpyruvate kise-like domain, Isocitrate lyase/phosphorylmutase, conserved site	KEGG: 00630+4.1.3.1|MetaCyc: PWY-6969|UniPathway: UPA00703	No	n/a	No
1A5.g312	Cluster_000296	2	1A5.g312		3D1.g299			Accessory	2				2	4	3	4				No	n/a	No
3D1.g299	Cluster_000296	2	1A5.g312		3D1.g299			Accessory	2			secreted	2	3	2	4				No	n/a	No
1A5.g313	Cluster_000297	3	1A5.g313	1E4.g298	3D1.g300			Accessory	3											No	n/a	No
1E4.g298	Cluster_000297	3	1A5.g313	1E4.g298	3D1.g300			Accessory	3											No	n/a	No
3D1.g300	Cluster_000297	3	1A5.g313	1E4.g298	3D1.g300			Accessory	3											No	n/a	No
1A5.g314	Cluster_000298	4	1A5.g314	1E4.g299	3D1.g301	3D7.g309		Accessory	4	Glucanosyltransferase	secreted	secreted	1	1	1	2	GO:0005975	Glucanosyltransferase, Glycoside hydrolase superfamily, Glycoside hydrolase, catalytic domain		No	n/a	No
1E4.g299	Cluster_000298	4	1A5.g314	1E4.g299	3D1.g301	3D7.g309		Accessory	4	Glucanosyltransferase	secreted	secreted	1	1	1	2	GO:0005975	Glucanosyltransferase, Glycoside hydrolase, catalytic domain, Glycoside hydrolase superfamily		No	n/a	No
3D1.g301	Cluster_000298	4	1A5.g314	1E4.g299	3D1.g301	3D7.g309		Accessory	4	Glucanosyltransferase	secreted	secreted	1	1	1	2	GO:0005975	Glucanosyltransferase, Glycoside hydrolase, catalytic domain, Glycoside hydrolase superfamily		Yes	n/a	No
3D7.g309	Cluster_000298	4	1A5.g314	1E4.g299	3D1.g301	3D7.g309		Accessory	4	Glucanosyltransferase	secreted	secreted	1	1	1	2	GO:0005975	Glucanosyltransferase, Glycoside hydrolase superfamily, Glycoside hydrolase, catalytic domain		No	n/a	No
1A5.g316	Cluster_000299	5	1A5.g316	1E4.g301	3D1.g303	3D7.g311	Zt09_model_1_00294	Core	5									Metallo-beta-lactamase		No	n/a	No
1E4.g301	Cluster_000299	5	1A5.g316	1E4.g301	3D1.g303	3D7.g311	Zt09_model_1_00294	Core	5									Metallo-beta-lactamase		No	n/a	No
3D1.g303	Cluster_000299	5	1A5.g316	1E4.g301	3D1.g303	3D7.g311	Zt09_model_1_00294	Core	5									Metallo-beta-lactamase		No	n/a	No
3D7.g311	Cluster_000299	5	1A5.g316	1E4.g301	3D1.g303	3D7.g311	Zt09_model_1_00294	Core	5	Beta-lactamase superfamily domain								Metallo-beta-lactamase		No	n/a	No
Zt09_model_1_00294	Cluster_000299	5	1A5.g316	1E4.g301	3D1.g303	3D7.g311	Zt09_model_1_00294	Core	5	Beta-lactamase superfamily domain								Metallo-beta-lactamase		No	n/a	No
1A5.g317	Cluster_000300	5	1A5.g317	1E4.g302	3D1.g304	3D7.g312	Zt09_model_1_00295	Core	5	tRNA synthetases class I (I, L, M and V), Anticodon-binding domain of tRNA							GO:0000166|GO:0004812|GO:0005524|GO:0006418|GO:0000166|GO:0004822|GO:0005524|GO:0005737|GO:0006428|GO:0002161|GO:0006418|GO:0000166|GO:0006418	Aminoacyl-tRNA synthetase, class Ia, Aminoacyl-tRNA synthetase, class I, conserved site, Aminoacyl-tRNA synthetase, class 1a, anticodon-binding, Isoleucine-tRNA ligase, Valyl/Leucyl/Isoleucyl-tRNA synthetase, editing domain, Rossmann-like alpha/beta/alpha sandwich fold, Methionyl/Valyl/Leucyl/Isoleucyl-tRNA synthetase, anticodon-binding	Reactome: REACT_71, KEGG: 00970+6.1.1.5|Reactome: REACT_71	No	n/a	No
1E4.g302	Cluster_000300	5	1A5.g317	1E4.g302	3D1.g304	3D7.g312	Zt09_model_1_00295	Core	5	tRNA synthetases class I (I, L, M and V), Anticodon-binding domain of tRNA							GO:0000166|GO:0004812|GO:0005524|GO:0006418|GO:0000166|GO:0004822|GO:0005524|GO:0005737|GO:0006428|GO:0002161|GO:0006418|GO:0000166|GO:0006418	Aminoacyl-tRNA synthetase, class Ia, Aminoacyl-tRNA synthetase, class I, conserved site, Aminoacyl-tRNA synthetase, class 1a, anticodon-binding, Isoleucine-tRNA ligase, Valyl/Leucyl/Isoleucyl-tRNA synthetase, editing domain, Rossmann-like alpha/beta/alpha sandwich fold, Methionyl/Valyl/Leucyl/Isoleucyl-tRNA synthetase, anticodon-binding	Reactome: REACT_71, KEGG: 00970+6.1.1.5|Reactome: REACT_71	No	n/a	No
3D1.g304	Cluster_000300	5	1A5.g317	1E4.g302	3D1.g304	3D7.g312	Zt09_model_1_00295	Core	5	tRNA synthetases class I (I, L, M and V), Anticodon-binding domain of tRNA							GO:0000166|GO:0004812|GO:0005524|GO:0006418|GO:0000166|GO:0004822|GO:0005524|GO:0005737|GO:0006428|GO:0002161|GO:0006418|GO:0000166|GO:0006418	Aminoacyl-tRNA synthetase, class Ia, Aminoacyl-tRNA synthetase, class 1a, anticodon-binding, Isoleucine-tRNA ligase, Valyl/Leucyl/Isoleucyl-tRNA synthetase, editing domain, Aminoacyl-tRNA synthetase, class I, conserved site, Rossmann-like alpha/beta/alpha sandwich fold, Methionyl/Valyl/Leucyl/Isoleucyl-tRNA synthetase, anticodon-binding	Reactome: REACT_71, KEGG: 00970+6.1.1.5|Reactome: REACT_71	No	n/a	No
3D7.g312	Cluster_000300	5	1A5.g317	1E4.g302	3D1.g304	3D7.g312	Zt09_model_1_00295	Core	5	tRNA synthetases class I (I, L, M and V), Anticodon-binding domain of tRNA							GO:0000166|GO:0004822|GO:0005524|GO:0005737|GO:0006428|GO:0000166|GO:0004812|GO:0005524|GO:0006418|GO:0000166|GO:0006418|GO:0002161|GO:0006418	Isoleucine-tRNA ligase, Aminoacyl-tRNA synthetase, class I, conserved site, Aminoacyl-tRNA synthetase, class 1a, anticodon-binding, Aminoacyl-tRNA synthetase, class Ia, Rossmann-like alpha/beta/alpha sandwich fold, Methionyl/Valyl/Leucyl/Isoleucyl-tRNA synthetase, anticodon-binding, Valyl/Leucyl/Isoleucyl-tRNA synthetase, editing domain	KEGG: 00970+6.1.1.5|Reactome: REACT_71, Reactome: REACT_71	No	n/a	No
Zt09_model_1_00295	Cluster_000300	5	1A5.g317	1E4.g302	3D1.g304	3D7.g312	Zt09_model_1_00295	Core	5	tR synthetases class I (I, L, M and V), Anticodon-binding domain of tR							GO:0000166|GO:0004822|GO:0005524|GO:0005737|GO:0006428|GO:0000166|GO:0004812|GO:0005524|GO:0006418|GO:0002161|GO:0006418|GO:0000166|GO:0006418	Isoleucine-tR ligase, Aminoacyl-tR synthetase, class I, conserved site, Valyl/Leucyl/Isoleucyl-tR synthetase, editing domain, Rossmann-like alpha/beta/alpha sandwich fold, Aminoacyl-tR synthetase, class Ia, Aminoacyl-tR synthetase, class 1a, anticodon-binding, Methionyl/Valyl/Leucyl/Isoleucyl-tR synthetase, anticodon-binding	KEGG: 00970+6.1.1.5|Reactome: REACT_71, Reactome: REACT_71	No	n/a	No
1A5.g318	Cluster_000301	3	1A5.g318	1E4.g303	3D1.g305			Accessory	3		secreted	secreted	1			1				Yes	0.99	Yes
1E4.g303	Cluster_000301	3	1A5.g318	1E4.g303	3D1.g305			Accessory	3		secreted	secreted	1			1				Yes	0.99	Yes
3D1.g305	Cluster_000301	3	1A5.g318	1E4.g303	3D1.g305			Accessory	3		secreted	secreted	1			1				Yes	0.99	Yes
1A5.g319	Cluster_000302	5	1A5.g319	1E4.g304	3D1.g306	3D7.g314	Zt09_model_1_00297	Core	5	Fumarylacetoacetate (FAA) hydrolase family							GO:0003824|GO:0008152	Fumarylacetoacetase, C-terminal-related		No	n/a	No
1E4.g304	Cluster_000302	5	1A5.g319	1E4.g304	3D1.g306	3D7.g314	Zt09_model_1_00297	Core	5	Fumarylacetoacetate (FAA) hydrolase family							GO:0003824|GO:0008152	Fumarylacetoacetase, C-terminal-related		No	n/a	No
3D1.g306	Cluster_000302	5	1A5.g319	1E4.g304	3D1.g306	3D7.g314	Zt09_model_1_00297	Core	5	Fumarylacetoacetate (FAA) hydrolase family							GO:0003824|GO:0008152	Fumarylacetoacetase, C-terminal-related		No	n/a	No
3D7.g314	Cluster_000302	5	1A5.g319	1E4.g304	3D1.g306	3D7.g314	Zt09_model_1_00297	Core	5	Fumarylacetoacetate (FAA) hydrolase family							GO:0003824|GO:0008152	Fumarylacetoacetase, C-terminal-related		No	n/a	No
Zt09_model_1_00297	Cluster_000302	5	1A5.g319	1E4.g304	3D1.g306	3D7.g314	Zt09_model_1_00297	Core	5	Fumarylacetoacetate (FAA) hydrolase family							GO:0003824|GO:0008152	Fumarylacetoacetase, C-termil-related		No	n/a	No
1A5.g320	Cluster_000303	5	1A5.g320	1E4.g305	3D1.g307	3D7.g315	Zt09_model_1_00298	Core	5											No	n/a	No
1E4.g305	Cluster_000303	5	1A5.g320	1E4.g305	3D1.g307	3D7.g315	Zt09_model_1_00298	Core	5											No	n/a	No
3D1.g307	Cluster_000303	5	1A5.g320	1E4.g305	3D1.g307	3D7.g315	Zt09_model_1_00298	Core	5											No	n/a	No
3D7.g315	Cluster_000303	5	1A5.g320	1E4.g305	3D1.g307	3D7.g315	Zt09_model_1_00298	Core	5											No	n/a	No
Zt09_model_1_00298	Cluster_000303	5	1A5.g320	1E4.g305	3D1.g307	3D7.g315	Zt09_model_1_00298	Core	5											No	n/a	No
1A5.g321	Cluster_000304	5	1A5.g321	1E4.g306	3D1.g308	3D7.g316	Zt09_model_1_00299	Core	5	SET domain							GO:0005515	SET domain		No	n/a	No
1E4.g306	Cluster_000304	5	1A5.g321	1E4.g306	3D1.g308	3D7.g316	Zt09_model_1_00299	Core	5	SET domain							GO:0005515	SET domain		No	n/a	No
3D1.g308	Cluster_000304	5	1A5.g321	1E4.g306	3D1.g308	3D7.g316	Zt09_model_1_00299	Core	5	SET domain							GO:0005515	SET domain		No	n/a	No
3D7.g316	Cluster_000304	5	1A5.g321	1E4.g306	3D1.g308	3D7.g316	Zt09_model_1_00299	Core	5											No	n/a	No
Zt09_model_1_00299	Cluster_000304	5	1A5.g321	1E4.g306	3D1.g308	3D7.g316	Zt09_model_1_00299	Core	5											No	n/a	No
1A5.g322	Cluster_000305	5	1A5.g322	1E4.g314	3D1.g309	3D7.g317	Zt09_model_1_00300	Core	5	Protein kinase domain							GO:0004672|GO:0005524|GO:0006468|GO:0005524|GO:0004672|GO:0006468	Protein kinase-like domain, Protein kinase domain, Protein kinase, ATP binding site, Serine/threonine-protein kinase, active site, PH domain-like		No	n/a	No
1E4.g314	Cluster_000305	5	1A5.g322	1E4.g314	3D1.g309	3D7.g317	Zt09_model_1_00300	Core	5	Protein kinase domain							GO:0004672|GO:0005524|GO:0006468|GO:0005524|GO:0004672|GO:0006468	Protein kinase-like domain, Protein kinase domain, PH domain-like, Protein kinase, ATP binding site, Serine/threonine-protein kinase, active site		No	n/a	No
3D1.g309	Cluster_000305	5	1A5.g322	1E4.g314	3D1.g309	3D7.g317	Zt09_model_1_00300	Core	5	Protein kinase domain							GO:0004672|GO:0005524|GO:0006468|GO:0005524|GO:0004672|GO:0006468	Protein kinase-like domain, Protein kinase domain, Protein kinase, ATP binding site, Serine/threonine-protein kinase, active site, PH domain-like		No	n/a	No
3D7.g317	Cluster_000305	5	1A5.g322	1E4.g314	3D1.g309	3D7.g317	Zt09_model_1_00300	Core	5	Protein kinase domain							GO:0004672|GO:0005524|GO:0006468|GO:0005524|GO:0004672|GO:0006468	Protein kinase-like domain, PH domain-like, Serine/threonine/dual specificity protein kinase, catalytic domain, Protein kinase, ATP binding site, Serine/threonine-protein kinase, active site, Protein kinase domain		No	n/a	No
Zt09_model_1_00300	Cluster_000305	5	1A5.g322	1E4.g314	3D1.g309	3D7.g317	Zt09_model_1_00300	Core	5	Protein kise domain							GO:0005524|GO:0004672|GO:0005524|GO:0006468|GO:0004672|GO:0006468	Protein kise, ATP binding site, Protein kise domain, Protein kise-like domain, Serine/threonine-protein kise, active site, Serine/threonine/dual specificity protein kise, catalytic domain, PH domain-like		No	n/a	No
1A5.g323	Cluster_000306	5	1A5.g323	1E4.g315	3D1.g310	3D7.g318	Zt09_model_1_00301	Core	5				4	7	4	7				No	n/a	No
1E4.g315	Cluster_000306	5	1A5.g323	1E4.g315	3D1.g310	3D7.g318	Zt09_model_1_00301	Core	5				4	7	4	7				No	n/a	No
3D1.g310	Cluster_000306	5	1A5.g323	1E4.g315	3D1.g310	3D7.g318	Zt09_model_1_00301	Core	5				4	7	4	7				No	n/a	No
3D7.g318	Cluster_000306	5	1A5.g323	1E4.g315	3D1.g310	3D7.g318	Zt09_model_1_00301	Core	5				4	7	4	7				No	n/a	No
Zt09_model_1_00301	Cluster_000306	5	1A5.g323	1E4.g315	3D1.g310	3D7.g318	Zt09_model_1_00301	Core	5				4	7	4	6				No	n/a	No
1A5.g324	Cluster_000307	5	1A5.g324	1E4.g316	3D1.g311	3D7.g319	Zt09_model_1_00302	Core	5	Protein kinase domain							GO:0004672|GO:0005524|GO:0006468	Protein kinase domain, Protein kinase-like domain		No	n/a	No
1E4.g316	Cluster_000307	5	1A5.g324	1E4.g316	3D1.g311	3D7.g319	Zt09_model_1_00302	Core	5	Protein kinase domain							GO:0004672|GO:0005524|GO:0006468	Protein kinase domain, Protein kinase-like domain		No	n/a	No
3D1.g311	Cluster_000307	5	1A5.g324	1E4.g316	3D1.g311	3D7.g319	Zt09_model_1_00302	Core	5	Protein kinase domain							GO:0004672|GO:0005524|GO:0006468	Protein kinase domain, Protein kinase-like domain		No	n/a	No
3D7.g319	Cluster_000307	5	1A5.g324	1E4.g316	3D1.g311	3D7.g319	Zt09_model_1_00302	Core	5	Protein kinase domain							GO:0004672|GO:0005524|GO:0006468	Protein kinase domain, Serine/threonine/dual specificity protein kinase, catalytic domain, Protein kinase-like domain		No	n/a	No
Zt09_model_1_00302	Cluster_000307	5	1A5.g324	1E4.g316	3D1.g311	3D7.g319	Zt09_model_1_00302	Core	5	Protein kise domain							GO:0004672|GO:0005524|GO:0006468	Protein kise-like domain, Protein kise domain, Serine/threonine/dual specificity protein kise, catalytic domain		No	n/a	No
1A5.g325	Cluster_000308	5	1A5.g325	1E4.g317	3D1.g312	3D7.g320	Zt09_model_1_00303	Core	5	DEAD/DEAH box helicase, Helicase conserved C-terminal domain		secreted	1				GO:0003676|GO:0005524	P-loop containing nucleoside triphosphate hydrolase, Helicase superfamily 1/2, ATP-binding domain, ATP-dependent RNA helicase DEAD-box, conserved site, DEAD/DEAH box helicase domain, Helicase, C-terminal		No	n/a	No
1E4.g317	Cluster_000308	5	1A5.g325	1E4.g317	3D1.g312	3D7.g320	Zt09_model_1_00303	Core	5	DEAD/DEAH box helicase, Helicase conserved C-terminal domain		secreted	1				GO:0003676|GO:0005524	P-loop containing nucleoside triphosphate hydrolase, Helicase superfamily 1/2, ATP-binding domain, DEAD/DEAH box helicase domain, Helicase, C-terminal, ATP-dependent RNA helicase DEAD-box, conserved site		No	n/a	No
3D1.g312	Cluster_000308	5	1A5.g325	1E4.g317	3D1.g312	3D7.g320	Zt09_model_1_00303	Core	5	Helicase conserved C-terminal domain, DEAD/DEAH box helicase		secreted	1				GO:0003676|GO:0005524	Helicase superfamily 1/2, ATP-binding domain, Helicase, C-terminal, P-loop containing nucleoside triphosphate hydrolase, ATP-dependent RNA helicase DEAD-box, conserved site, DEAD/DEAH box helicase domain		No	n/a	No
3D7.g320	Cluster_000308	5	1A5.g325	1E4.g317	3D1.g312	3D7.g320	Zt09_model_1_00303	Core	5	DEAD/DEAH box helicase, Helicase conserved C-terminal domain		secreted	1				GO:0003676|GO:0005524	DEAD/DEAH box helicase domain, ATP-dependent RNA helicase DEAD-box, conserved site, Helicase, C-terminal, P-loop containing nucleoside triphosphate hydrolase, Helicase superfamily 1/2, ATP-binding domain		No	n/a	No
Zt09_model_1_00303	Cluster_000308	5	1A5.g325	1E4.g317	3D1.g312	3D7.g320	Zt09_model_1_00303	Core	5	DEAD/DEAH box helicase, Helicase conserved C-termil domain		secreted	1				GO:0003676|GO:0005524	ATP-dependent R helicase DEAD-box, conserved site, DEAD/DEAH box helicase domain, Helicase superfamily 1/2, ATP-binding domain, P-loop containing nucleoside triphosphate hydrolase, Helicase, C-termil		No	n/a	No
1A5.g326	Cluster_000309	5	1A5.g326	1E4.g318	3D1.g313	3D7.g321	Zt09_model_1_00304	Core	5	Senescence-associated protein								Senescence/spartin-associated		No	n/a	No
1E4.g318	Cluster_000309	5	1A5.g326	1E4.g318	3D1.g313	3D7.g321	Zt09_model_1_00304	Core	5	Senescence-associated protein								Senescence/spartin-associated		No	n/a	No
3D1.g313	Cluster_000309	5	1A5.g326	1E4.g318	3D1.g313	3D7.g321	Zt09_model_1_00304	Core	5	Senescence-associated protein								Senescence/spartin-associated		No	n/a	No
3D7.g321	Cluster_000309	5	1A5.g326	1E4.g318	3D1.g313	3D7.g321	Zt09_model_1_00304	Core	5	Senescence-associated protein								Senescence/spartin-associated		No	n/a	No
Zt09_model_1_00304	Cluster_000309	5	1A5.g326	1E4.g318	3D1.g313	3D7.g321	Zt09_model_1_00304	Core	5	Senescence-associated protein								Senescence/spartin-associated		No	n/a	No
1A5.g327	Cluster_000310	5	1A5.g327	1E4.g319	3D1.g314	3D7.g322	Zt09_model_1_00305	Core	5	Vault protein inter-alpha-trypsin domain, von Willebrand factor type A domain								von Willebrand factor, type A, VIT domain		No	n/a	No
1E4.g319	Cluster_000310	5	1A5.g327	1E4.g319	3D1.g314	3D7.g322	Zt09_model_1_00305	Core	5	von Willebrand factor type A domain, Vault protein inter-alpha-trypsin domain								VIT domain, von Willebrand factor, type A		No	n/a	No
3D1.g314	Cluster_000310	5	1A5.g327	1E4.g319	3D1.g314	3D7.g322	Zt09_model_1_00305	Core	5	von Willebrand factor type A domain, Vault protein inter-alpha-trypsin domain								von Willebrand factor, type A, VIT domain		No	n/a	No
3D7.g322	Cluster_000310	5	1A5.g327	1E4.g319	3D1.g314	3D7.g322	Zt09_model_1_00305	Core	5	von Willebrand factor type A domain, Vault protein inter-alpha-trypsin domain								von Willebrand factor, type A, VIT domain		No	n/a	No
Zt09_model_1_00305	Cluster_000310	5	1A5.g327	1E4.g319	3D1.g314	3D7.g322	Zt09_model_1_00305	Core	5	von Willebrand factor type A domain, Vault protein inter-alpha-trypsin domain								VIT domain, von Willebrand factor, type A		No	n/a	No
1A5.g328	Cluster_000311	5	1A5.g328	1E4.g320	3D1.g315	3D7.g323	Zt09_model_1_00306	Core	5											No	n/a	No
1E4.g320	Cluster_000311	5	1A5.g328	1E4.g320	3D1.g315	3D7.g323	Zt09_model_1_00306	Core	5											No	n/a	No
3D1.g315	Cluster_000311	5	1A5.g328	1E4.g320	3D1.g315	3D7.g323	Zt09_model_1_00306	Core	5											No	n/a	No
3D7.g323	Cluster_000311	5	1A5.g328	1E4.g320	3D1.g315	3D7.g323	Zt09_model_1_00306	Core	5											No	n/a	No
Zt09_model_1_00306	Cluster_000311	5	1A5.g328	1E4.g320	3D1.g315	3D7.g323	Zt09_model_1_00306	Core	5											No	n/a	No
1A5.g329	Cluster_000312	5	1A5.g329	1E4.g321	3D1.g316	3D7.g324	Zt09_model_1_00307	Core	5	Ras family							GO:0005525|GO:0007264|GO:0005525	P-loop containing nucleoside triphosphate hydrolase, Small GTPase superfamily, Small GTP-binding protein domain		No	n/a	No
1E4.g321	Cluster_000312	5	1A5.g329	1E4.g321	3D1.g316	3D7.g324	Zt09_model_1_00307	Core	5	Ras family							GO:0005525|GO:0007264|GO:0005525	P-loop containing nucleoside triphosphate hydrolase, Small GTPase superfamily, Small GTP-binding protein domain		No	n/a	No
3D1.g316	Cluster_000312	5	1A5.g329	1E4.g321	3D1.g316	3D7.g324	Zt09_model_1_00307	Core	5	Ras family							GO:0005525|GO:0005525|GO:0007264	P-loop containing nucleoside triphosphate hydrolase, Small GTP-binding protein domain, Small GTPase superfamily		No	n/a	No
3D7.g324	Cluster_000312	5	1A5.g329	1E4.g321	3D1.g316	3D7.g324	Zt09_model_1_00307	Core	5	Ras family							GO:0005525|GO:0007264|GO:0015031|GO:0005525|GO:0005622|GO:0007264|GO:0005525|GO:0005525|GO:0007264|GO:0005525|GO:0007165|GO:0016020	P-loop containing nucleoside triphosphate hydrolase, Small GTPase superfamily, Rab type, Small GTPase superfamily, Rho type, Small GTP-binding protein domain, Small GTPase superfamily, Small GTPase superfamily, Ras type	Reactome: REACT_11044	No	n/a	No
Zt09_model_1_00307	Cluster_000312	5	1A5.g329	1E4.g321	3D1.g316	3D7.g324	Zt09_model_1_00307	Core	5	Ras family							GO:0005525|GO:0007264|GO:0015031|GO:0005525|GO:0007264|GO:0005525|GO:0007165|GO:0016020|GO:0005525|GO:0005525|GO:0005622|GO:0007264	Small GTPase superfamily, Rab type, Small GTPase superfamily, P-loop containing nucleoside triphosphate hydrolase, Small GTPase superfamily, Ras type, Small GTP-binding protein domain, Small GTPase superfamily, Rho type	Reactome: REACT_11044	No	n/a	No
1A5.g330	Cluster_000313	4	1A5.g330	1E4.g322	3D1.g317	3D7.g325		Accessory	4	IBR domain, a half RING-finger domain							GO:0004842|GO:0016567	Zinc finger, RING/FYVE/PHD-type, Zinc finger, RING-type, conserved site, IBR domain, E3 ubiquitin ligase RBR family	UniPathway: UPA00143	No	n/a	No
1E4.g322	Cluster_000313	4	1A5.g330	1E4.g322	3D1.g317	3D7.g325		Accessory	4	IBR domain, a half RING-finger domain							GO:0004842|GO:0016567	Zinc finger, RING-type, conserved site, Zinc finger, RING/FYVE/PHD-type, IBR domain, E3 ubiquitin ligase RBR family	UniPathway: UPA00143	No	n/a	No
3D1.g317	Cluster_000313	4	1A5.g330	1E4.g322	3D1.g317	3D7.g325		Accessory	4	IBR domain, a half RING-finger domain							GO:0004842|GO:0016567	Zinc finger, RING-type, conserved site, Zinc finger, RING/FYVE/PHD-type, IBR domain, E3 ubiquitin ligase RBR family	UniPathway: UPA00143	No	n/a	No
3D7.g325	Cluster_000313	4	1A5.g330	1E4.g322	3D1.g317	3D7.g325		Accessory	4									Zinc finger, RING-type, conserved site, Zinc finger, RING/FYVE/PHD-type		No	n/a	No
1A5.g331	Cluster_000314	5	1A5.g331	1E4.g323	3D1.g318	3D7.g326	Zt09_model_1_00308	Core	5	Platelet-activating factor acetylhydrolase, isoform II							GO:0003847|GO:0016042|GO:0003847	Platelet-activating factor acetylhydrolase, Alpha/Beta hydrolase fold, Platelet-activating factor acetylhydrolase, eucaryote	KEGG: 00565+3.1.1.47	No	n/a	No
1E4.g323	Cluster_000314	5	1A5.g331	1E4.g323	3D1.g318	3D7.g326	Zt09_model_1_00308	Core	5	Platelet-activating factor acetylhydrolase, isoform II							GO:0003847|GO:0016042|GO:0003847	Platelet-activating factor acetylhydrolase, Platelet-activating factor acetylhydrolase, eucaryote, Alpha/Beta hydrolase fold	KEGG: 00565+3.1.1.47	No	n/a	No
3D1.g318	Cluster_000314	5	1A5.g331	1E4.g323	3D1.g318	3D7.g326	Zt09_model_1_00308	Core	5	Platelet-activating factor acetylhydrolase, isoform II							GO:0003847|GO:0016042|GO:0003847	Platelet-activating factor acetylhydrolase, Platelet-activating factor acetylhydrolase, eucaryote, Alpha/Beta hydrolase fold	KEGG: 00565+3.1.1.47	No	n/a	No
3D7.g326	Cluster_000314	5	1A5.g331	1E4.g323	3D1.g318	3D7.g326	Zt09_model_1_00308	Core	5	Platelet-activating factor acetylhydrolase, isoform II							GO:0003847|GO:0016042|GO:0003847	Platelet-activating factor acetylhydrolase, Alpha/Beta hydrolase fold, Platelet-activating factor acetylhydrolase, eucaryote	KEGG: 00565+3.1.1.47	No	n/a	No
Zt09_model_1_00308	Cluster_000314	5	1A5.g331	1E4.g323	3D1.g318	3D7.g326	Zt09_model_1_00308	Core	5	Platelet-activating factor acetylhydrolase, isoform II							GO:0003847|GO:0003847|GO:0016042	Alpha/Beta hydrolase fold, Platelet-activating factor acetylhydrolase, eucaryote, Platelet-activating factor acetylhydrolase	KEGG: 00565+3.1.1.47	No	n/a	No
1A5.g332	Cluster_000315	4	1A5.g332	1E4.g324	3D1.g319	3D7.g327		Accessory	4											No	n/a	No
1E4.g324	Cluster_000315	4	1A5.g332	1E4.g324	3D1.g319	3D7.g327		Accessory	4											No	n/a	No
3D1.g319	Cluster_000315	4	1A5.g332	1E4.g324	3D1.g319	3D7.g327		Accessory	4											No	n/a	No
3D7.g327	Cluster_000315	4	1A5.g332	1E4.g324	3D1.g319	3D7.g327		Accessory	4											No	n/a	No
1A5.g333	Cluster_000316	5	1A5.g333	1E4.g325	3D1.g320	3D7.g328	Zt09_model_1_00310	Core	5	Transcription factor IIA, alpha/beta subunit							GO:0005672|GO:0006367|GO:0006367	Transcription factor IIA, alpha/beta subunit, Transcription factor IIA, beta-barrel, Transcription factor IIA, helical, Transcription factor IIA, alpha subunit, N-terminal		No	n/a	No
1E4.g325	Cluster_000316	5	1A5.g333	1E4.g325	3D1.g320	3D7.g328	Zt09_model_1_00310	Core	5	Transcription factor IIA, alpha/beta subunit							GO:0005672|GO:0006367|GO:0006367	Transcription factor IIA, alpha/beta subunit, Transcription factor IIA, beta-barrel, Transcription factor IIA, helical, Transcription factor IIA, alpha subunit, N-terminal		No	n/a	No
3D1.g320	Cluster_000316	5	1A5.g333	1E4.g325	3D1.g320	3D7.g328	Zt09_model_1_00310	Core	5	Transcription factor IIA, alpha/beta subunit							GO:0005672|GO:0006367|GO:0006367	Transcription factor IIA, alpha/beta subunit, Transcription factor IIA, beta-barrel, Transcription factor IIA, helical, Transcription factor IIA, alpha subunit, N-terminal		No	n/a	No
3D7.g328	Cluster_000316	5	1A5.g333	1E4.g325	3D1.g320	3D7.g328	Zt09_model_1_00310	Core	5	Transcription factor IIA, alpha/beta subunit							GO:0006367|GO:0005672|GO:0006367	Transcription factor IIA, alpha subunit, N-terminal, Transcription factor IIA, beta-barrel, Transcription factor IIA, helical, Transcription factor IIA, alpha/beta subunit		No	n/a	No
Zt09_model_1_00310	Cluster_000316	5	1A5.g333	1E4.g325	3D1.g320	3D7.g328	Zt09_model_1_00310	Core	5	Transcription factor IIA, alpha/beta subunit							GO:0005672|GO:0006367|GO:0006367	Transcription factor IIA, alpha/beta subunit, Transcription factor IIA, alpha subunit, N-termil, Transcription factor IIA, helical, Transcription factor IIA, beta-barrel		No	n/a	No
1A5.g334	Cluster_000317	5	1A5.g334	1E4.g326	3D1.g321	3D7.g329	Zt09_model_1_00311	Core	5	G protein-coupled glucose receptor regulating Gpa2, G protein-coupled glucose receptor regulating Gpa2 C-term			4	6	3	6		Glucose receptor Git3, N-terminal, G protein-coupled receptor GPR1, C-terminal		No	n/a	No
1E4.g326	Cluster_000317	5	1A5.g334	1E4.g326	3D1.g321	3D7.g329	Zt09_model_1_00311	Core	5	G protein-coupled glucose receptor regulating Gpa2, G protein-coupled glucose receptor regulating Gpa2 C-term			4	6	3	6		Glucose receptor Git3, N-terminal, G protein-coupled receptor GPR1, C-terminal		No	n/a	No
3D1.g321	Cluster_000317	5	1A5.g334	1E4.g326	3D1.g321	3D7.g329	Zt09_model_1_00311	Core	5	G protein-coupled glucose receptor regulating Gpa2, G protein-coupled glucose receptor regulating Gpa2 C-term			4	6	3	6		Glucose receptor Git3, N-terminal, G protein-coupled receptor GPR1, C-terminal		No	n/a	No
3D7.g329	Cluster_000317	5	1A5.g334	1E4.g326	3D1.g321	3D7.g329	Zt09_model_1_00311	Core	5	G protein-coupled glucose receptor regulating Gpa2 C-term, G protein-coupled glucose receptor regulating Gpa2			3	5	3	5	GO:0016021	G protein-coupled receptor GPR1, C-terminal, GPCR, rhodopsin-like, 7TM, Glucose receptor Git3, N-terminal	Reactome: REACT_14797	No	n/a	No
Zt09_model_1_00311	Cluster_000317	5	1A5.g334	1E4.g326	3D1.g321	3D7.g329	Zt09_model_1_00311	Core	5	G protein-coupled glucose receptor regulating Gpa2 C-term, G protein-coupled glucose receptor regulating Gpa2			4	6	3	6		G protein-coupled receptor GPR1, C-termil, Glucose receptor Git3, N-termil		No	n/a	No
1A5.g335	Cluster_000318	5	1A5.g335	1E4.g327	3D1.g322	3D7.g330	Zt09_model_1_00312	Core	5	Glycosyl hydrolases family 31	secreted	secreted	1				GO:0004553|GO:0005975	Glycoside hydrolase superfamily, Glycoside hydrolase family 31		Yes	1	No
1E4.g327	Cluster_000318	5	1A5.g335	1E4.g327	3D1.g322	3D7.g330	Zt09_model_1_00312	Core	5	Glycosyl hydrolases family 31	secreted	secreted	1				GO:0004553|GO:0005975	Glycoside hydrolase superfamily, Glycoside hydrolase family 31		Yes	1	No
3D1.g322	Cluster_000318	5	1A5.g335	1E4.g327	3D1.g322	3D7.g330	Zt09_model_1_00312	Core	5	Glycosyl hydrolases family 31	secreted	secreted	1				GO:0004553|GO:0005975	Glycoside hydrolase family 31, Glycoside hydrolase superfamily		Yes	1	No
3D7.g330	Cluster_000318	5	1A5.g335	1E4.g327	3D1.g322	3D7.g330	Zt09_model_1_00312	Core	5	Glycosyl hydrolases family 31	secreted	secreted	1				GO:0004553|GO:0005975	Glycoside hydrolase superfamily, Glycoside hydrolase family 31		Yes	n/a	No
Zt09_model_1_00312	Cluster_000318	5	1A5.g335	1E4.g327	3D1.g322	3D7.g330	Zt09_model_1_00312	Core	5	Glycosyl hydrolases family 31	secreted	secreted	1				GO:0004553|GO:0005975	Glycoside hydrolase family 31, Glycoside hydrolase superfamily		Yes	n/a	No
1A5.g336	Cluster_000319	5	1A5.g336	1E4.g328	3D1.g323	3D7.g331	Zt09_model_1_00313	Core	5	2OG-Fe(II) oxygenase superfamily							GO:0005506|GO:0016705|GO:0031418|GO:0055114|GO:0016491|GO:0055114	Prolyl 4-hydroxylase, alpha subunit, Oxoglutarate/iron-dependent dioxygenase		No	n/a	No
1E4.g328	Cluster_000319	5	1A5.g336	1E4.g328	3D1.g323	3D7.g331	Zt09_model_1_00313	Core	5	2OG-Fe(II) oxygenase superfamily							GO:0005506|GO:0016705|GO:0031418|GO:0055114|GO:0016491|GO:0055114	Prolyl 4-hydroxylase, alpha subunit, Oxoglutarate/iron-dependent dioxygenase		No	n/a	No
3D1.g323	Cluster_000319	5	1A5.g336	1E4.g328	3D1.g323	3D7.g331	Zt09_model_1_00313	Core	5	2OG-Fe(II) oxygenase superfamily							GO:0016491|GO:0055114|GO:0005506|GO:0016705|GO:0031418|GO:0055114	Oxoglutarate/iron-dependent dioxygenase, Prolyl 4-hydroxylase, alpha subunit		No	n/a	No
3D7.g331	Cluster_000319	5	1A5.g336	1E4.g328	3D1.g323	3D7.g331	Zt09_model_1_00313	Core	5	2OG-Fe(II) oxygenase superfamily							GO:0005506|GO:0016705|GO:0031418|GO:0055114|GO:0016491|GO:0055114	Prolyl 4-hydroxylase, alpha subunit, Oxoglutarate/iron-dependent dioxygenase		No	n/a	No
Zt09_model_1_00313	Cluster_000319	5	1A5.g336	1E4.g328	3D1.g323	3D7.g331	Zt09_model_1_00313	Core	5								GO:0005506|GO:0016705|GO:0031418|GO:0055114	Prolyl 4-hydroxylase, alpha subunit		No	n/a	No
1A5.g337	Cluster_000320	5	1A5.g337	1E4.g329	3D1.g324	3D7.g332	Zt09_model_1_00314	Core	5	Heterokaryon incompatibility protein Het-C	secreted	secreted	1			1		Heterokaryon incompatibility Het-C		Yes	1	No
1E4.g329	Cluster_000320	5	1A5.g337	1E4.g329	3D1.g324	3D7.g332	Zt09_model_1_00314	Core	5	Heterokaryon incompatibility protein Het-C	secreted	secreted	1			1		Heterokaryon incompatibility Het-C		Yes	1	No
3D1.g324	Cluster_000320	5	1A5.g337	1E4.g329	3D1.g324	3D7.g332	Zt09_model_1_00314	Core	5	Heterokaryon incompatibility protein Het-C	secreted	secreted	1			1		Heterokaryon incompatibility Het-C		Yes	1	No
3D7.g332	Cluster_000320	5	1A5.g337	1E4.g329	3D1.g324	3D7.g332	Zt09_model_1_00314	Core	5	Heterokaryon incompatibility protein Het-C	secreted	secreted	1			1		Heterokaryon incompatibility Het-C		Yes	n/a	No
Zt09_model_1_00314	Cluster_000320	5	1A5.g337	1E4.g329	3D1.g324	3D7.g332	Zt09_model_1_00314	Core	5	Heterokaryon incompatibility protein Het-C	secreted	secreted	1			1		Heterokaryon incompatibility Het-C		Yes	n/a	No
1A5.g338	Cluster_000321	5	1A5.g338	1E4.g330	3D1.g325	3D7.g333	Zt09_model_1_00315	Core	5	Plasmid pRiA4b ORF-3-like protein								Protein MM3350-like domain, Plasmid pRiA4b, Orf3		No	n/a	No
1E4.g330	Cluster_000321	5	1A5.g338	1E4.g330	3D1.g325	3D7.g333	Zt09_model_1_00315	Core	5	MYND finger, Plasmid pRiA4b ORF-3-like protein								Protein MM3350-like domain, Zinc finger, MYND-type, Plasmid pRiA4b, Orf3		No	n/a	No
3D1.g325	Cluster_000321	5	1A5.g338	1E4.g330	3D1.g325	3D7.g333	Zt09_model_1_00315	Core	5	MYND finger, Plasmid pRiA4b ORF-3-like protein								Zinc finger, MYND-type, Plasmid pRiA4b, Orf3, Protein MM3350-like domain		No	n/a	No
3D7.g333	Cluster_000321	5	1A5.g338	1E4.g330	3D1.g325	3D7.g333	Zt09_model_1_00315	Core	5	Plasmid pRiA4b ORF-3-like protein		secreted	1					Protein MM3350-like domain, Plasmid pRiA4b, Orf3		No	n/a	No
Zt09_model_1_00315	Cluster_000321	5	1A5.g338	1E4.g330	3D1.g325	3D7.g333	Zt09_model_1_00315	Core	5	MYND finger, Plasmid pRiA4b ORF-3-like protein								Zinc finger, MYND-type, Protein MM3350-like domain, Plasmid pRiA4b, Orf3		No	n/a	No
1A5.g339	Cluster_000322	4	1A5.g339	1E4.g331	3D1.g326	3D7.g334		Accessory	4		secreted	secreted	1							Yes	1	Yes
1E4.g331	Cluster_000322	4	1A5.g339	1E4.g331	3D1.g326	3D7.g334		Accessory	4		secreted	secreted	1							Yes	1	Yes
3D1.g326	Cluster_000322	4	1A5.g339	1E4.g331	3D1.g326	3D7.g334		Accessory	4		secreted	secreted	1							Yes	1	Yes
3D7.g334	Cluster_000322	4	1A5.g339	1E4.g331	3D1.g326	3D7.g334		Accessory	4		secreted	secreted	1							Yes	1	Yes
1A5.g340	Cluster_000323	5	1A5.g340	1E4.g332	3D1.g327	3D7.g335	Zt09_model_1_00316	Core	5	Adenosine/AMP deaminase							GO:0019239	Adenosine/AMP deaminase domain, Metal-dependent hydrolase		No	n/a	No
1E4.g332	Cluster_000323	5	1A5.g340	1E4.g332	3D1.g327	3D7.g335	Zt09_model_1_00316	Core	5	Adenosine/AMP deaminase							GO:0019239	Adenosine/AMP deaminase domain, Metal-dependent hydrolase		No	n/a	No
3D1.g327	Cluster_000323	5	1A5.g340	1E4.g332	3D1.g327	3D7.g335	Zt09_model_1_00316	Core	5	Adenosine/AMP deaminase							GO:0019239	Adenosine/AMP deaminase domain, Metal-dependent hydrolase		No	n/a	No
3D7.g335	Cluster_000323	5	1A5.g340	1E4.g332	3D1.g327	3D7.g335	Zt09_model_1_00316	Core	5	Adenosine/AMP deaminase							GO:0019239	Metal-dependent hydrolase, Adenosine/AMP deaminase domain		No	n/a	No
Zt09_model_1_00316	Cluster_000323	5	1A5.g340	1E4.g332	3D1.g327	3D7.g335	Zt09_model_1_00316	Core	5	Adenosine/AMP deamise							GO:0019239	Adenosine/AMP deamise domain, Metal-dependent hydrolase		No	n/a	No
1A5.g341	Cluster_000324	5	1A5.g341	1E4.g333	3D1.g328	3D7.g336	Zt09_model_1_00317	Core	5	Phosphatidylinositol-specific phospholipase C, Y domain, Phosphatidylinositol-specific phospholipase C, X domain, C2 domain							GO:0035556|GO:0005515|GO:0004435|GO:0006629|GO:0007165|GO:0035556|GO:0006629|GO:0008081	Phosphoinositide phospholipase C family, Phosphatidylinositol-specific phospholipase C, X domain, C2 domain, Phospholipase C, phosphatidylinositol-specific, Y domain, PLC-like phosphodiesterase, TIM beta/alpha-barrel domain	KEGG: 00562+3.1.4.11|KEGG: 04070+3.1.4.11|MetaCyc: PWY-6351|MetaCyc: PWY-6367|MetaCyc: PWY-7039	No	n/a	No
1E4.g333	Cluster_000324	5	1A5.g341	1E4.g333	3D1.g328	3D7.g336	Zt09_model_1_00317	Core	5	Phosphatidylinositol-specific phospholipase C, Y domain, Phosphatidylinositol-specific phospholipase C, X domain, C2 domain							GO:0035556|GO:0005515|GO:0004435|GO:0006629|GO:0007165|GO:0035556|GO:0006629|GO:0008081	Phosphoinositide phospholipase C family, Phosphatidylinositol-specific phospholipase C, X domain, C2 domain, Phospholipase C, phosphatidylinositol-specific, Y domain, PLC-like phosphodiesterase, TIM beta/alpha-barrel domain	KEGG: 00562+3.1.4.11|KEGG: 04070+3.1.4.11|MetaCyc: PWY-6351|MetaCyc: PWY-6367|MetaCyc: PWY-7039	No	n/a	No
3D1.g328	Cluster_000324	5	1A5.g341	1E4.g333	3D1.g328	3D7.g336	Zt09_model_1_00317	Core	5	Phosphatidylinositol-specific phospholipase C, Y domain, Phosphatidylinositol-specific phospholipase C, X domain, C2 domain							GO:0035556|GO:0005515|GO:0004435|GO:0006629|GO:0007165|GO:0035556|GO:0006629|GO:0008081	Phosphoinositide phospholipase C family, Phosphatidylinositol-specific phospholipase C, X domain, C2 domain, Phospholipase C, phosphatidylinositol-specific, Y domain, PLC-like phosphodiesterase, TIM beta/alpha-barrel domain	KEGG: 00562+3.1.4.11|KEGG: 04070+3.1.4.11|MetaCyc: PWY-6351|MetaCyc: PWY-6367|MetaCyc: PWY-7039	No	n/a	No
3D7.g336	Cluster_000324	5	1A5.g341	1E4.g333	3D1.g328	3D7.g336	Zt09_model_1_00317	Core	5	Phosphatidylinositol-specific phospholipase C, X domain, Phosphatidylinositol-specific phospholipase C, Y domain, C2 domain							GO:0005515|GO:0035556|GO:0006629|GO:0008081|GO:0004435|GO:0006629|GO:0007165|GO:0035556	C2 domain, Phosphoinositide phospholipase C family, Phosphatidylinositol-specific phospholipase C, X domain, PLC-like phosphodiesterase, TIM beta/alpha-barrel domain, Phospholipase C, phosphatidylinositol-specific, Y domain	KEGG: 00562+3.1.4.11|MetaCyc: PWY-6351|MetaCyc: PWY-6367|MetaCyc: PWY-7039	No	n/a	No
Zt09_model_1_00317	Cluster_000324	5	1A5.g341	1E4.g333	3D1.g328	3D7.g336	Zt09_model_1_00317	Core	5	C2 domain, Phosphatidylinositol-specific phospholipase C, Y domain, Phosphatidylinositol-specific phospholipase C, X domain							GO:0005515|GO:0006629|GO:0008081|GO:0035556|GO:0004435|GO:0006629|GO:0007165|GO:0035556	C2 domain, Phosphatidylinositol-specific phospholipase C, X domain, PLC-like phosphodiesterase, TIM beta/alpha-barrel domain, Phosphoinositide phospholipase C family, Phospholipase C, phosphatidylinositol-specific, Y domain	KEGG: 00562+3.1.4.11|MetaCyc: PWY-6351|MetaCyc: PWY-6367|MetaCyc: PWY-7039	No	n/a	No
1A5.g342	Cluster_000325	5	1A5.g342	1E4.g334	3D1.g329	3D7.g337	Zt09_model_1_00318	Core	5	Redoxin							GO:0016491	Redoxin, Thioredoxin-like fold		No	n/a	No
1E4.g334	Cluster_000325	5	1A5.g342	1E4.g334	3D1.g329	3D7.g337	Zt09_model_1_00318	Core	5	Redoxin							GO:0016491	Redoxin, Thioredoxin-like fold		No	n/a	No
3D1.g329	Cluster_000325	5	1A5.g342	1E4.g334	3D1.g329	3D7.g337	Zt09_model_1_00318	Core	5	Redoxin							GO:0016491	Thioredoxin-like fold, Redoxin		No	n/a	No
3D7.g337	Cluster_000325	5	1A5.g342	1E4.g334	3D1.g329	3D7.g337	Zt09_model_1_00318	Core	5	Redoxin							GO:0016491	Thioredoxin-like fold, Redoxin		No	n/a	No
Zt09_model_1_00318	Cluster_000325	5	1A5.g342	1E4.g334	3D1.g329	3D7.g337	Zt09_model_1_00318	Core	5	Redoxin		secreted	1				GO:0016491	Thioredoxin-like fold, Redoxin		No	n/a	No
1A5.g343	Cluster_000326	5	1A5.g343	1E4.g335	3D1.g330	3D7.g338	Zt09_model_1_00319	Core	5	N-terminal region of Chorein or VPS13, Autophagy-related protein 2 CAD motif, Autophagy-related protein C terminal domain							GO:0006914	Vacuolar protein sorting-associated protein 13, N-terminal domain, Autophagy-related protein 2, Autophagy-related protein 2 CAD motif, Autophagy-related, C-terminal		No	n/a	No
1E4.g335	Cluster_000326	5	1A5.g343	1E4.g335	3D1.g330	3D7.g338	Zt09_model_1_00319	Core	5	Autophagy-related protein C terminal domain, N-terminal region of Chorein or VPS13, Autophagy-related protein 2 CAD motif							GO:0006914	Autophagy-related, C-terminal, Vacuolar protein sorting-associated protein 13, N-terminal domain, Autophagy-related protein 2, Autophagy-related protein 2 CAD motif		No	n/a	No
3D1.g330	Cluster_000326	5	1A5.g343	1E4.g335	3D1.g330	3D7.g338	Zt09_model_1_00319	Core	5	Autophagy-related protein C terminal domain, Autophagy-related protein 2 CAD motif							GO:0006914	Autophagy-related, C-terminal, Autophagy-related protein 2 CAD motif, Autophagy-related protein 2		No	n/a	No
3D7.g338	Cluster_000326	5	1A5.g343	1E4.g335	3D1.g330	3D7.g338	Zt09_model_1_00319	Core	5	Autophagy-related protein 2 CAD motif, Autophagy-related protein C terminal domain, N-terminal region of Chorein or VPS13							GO:0006914	Autophagy-related protein 2 CAD motif, Autophagy-related, C-terminal, Autophagy-related protein 2, Vacuolar protein sorting-associated protein 13, N-terminal domain		No	n/a	No
Zt09_model_1_00319	Cluster_000326	5	1A5.g343	1E4.g335	3D1.g330	3D7.g338	Zt09_model_1_00319	Core	5	Autophagy-related protein C termil domain, Autophagy-related protein 2 CAD motif, N-termil region of Chorein or VPS13							GO:0006914	Autophagy-related, C-termil, Autophagy-related protein 2, Autophagy-related protein 2 CAD motif, Vacuolar protein sorting-associated protein 13, N-termil domain		No	n/a	No
1A5.g344	Cluster_000327	5	1A5.g344	1E4.g336	3D1.g331	3D7.g339	Zt09_model_1_00320	Core	5											No	n/a	No
1E4.g336	Cluster_000327	5	1A5.g344	1E4.g336	3D1.g331	3D7.g339	Zt09_model_1_00320	Core	5											No	n/a	No
3D1.g331	Cluster_000327	5	1A5.g344	1E4.g336	3D1.g331	3D7.g339	Zt09_model_1_00320	Core	5											No	n/a	No
3D7.g339	Cluster_000327	5	1A5.g344	1E4.g336	3D1.g331	3D7.g339	Zt09_model_1_00320	Core	5											No	n/a	No
Zt09_model_1_00320	Cluster_000327	5	1A5.g344	1E4.g336	3D1.g331	3D7.g339	Zt09_model_1_00320	Core	5											No	n/a	No
1A5.g345	Cluster_000328	5	1A5.g345	1E4.g337	3D1.g332	3D7.g340	Zt09_model_1_00321	Core	5	Sodium Bile acid symporter family			5	10	6	10	GO:0015103|GO:0015297|GO:0016021|GO:0016020	Arsenical-resistance protein Acr3, Bile acid:sodium symporter/arsenical resistance protein Acr3		No	n/a	No
1E4.g337	Cluster_000328	5	1A5.g345	1E4.g337	3D1.g332	3D7.g340	Zt09_model_1_00321	Core	5	Sodium Bile acid symporter family			5	10	6	10	GO:0015103|GO:0015297|GO:0016021|GO:0016020	Arsenical-resistance protein Acr3, Bile acid:sodium symporter/arsenical resistance protein Acr3		No	n/a	No
3D1.g332	Cluster_000328	5	1A5.g345	1E4.g337	3D1.g332	3D7.g340	Zt09_model_1_00321	Core	5	Sodium Bile acid symporter family			5	10	6	10	GO:0015103|GO:0015297|GO:0016021|GO:0016020	Arsenical-resistance protein Acr3, Bile acid:sodium symporter/arsenical resistance protein Acr3		No	n/a	No
3D7.g340	Cluster_000328	5	1A5.g345	1E4.g337	3D1.g332	3D7.g340	Zt09_model_1_00321	Core	5	Sodium Bile acid symporter family			5	10	6	10	GO:0015103|GO:0015297|GO:0016021|GO:0016020	Arsenical-resistance protein Acr3, Bile acid:sodium symporter/arsenical resistance protein Acr3		No	n/a	No
Zt09_model_1_00321	Cluster_000328	5	1A5.g345	1E4.g337	3D1.g332	3D7.g340	Zt09_model_1_00321	Core	5	Sodium Bile acid symporter family			5	10	6	10	GO:0015103|GO:0015297|GO:0016021|GO:0016020	Arsenical-resistance protein Acr3, Bile acid:sodium symporter/arsenical resistance protein Acr3		No	n/a	No
1A5.g346	Cluster_000329	5	1A5.g346	1E4.g338	3D1.g333	3D7.g341	Zt09_model_1_00322	Core	5											No	n/a	No
1E4.g338	Cluster_000329	5	1A5.g346	1E4.g338	3D1.g333	3D7.g341	Zt09_model_1_00322	Core	5											No	n/a	No
3D1.g333	Cluster_000329	5	1A5.g346	1E4.g338	3D1.g333	3D7.g341	Zt09_model_1_00322	Core	5											No	n/a	No
3D7.g341	Cluster_000329	5	1A5.g346	1E4.g338	3D1.g333	3D7.g341	Zt09_model_1_00322	Core	5											No	n/a	No
Zt09_model_1_00322	Cluster_000329	5	1A5.g346	1E4.g338	3D1.g333	3D7.g341	Zt09_model_1_00322	Core	5											No	n/a	No
1A5.g347	Cluster_000330	5	1A5.g347	1E4.g339	3D1.g334	3D7.g342	Zt09_model_1_00323	Core	5		secreted	secreted	1				GO:0006952	Knottin, scorpion toxin-like		Yes	0.999	Yes
1E4.g339	Cluster_000330	5	1A5.g347	1E4.g339	3D1.g334	3D7.g342	Zt09_model_1_00323	Core	5		secreted	secreted	1				GO:0006952	Knottin, scorpion toxin-like		Yes	1	Yes
3D1.g334	Cluster_000330	5	1A5.g347	1E4.g339	3D1.g334	3D7.g342	Zt09_model_1_00323	Core	5		secreted	secreted	1				GO:0006952	Knottin, scorpion toxin-like		Yes	1	Yes
3D7.g342	Cluster_000330	5	1A5.g347	1E4.g339	3D1.g334	3D7.g342	Zt09_model_1_00323	Core	5		secreted	secreted	1				GO:0006952	Knottin, scorpion toxin-like		Yes	0.999	Yes
Zt09_model_1_00323	Cluster_000330	5	1A5.g347	1E4.g339	3D1.g334	3D7.g342	Zt09_model_1_00323	Core	5				1	1	1					No	n/a	No
1A5.g348	Cluster_000331	2	1A5.g348			3D7.g343		Accessory	2	Protein kinase domain							GO:0004672|GO:0005524|GO:0006468|GO:0004672|GO:0006468	Protein kinase domain, Protein kinase-like domain, Serine/threonine-protein kinase, active site		No	n/a	No
3D7.g343	Cluster_000331	2	1A5.g348			3D7.g343		Accessory	2	Protein kinase domain							GO:0004672|GO:0006468|GO:0004672|GO:0005524|GO:0006468	Serine/threonine-protein kinase, active site, Protein kinase-like domain, Serine/threonine/dual specificity protein kinase, catalytic domain, Protein kinase domain		No	n/a	No
1A5.g349	Cluster_000332	2	1A5.g349			3D7.g344		Accessory	2	Protein kinase domain							GO:0004672|GO:0005524|GO:0006468	Protein kinase domain, Protein kinase-like domain		No	n/a	No
3D7.g344	Cluster_000332	2	1A5.g349			3D7.g344		Accessory	2	Protein kinase domain							GO:0004672|GO:0005524|GO:0006468	Protein kinase domain, Serine/threonine/dual specificity protein kinase, catalytic domain, Protein kinase-like domain		No	n/a	No
1A5.g350	Cluster_000333	5	1A5.g350	1E4.g341	3D1.g336	3D7.g345	Zt09_model_1_00325	Core	5	Protein kinase domain							GO:0004672|GO:0005524|GO:0006468|GO:0004672|GO:0006468	Protein kinase domain, Protein kinase-like domain, Serine/threonine-protein kinase, active site		No	n/a	No
1E4.g341	Cluster_000333	5	1A5.g350	1E4.g341	3D1.g336	3D7.g345	Zt09_model_1_00325	Core	5	Protein kinase domain							GO:0004672|GO:0005524|GO:0006468|GO:0004672|GO:0006468	Protein kinase domain, Protein kinase-like domain, Serine/threonine-protein kinase, active site		No	n/a	No
3D1.g336	Cluster_000333	5	1A5.g350	1E4.g341	3D1.g336	3D7.g345	Zt09_model_1_00325	Core	5	Protein kinase domain							GO:0004672|GO:0005524|GO:0006468|GO:0004672|GO:0006468	Protein kinase domain, Protein kinase-like domain, Serine/threonine-protein kinase, active site		No	n/a	No
3D7.g345	Cluster_000333	5	1A5.g350	1E4.g341	3D1.g336	3D7.g345	Zt09_model_1_00325	Core	5	Protein kinase domain							GO:0004672|GO:0006468|GO:0004672|GO:0005524|GO:0006468	Serine/threonine-protein kinase, active site, Protein kinase domain, Serine/threonine/dual specificity protein kinase, catalytic domain, Protein kinase-like domain		No	n/a	No
Zt09_model_1_00325	Cluster_000333	5	1A5.g350	1E4.g341	3D1.g336	3D7.g345	Zt09_model_1_00325	Core	5	Protein kise domain							GO:0004672|GO:0005524|GO:0006468|GO:0004672|GO:0006468	Serine/threonine/dual specificity protein kise, catalytic domain, Serine/threonine-protein kise, active site, Protein kise domain, Protein kise-like domain		No	n/a	No
1A5.g351	Cluster_000334	5	1A5.g351	1E4.g342	3D1.g337	3D7.g346	Zt09_model_1_00326	Core	5	Ribosomal RNA-processing protein 7 (RRP7)							GO:0000166	Nucleotide-binding alpha-beta plait domain, Ribosomal RNA-processing protein 7		No	n/a	No
1E4.g342	Cluster_000334	5	1A5.g351	1E4.g342	3D1.g337	3D7.g346	Zt09_model_1_00326	Core	5	Ribosomal RNA-processing protein 7 (RRP7)							GO:0000166	Ribosomal RNA-processing protein 7, Nucleotide-binding alpha-beta plait domain		No	n/a	No
3D1.g337	Cluster_000334	5	1A5.g351	1E4.g342	3D1.g337	3D7.g346	Zt09_model_1_00326	Core	5	Ribosomal RNA-processing protein 7 (RRP7)							GO:0000166	Nucleotide-binding alpha-beta plait domain, Ribosomal RNA-processing protein 7		No	n/a	No
3D7.g346	Cluster_000334	5	1A5.g351	1E4.g342	3D1.g337	3D7.g346	Zt09_model_1_00326	Core	5	Ribosomal RNA-processing protein 7 (RRP7)							GO:0000166	Ribosomal RNA-processing protein 7, Nucleotide-binding alpha-beta plait domain		No	n/a	No
Zt09_model_1_00326	Cluster_000334	5	1A5.g351	1E4.g342	3D1.g337	3D7.g346	Zt09_model_1_00326	Core	5	Ribosomal R-processing protein 7 (RRP7)							GO:0000166	Nucleotide-binding alpha-beta plait domain, Ribosomal R-processing protein 7		No	n/a	No
1A5.g352	Cluster_000335	5	1A5.g352	1E4.g343	3D1.g338	3D7.g347	Zt09_model_1_00327	Core	5	Rad51							GO:0000166|GO:0003677|GO:0005524|GO:0006259|GO:0008094|GO:0003677|GO:0005524|GO:0006281|GO:0008094|GO:0003677|GO:0005524|GO:0005634|GO:0007131|GO:0008094	DNA repair Rad51/transcription factor NusA, alpha-helical, P-loop containing nucleoside triphosphate hydrolase, DNA recombination and repair protein, RecA-like, DNA recombination and repair protein RecA, monomer-monomer interface, AAA+ ATPase domain, DNA recombination and repair protein Rad51, C-terminal, DNA recombination and repair protein RecA-like, ATP-binding domain, Meiotic recombinase Dmc1		No	n/a	No
1E4.g343	Cluster_000335	5	1A5.g352	1E4.g343	3D1.g338	3D7.g347	Zt09_model_1_00327	Core	5	Rad51							GO:0000166|GO:0003677|GO:0005524|GO:0006259|GO:0008094|GO:0003677|GO:0005524|GO:0006281|GO:0008094|GO:0003677|GO:0005524|GO:0005634|GO:0007131|GO:0008094	DNA repair Rad51/transcription factor NusA, alpha-helical, P-loop containing nucleoside triphosphate hydrolase, DNA recombination and repair protein, RecA-like, DNA recombination and repair protein RecA, monomer-monomer interface, AAA+ ATPase domain, DNA recombination and repair protein Rad51, C-terminal, DNA recombination and repair protein RecA-like, ATP-binding domain, Meiotic recombinase Dmc1		No	n/a	No
3D1.g338	Cluster_000335	5	1A5.g352	1E4.g343	3D1.g338	3D7.g347	Zt09_model_1_00327	Core	5	Rad51							GO:0003677|GO:0005524|GO:0006281|GO:0008094|GO:0000166	P-loop containing nucleoside triphosphate hydrolase, DNA recombination and repair protein Rad51, C-terminal, DNA recombination and repair protein RecA-like, ATP-binding domain, DNA repair Rad51/transcription factor NusA, alpha-helical, DNA recombination and repair protein, RecA-like		No	n/a	No
3D7.g347	Cluster_000335	5	1A5.g352	1E4.g343	3D1.g338	3D7.g347	Zt09_model_1_00327	Core	5	Rad51							GO:0003677|GO:0005524|GO:0006259|GO:0008094|GO:0003677|GO:0005524|GO:0005634|GO:0007131|GO:0008094|GO:0003677|GO:0005524|GO:0006281|GO:0008094|GO:0000166	DNA recombination and repair protein RecA, monomer-monomer interface, DNA recombination and repair protein, RecA-like, P-loop containing nucleoside triphosphate hydrolase, Meiotic recombinase Dmc1, DNA recombination and repair protein RecA-like, ATP-binding domain, AAA+ ATPase domain, DNA recombination and repair protein Rad51, C-terminal, DNA repair Rad51/transcription factor NusA, alpha-helical		No	n/a	No
Zt09_model_1_00327	Cluster_000335	5	1A5.g352	1E4.g343	3D1.g338	3D7.g347	Zt09_model_1_00327	Core	5	Rad51							GO:0003677|GO:0005524|GO:0006281|GO:0008094|GO:0000166	D recombition and repair protein RecA-like, ATP-binding domain, D recombition and repair protein, RecA-like, D recombition and repair protein Rad51, C-termil, P-loop containing nucleoside triphosphate hydrolase, D repair Rad51/transcription factor NusA, alpha-helical		No	n/a	No
1A5.g353	Cluster_000336	4	1A5.g353	1E4.g344	3D1.g339		Zt09_model_1_00328	Accessory	4	Zinc knuckle							GO:0003676|GO:0008270	Zinc finger, CCHC-type		No	n/a	No
1E4.g344	Cluster_000336	4	1A5.g353	1E4.g344	3D1.g339		Zt09_model_1_00328	Accessory	4	Zinc knuckle							GO:0003676|GO:0008270	Zinc finger, CCHC-type		No	n/a	No
3D1.g339	Cluster_000336	4	1A5.g353	1E4.g344	3D1.g339		Zt09_model_1_00328	Accessory	4	Zinc knuckle							GO:0003676|GO:0008270	Zinc finger, CCHC-type		No	n/a	No
Zt09_model_1_00328	Cluster_000336	4	1A5.g353	1E4.g344	3D1.g339		Zt09_model_1_00328	Accessory	4	Zinc knuckle							GO:0003676|GO:0008270	Zinc finger, CCHC-type		No	n/a	No
1A5.g354	Cluster_000337	5	1A5.g354	1E4.g345	3D1.g340	3D7.g348	Zt09_model_1_00329	Core	5	UTP--glucose-1-phosphate uridylyltransferase							GO:0008152|GO:0070569	UDPGP family, Nucleotide-diphospho-sugar transferases		No	n/a	No
1E4.g345	Cluster_000337	5	1A5.g354	1E4.g345	3D1.g340	3D7.g348	Zt09_model_1_00329	Core	5	UTP--glucose-1-phosphate uridylyltransferase							GO:0008152|GO:0070569	UDPGP family, Nucleotide-diphospho-sugar transferases		No	n/a	No
3D1.g340	Cluster_000337	5	1A5.g354	1E4.g345	3D1.g340	3D7.g348	Zt09_model_1_00329	Core	5	UTP--glucose-1-phosphate uridylyltransferase							GO:0008152|GO:0070569	UDPGP family, Nucleotide-diphospho-sugar transferases		No	n/a	No
3D7.g348	Cluster_000337	5	1A5.g354	1E4.g345	3D1.g340	3D7.g348	Zt09_model_1_00329	Core	5	UTP--glucose-1-phosphate uridylyltransferase, Zinc knuckle							GO:0008152|GO:0070569|GO:0003676|GO:0008270	UTP--glucose-1-phosphate uridylyltransferase family, Zinc finger, CCHC-type, Nucleotide-diphospho-sugar transferases		No	n/a	No
Zt09_model_1_00329	Cluster_000337	5	1A5.g354	1E4.g345	3D1.g340	3D7.g348	Zt09_model_1_00329	Core	5	UTP--glucose-1-phosphate uridylyltransferase							GO:0008152|GO:0070569	Nucleotide-diphospho-sugar transferases, UTP--glucose-1-phosphate uridylyltransferase family		No	n/a	No
1A5.g355	Cluster_000338	5	1A5.g355	1E4.g346	3D1.g341	3D7.g349	Zt09_model_1_00330	Core	5	Serine carboxypeptidase	secreted	secreted	1				GO:0004185|GO:0006508	Alpha/Beta hydrolase fold, Peptidase S10, serine carboxypeptidase		Yes	1	No
1E4.g346	Cluster_000338	5	1A5.g355	1E4.g346	3D1.g341	3D7.g349	Zt09_model_1_00330	Core	5	Serine carboxypeptidase	secreted	secreted	1				GO:0004185|GO:0006508	Peptidase S10, serine carboxypeptidase, Alpha/Beta hydrolase fold		Yes	1	No
3D1.g341	Cluster_000338	5	1A5.g355	1E4.g346	3D1.g341	3D7.g349	Zt09_model_1_00330	Core	5	Serine carboxypeptidase	secreted	secreted	1				GO:0004185|GO:0006508	Peptidase S10, serine carboxypeptidase, Alpha/Beta hydrolase fold		Yes	1	No
3D7.g349	Cluster_000338	5	1A5.g355	1E4.g346	3D1.g341	3D7.g349	Zt09_model_1_00330	Core	5	Serine carboxypeptidase	secreted	secreted	1				GO:0004185|GO:0006508	Alpha/Beta hydrolase fold, Peptidase S10, serine carboxypeptidase		Yes	n/a	No
Zt09_model_1_00330	Cluster_000338	5	1A5.g355	1E4.g346	3D1.g341	3D7.g349	Zt09_model_1_00330	Core	5	Serine carboxypeptidase	secreted	secreted	1				GO:0004185|GO:0006508	Peptidase S10, serine carboxypeptidase, Alpha/Beta hydrolase fold		Yes	n/a	No
1A5.g356	Cluster_000339	5	1A5.g356	1E4.g347	3D1.g342	3D7.g350	Zt09_model_1_00331	Core	5											No	n/a	No
1E4.g347	Cluster_000339	5	1A5.g356	1E4.g347	3D1.g342	3D7.g350	Zt09_model_1_00331	Core	5											No	n/a	No
3D1.g342	Cluster_000339	5	1A5.g356	1E4.g347	3D1.g342	3D7.g350	Zt09_model_1_00331	Core	5											No	n/a	No
3D7.g350	Cluster_000339	5	1A5.g356	1E4.g347	3D1.g342	3D7.g350	Zt09_model_1_00331	Core	5											No	n/a	No
Zt09_model_1_00331	Cluster_000339	5	1A5.g356	1E4.g347	3D1.g342	3D7.g350	Zt09_model_1_00331	Core	5											No	n/a	No
1A5.g357	Cluster_000340	5	1A5.g357	1E4.g348	3D1.g343	3D7.g351	Zt09_model_1_00332	Core	5	Response regulator receiver domain, Histidine kinase-, DNA gyrase B-, and HSP90-like ATPase, His Kinase A (phospho-acceptor) domain							GO:0004871|GO:0007165|GO:0016021|GO:0000160|GO:0000155|GO:0007165|GO:0016310|GO:0016772	HAMP domain, Histidine kinase-like ATPase, C-terminal domain, Signal transduction response regulator, receiver domain, Signal transduction histidine kinase, dimerisation/phosphoacceptor domain, Histidine kinase domain, Signal transduction histidine kinase-related protein, C-terminal, CheY-like superfamily	Reactome: REACT_14797, Reactome: REACT_1046	No	n/a	No
1E4.g348	Cluster_000340	5	1A5.g357	1E4.g348	3D1.g343	3D7.g351	Zt09_model_1_00332	Core	5	Response regulator receiver domain, Histidine kinase-, DNA gyrase B-, and HSP90-like ATPase, His Kinase A (phospho-acceptor) domain							GO:0004871|GO:0007165|GO:0016021|GO:0000160|GO:0000155|GO:0007165|GO:0016310|GO:0016772	Histidine kinase-like ATPase, C-terminal domain, HAMP domain, Signal transduction response regulator, receiver domain, Signal transduction histidine kinase, dimerisation/phosphoacceptor domain, Histidine kinase domain, Signal transduction histidine kinase-related protein, C-terminal, CheY-like superfamily	Reactome: REACT_14797, Reactome: REACT_1046	No	n/a	No
3D1.g343	Cluster_000340	5	1A5.g357	1E4.g348	3D1.g343	3D7.g351	Zt09_model_1_00332	Core	5	Response regulator receiver domain, Histidine kinase-, DNA gyrase B-, and HSP90-like ATPase, His Kinase A (phospho-acceptor) domain							GO:0004871|GO:0007165|GO:0016021|GO:0000160|GO:0000155|GO:0007165|GO:0016310|GO:0016772	Histidine kinase-like ATPase, C-terminal domain, HAMP domain, Signal transduction response regulator, receiver domain, Signal transduction histidine kinase, dimerisation/phosphoacceptor domain, Histidine kinase domain, Signal transduction histidine kinase-related protein, C-terminal, CheY-like superfamily	Reactome: REACT_14797, Reactome: REACT_1046	No	n/a	No
3D7.g351	Cluster_000340	5	1A5.g357	1E4.g348	3D1.g343	3D7.g351	Zt09_model_1_00332	Core	5	Response regulator receiver domain, His Kinase A (phospho-acceptor) domain, Histidine kinase-, DNA gyrase B-, and HSP90-like ATPase							GO:0004871|GO:0007165|GO:0016021|GO:0016310|GO:0016772|GO:0000155|GO:0007165|GO:0000160	Histidine kinase-like ATPase, C-terminal domain, HAMP domain, Signal transduction histidine kinase-related protein, C-terminal, Signal transduction histidine kinase, dimerisation/phosphoacceptor domain, Signal transduction response regulator, receiver domain, Histidine kinase domain, CheY-like superfamily	Reactome: REACT_14797, Reactome: REACT_1046	No	n/a	No
Zt09_model_1_00332	Cluster_000340	5	1A5.g357	1E4.g348	3D1.g343	3D7.g351	Zt09_model_1_00332	Core	5	Response regulator receiver domain, Histidine kise-, D gyrase B-, and HSP90-like ATPase, His Kise A (phospho-acceptor) domain							GO:0016310|GO:0016772|GO:0000155|GO:0007165|GO:0004871|GO:0007165|GO:0016021|GO:0000160	Histidine kise-like ATPase, C-termil domain, Sigl transduction histidine kise-related protein, C-termil, Sigl transduction histidine kise, dimerisation/phosphoacceptor domain, HAMP domain, Histidine kise domain, Sigl transduction response regulator, receiver domain, CheY-like superfamily	Reactome: REACT_1046, Reactome: REACT_14797	No	n/a	No
1A5.g358	Cluster_000341	4	1A5.g358	1E4.g349	3D1.g344	3D7.g352		Accessory	4											No	n/a	No
1E4.g349	Cluster_000341	4	1A5.g358	1E4.g349	3D1.g344	3D7.g352		Accessory	4											No	n/a	No
3D1.g344	Cluster_000341	4	1A5.g358	1E4.g349	3D1.g344	3D7.g352		Accessory	4											No	n/a	No
3D7.g352	Cluster_000341	4	1A5.g358	1E4.g349	3D1.g344	3D7.g352		Accessory	4											No	n/a	No
1A5.g359	Cluster_000342	5	1A5.g359	1E4.g350	3D1.g345	3D7.g353	Zt09_model_1_00333	Core	5	Aldehyde dehydrogenase family							GO:0008152|GO:0016491|GO:0055114|GO:0008152|GO:0016491|GO:0016620|GO:0055114	Aldehyde dehydrogenase N-terminal domain, Aldehyde dehydrogenase, glutamic acid active site, Aldehyde dehydrogenase, C-terminal, Aldehyde/histidinol dehydrogenase, Aldehyde dehydrogenase, cysteine active site, Aldehyde dehydrogenase domain		No	n/a	No
1E4.g350	Cluster_000342	5	1A5.g359	1E4.g350	3D1.g345	3D7.g353	Zt09_model_1_00333	Core	5	Aldehyde dehydrogenase family							GO:0008152|GO:0016491|GO:0055114|GO:0008152|GO:0016491|GO:0016620|GO:0055114	Aldehyde dehydrogenase domain, Aldehyde/histidinol dehydrogenase, Aldehyde dehydrogenase, cysteine active site, Aldehyde dehydrogenase N-terminal domain, Aldehyde dehydrogenase, C-terminal, Aldehyde dehydrogenase, glutamic acid active site		No	n/a	No
3D1.g345	Cluster_000342	5	1A5.g359	1E4.g350	3D1.g345	3D7.g353	Zt09_model_1_00333	Core	5	Aldehyde dehydrogenase family							GO:0008152|GO:0016491|GO:0055114|GO:0008152|GO:0016491|GO:0016620|GO:0055114	Aldehyde dehydrogenase, glutamic acid active site, Aldehyde dehydrogenase, cysteine active site, Aldehyde dehydrogenase N-terminal domain, Aldehyde dehydrogenase, C-terminal, Aldehyde/histidinol dehydrogenase, Aldehyde dehydrogenase domain		No	n/a	No
3D7.g353	Cluster_000342	5	1A5.g359	1E4.g350	3D1.g345	3D7.g353	Zt09_model_1_00333	Core	5	Aldehyde dehydrogenase family							GO:0008152|GO:0016491|GO:0055114|GO:0008152|GO:0016491|GO:0016620|GO:0055114	Aldehyde dehydrogenase, cysteine active site, Aldehyde dehydrogenase, C-terminal, Aldehyde dehydrogenase N-terminal domain, Aldehyde/histidinol dehydrogenase, Aldehyde dehydrogenase, glutamic acid active site, Aldehyde dehydrogenase domain		No	n/a	No
Zt09_model_1_00333	Cluster_000342	5	1A5.g359	1E4.g350	3D1.g345	3D7.g353	Zt09_model_1_00333	Core	5	Aldehyde dehydrogese family							GO:0008152|GO:0016491|GO:0055114|GO:0008152|GO:0016491|GO:0016620|GO:0055114	Aldehyde/histidinol dehydrogese, Aldehyde dehydrogese, glutamic acid active site, Aldehyde dehydrogese, C-termil, Aldehyde dehydrogese, cysteine active site, Aldehyde dehydrogese domain, Aldehyde dehydrogese N-termil domain		No	n/a	No
1A5.g360	Cluster_000343	5	1A5.g360	1E4.g351	3D1.g346	3D7.g354	Zt09_model_1_00334	Core	5	ABC transporter, ABC transporter transmembrane region 2			1	1	1	1	GO:0005524|GO:0016887|GO:0005524|GO:0006810|GO:0016021|GO:0042626|GO:0055085	ABC transporter, conserved site, P-loop containing nucleoside triphosphate hydrolase, AAA+ ATPase domain, ABC transporter-like, ABC transporter type 1, transmembrane domain		No	n/a	No
1E4.g351	Cluster_000343	5	1A5.g360	1E4.g351	3D1.g346	3D7.g354	Zt09_model_1_00334	Core	5	ABC transporter, ABC transporter transmembrane region 2			1	1	1	1	GO:0005524|GO:0016887|GO:0005524|GO:0006810|GO:0016021|GO:0042626|GO:0055085	P-loop containing nucleoside triphosphate hydrolase, AAA+ ATPase domain, ABC transporter-like, ABC transporter type 1, transmembrane domain, ABC transporter, conserved site		No	n/a	No
3D1.g346	Cluster_000343	5	1A5.g360	1E4.g351	3D1.g346	3D7.g354	Zt09_model_1_00334	Core	5	ABC transporter, ABC transporter transmembrane region 2			1	1	1	1	GO:0005524|GO:0016887|GO:0005524|GO:0006810|GO:0016021|GO:0042626|GO:0055085	AAA+ ATPase domain, P-loop containing nucleoside triphosphate hydrolase, ABC transporter-like, ABC transporter type 1, transmembrane domain, ABC transporter, conserved site		No	n/a	No
3D7.g354	Cluster_000343	5	1A5.g360	1E4.g351	3D1.g346	3D7.g354	Zt09_model_1_00334	Core	5	ABC transporter, ABC transporter transmembrane region 2			1	1	1	1	GO:0005524|GO:0016887|GO:0005524|GO:0006810|GO:0016021|GO:0042626|GO:0055085	ABC transporter-like, ABC transporter, conserved site, P-loop containing nucleoside triphosphate hydrolase, ABC transporter type 1, transmembrane domain, AAA+ ATPase domain		No	n/a	No
Zt09_model_1_00334	Cluster_000343	5	1A5.g360	1E4.g351	3D1.g346	3D7.g354	Zt09_model_1_00334	Core	5	ABC transporter transmembrane region 2, ABC transporter			1	1	1	1	GO:0005524|GO:0016887|GO:0005524|GO:0006810|GO:0016021|GO:0042626|GO:0055085	P-loop containing nucleoside triphosphate hydrolase, ABC transporter, conserved site, ABC transporter type 1, transmembrane domain, ABC transporter-like, AAA+ ATPase domain		No	n/a	No
1A5.g361	Cluster_000344	5	1A5.g361	1E4.g352	3D1.g347	3D7.g355	Zt09_model_1_00335	Core	5	FAD-binding domain, Ferric reductase like transmembrane component, Ferric reductase NAD binding domain			4	7	4	7	GO:0016491|GO:0055114	FAD-binding 8, Ferric reductase transmembrane component-like domain, Ferric reductase, NAD binding domain		No	n/a	No
1E4.g352	Cluster_000344	5	1A5.g361	1E4.g352	3D1.g347	3D7.g355	Zt09_model_1_00335	Core	5	Ferric reductase like transmembrane component, Ferric reductase NAD binding domain, FAD-binding domain			4	7	4	7	GO:0016491|GO:0055114	Ferric reductase transmembrane component-like domain, Ferric reductase, NAD binding domain, FAD-binding 8		No	n/a	No
3D1.g347	Cluster_000344	5	1A5.g361	1E4.g352	3D1.g347	3D7.g355	Zt09_model_1_00335	Core	5	Ferric reductase like transmembrane component, FAD-binding domain, Ferric reductase NAD binding domain			3	6	4	6	GO:0016491|GO:0055114	Ferric reductase transmembrane component-like domain, FAD-binding 8, Ferric reductase, NAD binding domain		No	n/a	No
3D7.g355	Cluster_000344	5	1A5.g361	1E4.g352	3D1.g347	3D7.g355	Zt09_model_1_00335	Core	5	FAD-binding domain, Ferric reductase like transmembrane component, Ferric reductase NAD binding domain			3	6	4	6	GO:0016491|GO:0055114	FAD-binding 8, Ferric reductase transmembrane component-like domain, Ferric reductase, NAD binding domain		No	n/a	No
Zt09_model_1_00335	Cluster_000344	5	1A5.g361	1E4.g352	3D1.g347	3D7.g355	Zt09_model_1_00335	Core	5	Ferric reductase D binding domain, FAD-binding domain, Ferric reductase like transmembrane component			4	7	4	7	GO:0016491|GO:0055114	Ferric reductase, D binding domain, FAD-binding 8, Ferric reductase transmembrane component-like domain		No	n/a	No
1A5.g362	Cluster_000345	5	1A5.g362	1E4.g353	3D1.g348	3D7.g356	Zt09_model_1_00336	Core	5	PCRF domain, RF-1 domain							GO:0003747|GO:0006415|GO:0005737|GO:0006415|GO:0016149	Peptide chain release factor class I/class II, Double-stranded RNA-binding domain, Peptide chain release factor		No	n/a	No
1E4.g353	Cluster_000345	5	1A5.g362	1E4.g353	3D1.g348	3D7.g356	Zt09_model_1_00336	Core	5	PCRF domain, RF-1 domain							GO:0005737|GO:0006415|GO:0016149|GO:0003747|GO:0006415	Double-stranded RNA-binding domain, Peptide chain release factor, Peptide chain release factor class I/class II		No	n/a	No
[truncated: 57,980 more rows]
