# Supplementary material for: Pangenome analyses of the wheat pathogen Zymoseptoria tritici reveal the structural basis of a highly plastic eukaryotic genome
Source: BMC Biol. 2018 Jan 11;16:5. doi: 10.1186/s12915-017-0457-4 (PMC5765654; doi:10.1186/s12915-017-0457-4)
Supplement: Supplementary file 5 — Paralogs identified in the pangenome of Zymoseptoria tritici. (XLSX 68 kb) [file 12915_2017_457_MOESM5_ESM.xlsx]

## Sheet: Table S5
Table S5: Paralogs identified in the pangenome of Zymoseptoria tritici
			Homologs across all five genomes							Functional annotation	Secretion		Extracellular domains	Transmembrane domains	Cytoplasmic domains	Transmembrane domains		InterProScan summary			Effector candidate screen
GeneID	Pangenome_cluster_ID	Pangenome_cluster_size	Homolog_1A5_geneID	Homolog_1E4_geneID	Homolog_3D1_geneID	Homolog_3D7_geneID	Homolog_IPO323_geneID	Pangenome_category	Number_of_orthologs_in_pangenome	PFAM_domains	SignalP	Phobius_Secr	Phobius_extracellular_dom.	Phobius_transmembrane_dom.	Phobius_cytoplasmic_dom.	TMHMM	Gene Ontology	Protein description	Pathway	Secretome	EffectorP_score	EffectorP_candidate
1A5.g1	Cluster_000001	21	1A5.g1	1E4.g11617	3D1.g1	3D7.g4628		Accessory	4											No	n/a	No
1A5.g10091	Cluster_000001	21	1A5.g1	1E4.g11617	3D1.g1	3D7.g4628		Accessory	4											No	n/a	No
1A5.g10647	Cluster_000001	21	1A5.g1	1E4.g11617	3D1.g1	3D7.g4628		Accessory	4											No	n/a	No
1A5.g10648	Cluster_000001	21	1A5.g1	1E4.g11617	3D1.g1	3D7.g4628		Accessory	4											No	n/a	No
1A5.g11593	Cluster_000001	21	1A5.g1	1E4.g11617	3D1.g1	3D7.g4628		Accessory	4											No	n/a	No
1A5.g11818	Cluster_000001	21	1A5.g1	1E4.g11617	3D1.g1	3D7.g4628		Accessory	4											No	n/a	No
1A5.g11899	Cluster_000001	21	1A5.g1	1E4.g11617	3D1.g1	3D7.g4628		Accessory	4											No	n/a	No
1A5.g2172	Cluster_000001	21	1A5.g1	1E4.g11617	3D1.g1	3D7.g4628		Accessory	4											No	n/a	No
1A5.g6452	Cluster_000001	21	1A5.g1	1E4.g11617	3D1.g1	3D7.g4628		Accessory	4											No	n/a	No
1A5.g8835	Cluster_000001	21	1A5.g1	1E4.g11617	3D1.g1	3D7.g4628		Accessory	4											No	n/a	No
1A5.g20	Cluster_000020	6	1A5.g20	1E4.g18	3D1.g21	3D7.g20	Zt09_model_1_00021	Core	5	Predicted membrane protein (DUF2231)			2	3	2	3		Domain of unknown function DUF2231, transmembrane		No	n/a	No
1A5.g10867	Cluster_000200	33	1A5.g10867	1E4.g10672	3D1.g11534	3D7.g2524		Accessory	4											No	n/a	No
1A5.g1144	Cluster_000200	33	1A5.g10867	1E4.g10672	3D1.g11534	3D7.g2524		Accessory	4											No	n/a	No
1A5.g11491	Cluster_000200	33	1A5.g10867	1E4.g10672	3D1.g11534	3D7.g2524		Accessory	4			secreted	1							No	n/a	No
1A5.g11527	Cluster_000200	33	1A5.g10867	1E4.g10672	3D1.g11534	3D7.g2524		Accessory	4											No	n/a	No
1A5.g11532	Cluster_000200	33	1A5.g10867	1E4.g10672	3D1.g11534	3D7.g2524		Accessory	4											No	n/a	No
1A5.g11790	Cluster_000200	33	1A5.g10867	1E4.g10672	3D1.g11534	3D7.g2524		Accessory	4	Protein of unknown function (DUF3716)								Protein of unknown function DUF3716		No	n/a	No
1A5.g11793	Cluster_000200	33	1A5.g10867	1E4.g10672	3D1.g11534	3D7.g2524		Accessory	4											No	n/a	No
1A5.g11799	Cluster_000200	33	1A5.g10867	1E4.g10672	3D1.g11534	3D7.g2524		Accessory	4											No	n/a	No
1A5.g11996	Cluster_000200	33	1A5.g10867	1E4.g10672	3D1.g11534	3D7.g2524		Accessory	4											No	n/a	No
1A5.g2037	Cluster_000200	33	1A5.g10867	1E4.g10672	3D1.g11534	3D7.g2524		Accessory	4			secreted	1							No	n/a	No
1A5.g204	Cluster_000200	33	1A5.g10867	1E4.g10672	3D1.g11534	3D7.g2524		Accessory	4											No	n/a	No
1A5.g2193	Cluster_000200	33	1A5.g10867	1E4.g10672	3D1.g11534	3D7.g2524		Accessory	4											No	n/a	No
1A5.g2200	Cluster_000200	33	1A5.g10867	1E4.g10672	3D1.g11534	3D7.g2524		Accessory	4											No	n/a	No
1A5.g5069	Cluster_000200	33	1A5.g10867	1E4.g10672	3D1.g11534	3D7.g2524		Accessory	4											No	n/a	No
1A5.g7091	Cluster_000200	33	1A5.g10867	1E4.g10672	3D1.g11534	3D7.g2524		Accessory	4											No	n/a	No
1A5.g9949	Cluster_000200	33	1A5.g10867	1E4.g10672	3D1.g11534	3D7.g2524		Accessory	4											No	n/a	No
1A5.g10866	Cluster_000201	26	1A5.g10866	1E4.g10673				Accessory	2	Protein of unknown function (DUF3716)								Protein of unknown function DUF3716		No	n/a	No
1A5.g1143	Cluster_000201	26	1A5.g10866	1E4.g10673				Accessory	2	Protein of unknown function (DUF3716)								Protein of unknown function DUF3716		No	n/a	No
1A5.g11492	Cluster_000201	26	1A5.g10866	1E4.g10673				Accessory	2	Protein of unknown function (DUF3716)								Protein of unknown function DUF3716		No	n/a	No
1A5.g11526	Cluster_000201	26	1A5.g10866	1E4.g10673				Accessory	2	Protein of unknown function (DUF3716)								Protein of unknown function DUF3716		No	n/a	No
1A5.g11531	Cluster_000201	26	1A5.g10866	1E4.g10673				Accessory	2	Protein of unknown function (DUF3716)								Protein of unknown function DUF3716		No	n/a	No
1A5.g11789	Cluster_000201	26	1A5.g10866	1E4.g10673				Accessory	2	Protein of unknown function (DUF3716)								Protein of unknown function DUF3716		No	n/a	No
1A5.g11792	Cluster_000201	26	1A5.g10866	1E4.g10673				Accessory	2	Protein of unknown function (DUF3716)								Protein of unknown function DUF3716		No	n/a	No
1A5.g11798	Cluster_000201	26	1A5.g10866	1E4.g10673				Accessory	2	Protein of unknown function (DUF3716)								Protein of unknown function DUF3716		No	n/a	No
1A5.g11995	Cluster_000201	26	1A5.g10866	1E4.g10673				Accessory	2	Protein of unknown function (DUF3716)								Protein of unknown function DUF3716		No	n/a	No
1A5.g205	Cluster_000201	26	1A5.g10866	1E4.g10673				Accessory	2	Protein of unknown function (DUF3716)								Protein of unknown function DUF3716		No	n/a	No
1A5.g2192	Cluster_000201	26	1A5.g10866	1E4.g10673				Accessory	2	Protein of unknown function (DUF3716)								Protein of unknown function DUF3716		No	n/a	No
1A5.g2196	Cluster_000201	26	1A5.g10866	1E4.g10673				Accessory	2	Protein of unknown function (DUF3716)								Protein of unknown function DUF3716		No	n/a	No
1A5.g2199	Cluster_000201	26	1A5.g10866	1E4.g10673				Accessory	2	Protein of unknown function (DUF3716)								Protein of unknown function DUF3716		No	n/a	No
1A5.g7092	Cluster_000201	26	1A5.g10866	1E4.g10673				Accessory	2	Protein of unknown function (DUF3716)								Protein of unknown function DUF3716		No	n/a	No
1A5.g7095	Cluster_000201	26	1A5.g10866	1E4.g10673				Accessory	2	Protein of unknown function (DUF3716)								Protein of unknown function DUF3716		No	n/a	No
1A5.g7099	Cluster_000201	26	1A5.g10866	1E4.g10673				Accessory	2	Protein of unknown function (DUF3716)								Protein of unknown function DUF3716		No	n/a	No
1A5.g9948	Cluster_000201	26	1A5.g10866	1E4.g10673				Accessory	2	Protein of unknown function (DUF3716)								Protein of unknown function DUF3716		No	n/a	No
1A5.g10865	Cluster_000202	43	1A5.g10865	1E4.g10674	3D1.g10717	3D7.g10295		Accessory	4											No	n/a	No
1A5.g1142	Cluster_000202	43	1A5.g10865	1E4.g10674	3D1.g10717	3D7.g10295		Accessory	4											No	n/a	No
1A5.g11493	Cluster_000202	43	1A5.g10865	1E4.g10674	3D1.g10717	3D7.g10295		Accessory	4											No	n/a	No
1A5.g11525	Cluster_000202	43	1A5.g10865	1E4.g10674	3D1.g10717	3D7.g10295		Accessory	4											No	n/a	No
1A5.g11530	Cluster_000202	43	1A5.g10865	1E4.g10674	3D1.g10717	3D7.g10295		Accessory	4											No	n/a	No
1A5.g11788	Cluster_000202	43	1A5.g10865	1E4.g10674	3D1.g10717	3D7.g10295		Accessory	4											No	n/a	No
1A5.g11791	Cluster_000202	43	1A5.g10865	1E4.g10674	3D1.g10717	3D7.g10295		Accessory	4											No	n/a	No
1A5.g11797	Cluster_000202	43	1A5.g10865	1E4.g10674	3D1.g10717	3D7.g10295		Accessory	4											No	n/a	No
1A5.g11994	Cluster_000202	43	1A5.g10865	1E4.g10674	3D1.g10717	3D7.g10295		Accessory	4											No	n/a	No
1A5.g2038	Cluster_000202	43	1A5.g10865	1E4.g10674	3D1.g10717	3D7.g10295		Accessory	4											No	n/a	No
1A5.g206	Cluster_000202	43	1A5.g10865	1E4.g10674	3D1.g10717	3D7.g10295		Accessory	4											No	n/a	No
1A5.g2191	Cluster_000202	43	1A5.g10865	1E4.g10674	3D1.g10717	3D7.g10295		Accessory	4											No	n/a	No
1A5.g2195	Cluster_000202	43	1A5.g10865	1E4.g10674	3D1.g10717	3D7.g10295		Accessory	4											No	n/a	No
1A5.g2198	Cluster_000202	43	1A5.g10865	1E4.g10674	3D1.g10717	3D7.g10295		Accessory	4											No	n/a	No
1A5.g246	Cluster_000202	43	1A5.g10865	1E4.g10674	3D1.g10717	3D7.g10295		Accessory	4											No	n/a	No
1A5.g274	Cluster_000202	43	1A5.g10865	1E4.g10674	3D1.g10717	3D7.g10295		Accessory	4											No	n/a	No
1A5.g2867	Cluster_000202	43	1A5.g10865	1E4.g10674	3D1.g10717	3D7.g10295		Accessory	4											No	n/a	No
1A5.g5068	Cluster_000202	43	1A5.g10865	1E4.g10674	3D1.g10717	3D7.g10295		Accessory	4											No	n/a	No
1A5.g7093	Cluster_000202	43	1A5.g10865	1E4.g10674	3D1.g10717	3D7.g10295		Accessory	4											No	n/a	No
1A5.g7094	Cluster_000202	43	1A5.g10865	1E4.g10674	3D1.g10717	3D7.g10295		Accessory	4											No	n/a	No
1A5.g7097	Cluster_000202	43	1A5.g10865	1E4.g10674	3D1.g10717	3D7.g10295		Accessory	4											No	n/a	No
1A5.g7098	Cluster_000202	43	1A5.g10865	1E4.g10674	3D1.g10717	3D7.g10295		Accessory	4											No	n/a	No
1A5.g7100	Cluster_000202	43	1A5.g10865	1E4.g10674	3D1.g10717	3D7.g10295		Accessory	4											No	n/a	No
1A5.g9947	Cluster_000202	43	1A5.g10865	1E4.g10674	3D1.g10717	3D7.g10295		Accessory	4											No	n/a	No
1A5.g11494	Cluster_000238	12	1A5.g11494	1E4.g10675	3D1.g11531			Accessory	3											No	n/a	No
1A5.g11529	Cluster_000238	12	1A5.g11494	1E4.g10675	3D1.g11531			Accessory	3											No	n/a	No
1A5.g2039	Cluster_000238	12	1A5.g11494	1E4.g10675	3D1.g11531			Accessory	3											No	n/a	No
1A5.g245	Cluster_000238	12	1A5.g11494	1E4.g10675	3D1.g11531			Accessory	3											No	n/a	No
1A5.g275	Cluster_000238	12	1A5.g11494	1E4.g10675	3D1.g11531			Accessory	3											No	n/a	No
1A5.g5067	Cluster_000238	12	1A5.g11494	1E4.g10675	3D1.g11531			Accessory	3											No	n/a	No
1A5.g11555	Cluster_000249	7	1A5.g11555		3D1.g11965			Accessory	2											No	n/a	No
1A5.g11891	Cluster_000249	7	1A5.g11555		3D1.g11965			Accessory	2											No	n/a	No
1A5.g11893	Cluster_000249	7	1A5.g11555		3D1.g11965			Accessory	2											No	n/a	No
1A5.g258	Cluster_000249	7	1A5.g11555		3D1.g11965			Accessory	2											No	n/a	No
1A5.g748	Cluster_000725	6	1A5.g748	1E4.g749	3D1.g741	3D7.g772	Zt09_model_1_00722	Core	5	FAD-binding domain, Ferric reductase NAD binding domain, Ferric reductase like transmembrane component			4	7	4	4	GO:0016491|GO:0055114	FAD-binding 8, Ferric reductase, NAD binding domain, Riboflavin synthase-like beta-barrel, Ferredoxin reductase-type FAD-binding domain, Ferric reductase transmembrane component-like domain		No	n/a	No
1A5.g10864	Cluster_001114	17	1A5.g10864	1E4.g11356				Accessory	2								GO:0003676	Ribonuclease H-like domain		No	n/a	No
1A5.g1141	Cluster_001114	17	1A5.g10864	1E4.g11356				Accessory	2								GO:0003676	Ribonuclease H-like domain		No	n/a	No
1A5.g11524	Cluster_001114	17	1A5.g10864	1E4.g11356				Accessory	2								GO:0003676	Ribonuclease H-like domain		No	n/a	No
1A5.g11787	Cluster_001114	17	1A5.g10864	1E4.g11356				Accessory	2								GO:0003676	Ribonuclease H-like domain		No	n/a	No
1A5.g11796	Cluster_001114	17	1A5.g10864	1E4.g11356				Accessory	2								GO:0003676	Ribonuclease H-like domain		No	n/a	No
1A5.g11993	Cluster_001114	17	1A5.g10864	1E4.g11356				Accessory	2								GO:0003676	Ribonuclease H-like domain		No	n/a	No
1A5.g2190	Cluster_001114	17	1A5.g10864	1E4.g11356				Accessory	2								GO:0003676	Ribonuclease H-like domain		No	n/a	No
1A5.g2197	Cluster_001114	17	1A5.g10864	1E4.g11356				Accessory	2											No	n/a	No
1A5.g7101	Cluster_001114	17	1A5.g10864	1E4.g11356				Accessory	2								GO:0003676	Ribonuclease H-like domain		No	n/a	No
1A5.g9946	Cluster_001114	17	1A5.g10864	1E4.g11356				Accessory	2								GO:0003676	Ribonuclease H-like domain		No	n/a	No
1A5.g2287	Cluster_002210	3	1A5.g2287					Singleton	1	DDE superfamily endonuclease							GO:0003676	DDE superfamily endonuclease domain		No	n/a	No
1A5.g3849	Cluster_002210	3	1A5.g2287					Singleton	1	DDE superfamily endonuclease							GO:0003676	DDE superfamily endonuclease domain		No	n/a	No
1A5.g9209	Cluster_002210	3	1A5.g2287					Singleton	1	DDE superfamily endonuclease							GO:0003676	DDE superfamily endonuclease domain		No	n/a	No
1A5.g2656	Cluster_002570	5	1A5.g2656	1E4.g6496		3D7.g3623	Zt09_model_19_00017	Accessory	4											No	n/a	No
1A5.g2744	Cluster_002657	8	1A5.g2744	1E4.g2774	3D1.g2716	3D7.g2775	Zt09_model_2_00572	Core	5		secreted	secreted	1							Yes	0.992	Yes
1A5.g7714	Cluster_002657	8	1A5.g2744	1E4.g2774	3D1.g2716	3D7.g2775	Zt09_model_2_00572	Core	5		secreted	secreted	1							Yes	0.997	Yes
1A5.g3306	Cluster_003207	10	1A5.g3306	1E4.g3340	3D1.g3270	3D7.g3324	Zt09_model_2_01125	Core	5	RTA1 like protein			4	7	4	7	GO:0006950|GO:0016021	RTA-like protein		No	n/a	No
1A5.g5177	Cluster_003207	10	1A5.g3306	1E4.g3340	3D1.g3270	3D7.g3324	Zt09_model_2_01125	Core	5	RTA1 like protein			4	7	4	7	GO:0006950|GO:0016021	RTA-like protein		No	n/a	No
1A5.g10092	Cluster_003328	7	1A5.g10092	1E4.g8167		3D7.g4627	Zt09_model_10_00555	Accessory	4											No	n/a	No
1A5.g3434	Cluster_003328	7	1A5.g10092	1E4.g8167		3D7.g4627	Zt09_model_10_00555	Accessory	4											No	n/a	No
1A5.g8066	Cluster_003328	7	1A5.g10092	1E4.g8167		3D7.g4627	Zt09_model_10_00555	Accessory	4											No	n/a	No
1A5.g3435	Cluster_003329	6	1A5.g3435	1E4.g8170	3D1.g4572		Zt09_model_17_00002	Accessory	4											No	n/a	No
1A5.g7212	Cluster_003329	6	1A5.g3435	1E4.g8170	3D1.g4572		Zt09_model_17_00002	Accessory	4											No	n/a	No
1A5.g3437	Cluster_003330	6	1A5.g3437	1E4.g12033		3D7.g11139	Zt09_model_12_00001	Accessory	4											No	n/a	No
1A5.g3646	Cluster_003537	6	1A5.g3646	1E4.g3639	3D1.g3606	3D7.g3660	Zt09_model_3_00203	Core	5	Ammonium Transporter Family			6	11	6	10	GO:0008519|GO:0016020|GO:0072488|GO:0008519|GO:0015696|GO:0016020	Ammonium transporter, conserved site, Ammonium transporter AmtB-like domain, Ammonium/urea transporter, Ammonium transporter		No	n/a	No
1A5.g3730	Cluster_003621	7	1A5.g3730	1E4.g2402	3D1.g3691	3D7.g2402	Zt09_model_3_00290	Core	5		secreted	secreted	1							Yes	0.891	No
1A5.g4005	Cluster_003887	6	1A5.g4005	1E4.g4076	3D1.g3965	3D7.g4016	Zt09_model_3_00554	Core	5											No	n/a	No
1A5.g4309	Cluster_004183	6	1A5.g4309	1E4.g4377	3D1.g4265	3D7.g4319	Zt09_model_3_00844	Core	5	SET domain							GO:0005515	SET domain		No	n/a	No
1A5.g10754	Cluster_005226	10	1A5.g10754	1E4.g10781	3D1.g10719	3D7.g10774	Zt09_model_12_00103	Core	5	Major Facilitator Superfamily			6	12	7	12	GO:0016021|GO:0055085	Major facilitator superfamily domain, Major facilitator superfamily		No	n/a	No
1A5.g5396	Cluster_005226	10	1A5.g10754	1E4.g10781	3D1.g10719	3D7.g10774	Zt09_model_12_00103	Core	5	Major Facilitator Superfamily			6	11	6	11	GO:0016021|GO:0055085	Major facilitator superfamily domain, Major facilitator superfamily		No	n/a	No
1A5.g6332	Cluster_006124	6	1A5.g6332	1E4.g6422	3D1.g6318	3D7.g6400	Zt09_model_5_00748	Core	5	GLEYA domain								GLEYA adhesin domain, PA14 domain, PAN/Apple domain		No	n/a	No
1A5.g11819	Cluster_006232	8	1A5.g11819	1E4.g11618	3D1.g10614			Accessory	3											No	n/a	No
1A5.g11900	Cluster_006232	8	1A5.g11819	1E4.g11618	3D1.g10614			Accessory	3											No	n/a	No
1A5.g6451	Cluster_006232	8	1A5.g11819	1E4.g11618	3D1.g10614			Accessory	3									Reverse transcriptase domain		No	n/a	No
1A5.g7210	Cluster_006232	8	1A5.g11819	1E4.g11618	3D1.g10614			Accessory	3	Reverse transcriptase (RNA-dependent DNA polymerase)			1	1	1			Reverse transcriptase domain		No	n/a	No
1A5.g6863	Cluster_006631	6	1A5.g6863	1E4.g6947	3D1.g6861	3D7.g11620	Zt09_model_6_00402	Core	5	Hsp20/alpha crystallin family								HSP20-like chaperone, Alpha crystallin/Hsp20 domain, Small heat shock protein HSP20		No	n/a	No
1A5.g7172	Cluster_006920	6	1A5.g7172	1E4.g7258	3D1.g7160	3D7.g7236	Zt09_model_6_00687	Core	5	Major Facilitator Superfamily, Flavin containing amine oxidoreductase			6	11	6	11	GO:0016021|GO:0055085|GO:0016491|GO:0055114|GO:0005215	Major facilitator superfamily, Major facilitator superfamily domain, FAD/NAD(P)-binding domain, Amine oxidase, Tetracycline resistance protein TetA/multidrug resistance protein MdtG		No	n/a	No
1A5.g7248	Cluster_006988	5	1A5.g7248	1E4.g7329	3D1.g7233		Zt09_model_7_00035	Accessory	4	Phosphotransferase enzyme family								Protein kinase-like domain, Aminoglycoside phosphotransferase		No	n/a	No
1A5.g10534	Cluster_007468	7	1A5.g10534	1E4.g7831	3D1.g10493	3D7.g10559		Accessory	4		secreted	secreted	1							Yes	1	Yes
1A5.g7736	Cluster_007468	7	1A5.g10534	1E4.g7831	3D1.g10493	3D7.g10559		Accessory	4		secreted	secreted	1							Yes	1	Yes
1A5.g7756	Cluster_007488	3	1A5.g7756		3D1.g7746			Accessory	2											No	n/a	No
1A5.g8433	Cluster_008133	6	1A5.g8433	1E4.g11685	3D1.g8432	3D7.g8513	Zt09_model_8_00365	Core	5	Spo12 family								Spo12		No	n/a	No
1A5.g8762	Cluster_008443	6	1A5.g8762	1E4.g8852	3D1.g8758	3D7.g8836	Zt09_model_8_00679	Core	5	alpha/beta hydrolase fold, NAD binding domain of 6-phosphogluconate dehydrogenase							GO:0008152|GO:0016787|GO:0004616|GO:0055114	Alpha/Beta hydrolase fold, NAD(P)-binding domain, Alpha/beta hydrolase fold-3, 6-phosphogluconate dehydrogenase, NADP-binding		No	n/a	No
1A5.g9538	Cluster_009165	6	1A5.g9538	1E4.g9612	3D1.g9531	3D7.g9599		Accessory	4	Rhodanese-like domain								Rhodanese-like domain		No	n/a	No
1A5.g9539	Cluster_009166	6	1A5.g9539	1E4.g9613	3D1.g9532	3D7.g9600	Zt09_model_10_00037	Core	5	Subunit 21 of Mediator complex								Mediator complex, subunit Med21		No	n/a	No
1A5.g9540	Cluster_009167	7	1A5.g9540	1E4.g9614	3D1.g9533	3D7.g9601	Zt09_model_10_00038	Core	5											No	n/a	No
1A5.g9941	Cluster_009560	5	1A5.g9941	1E4.g10022	3D1.g9937	3D7.g10006		Accessory	4											No	n/a	No
1A5.g9950	Cluster_009560	5	1A5.g9941	1E4.g10022	3D1.g9937	3D7.g10006		Accessory	4											No	n/a	No
1A5.g9942	Cluster_009561	6	1A5.g9942	1E4.g10023	3D1.g9938	3D7.g10007	Zt09_model_10_00427	Core	5		secreted	secreted	1					Alpha/Beta hydrolase fold		Yes	1	No
1A5.g9951	Cluster_009561	6	1A5.g9942	1E4.g10023	3D1.g9938	3D7.g10007	Zt09_model_10_00427	Core	5		secreted	secreted	1					Alpha/Beta hydrolase fold		Yes	1	No
1A5.g9943	Cluster_009562	6	1A5.g9943	1E4.g10024	3D1.g9939	3D7.g10008	Zt09_model_10_00428	Core	5	Glutathione S-transferase, C-terminal domain, Glutathione S-transferase, N-terminal domain							GO:0005515	Glutathione S-transferase, C-terminal-like, Glutathione S-transferase, C-terminal, Thioredoxin-like fold, Glutathione S-transferase, N-terminal		No	n/a	No
1A5.g9952	Cluster_009562	6	1A5.g9943	1E4.g10024	3D1.g9939	3D7.g10008	Zt09_model_10_00428	Core	5	Glutathione S-transferase, N-terminal domain, Glutathione S-transferase, C-terminal domain							GO:0005515	Glutathione S-transferase, N-terminal, Thioredoxin-like fold, Glutathione S-transferase, C-terminal-like, Glutathione S-transferase, C-terminal		No	n/a	No
1A5.g9944	Cluster_009563	6	1A5.g9944	1E4.g10025	3D1.g9940	3D7.g10009	Zt09_model_10_00429	Core	5	Glycosyl hydrolase family 92			1	1	1	1	GO:0003824|GO:0005975|GO:0030246|GO:0003824	Glycosyl hydrolase family 92, Alpha-1,2-mannosidase, putative, Glycoside hydrolase-type carbohydrate-binding, subgroup, Six-hairpin glycosidase-like	KEGG: 00130+3.2.1.-|KEGG: 00531+3.2.1.-	No	n/a	No
1A5.g9953	Cluster_009563	6	1A5.g9944	1E4.g10025	3D1.g9940	3D7.g10009	Zt09_model_10_00429	Core	5	Glycosyl hydrolase family 92			1	2	2	1	GO:0003824|GO:0005975|GO:0030246|GO:0003824	Glycosyl hydrolase family 92, Glycoside hydrolase-type carbohydrate-binding, subgroup, Six-hairpin glycosidase-like, Alpha-1,2-mannosidase, putative	KEGG: 00130+3.2.1.-|KEGG: 00531+3.2.1.-	No	n/a	No
1A5.g9945	Cluster_009564	6	1A5.g9945	1E4.g10026	3D1.g9941	3D7.g10010	Zt09_model_10_00430	Core	5	Cullin protein neddylation domain, Cullin family							GO:0006511|GO:0031461|GO:0031625|GO:0006511|GO:0031625	Winged helix-turn-helix DNA-binding domain, Cullin homology, Cullin, conserved site, Cullin protein, neddylation domain, Cullin repeat-like-containing domain, Cullin, N-terminal	UniPathway: UPA00143	No	n/a	No
1A5.g9954	Cluster_009564	6	1A5.g9945	1E4.g10026	3D1.g9941	3D7.g10010	Zt09_model_10_00430	Core	5	Cullin protein neddylation domain, Cullin family							GO:0006511|GO:0031461|GO:0031625|GO:0006511|GO:0031625	Winged helix-turn-helix DNA-binding domain, Cullin homology, Cullin, conserved site, Cullin protein, neddylation domain, Cullin repeat-like-containing domain, Cullin, N-terminal	UniPathway: UPA00143	No	n/a	No
1A5.g10219	Cluster_009805	10	1A5.g10219	1E4.g10282	3D1.g10194	3D7.g10264	Zt09_model_11_00120	Core	5		secreted	secreted	1							Yes	1	Yes
1A5.g10698	Cluster_009805	10	1A5.g10219	1E4.g10282	3D1.g10194	3D7.g10264	Zt09_model_11_00120	Core	5		secreted	secreted	1							Yes	0.999	Yes
1A5.g10453	Cluster_010012	6	1A5.g10453	1E4.g10495	3D1.g10411	3D7.g10475	Zt09_model_11_00333	Core	5		secreted	secreted	1				GO:0004553|GO:0005975	Glycoside hydrolase family 16, Concanavalin A-like lectin/glucanase domain		Yes	0.999	No
1A5.g10541	Cluster_010098	7	1A5.g10541	1E4.g3681	3D1.g2317			Accessory	3	PIF1-like helicase							GO:0000723|GO:0003678|GO:0006281|GO:0004386|GO:0005524	P-loop containing nucleoside triphosphate hydrolase, DNA helicase Pif1-like, DNA helicase		No	n/a	No
1A5.g12051	Cluster_010098	7	1A5.g10541	1E4.g3681	3D1.g2317			Accessory	3									P-loop containing nucleoside triphosphate hydrolase		No	n/a	No
1A5.g11120	Cluster_010636	6	1A5.g11120	1E4.g8870	3D1.g11515			Accessory	3											No	n/a	No
1A5.g11377	Cluster_010636	6	1A5.g11120	1E4.g8870	3D1.g11515			Accessory	3											No	n/a	No
1A5.g11632	Cluster_010636	6	1A5.g11120	1E4.g8870	3D1.g11515			Accessory	3											No	n/a	No
1A5.g11592	Cluster_011063	5	1A5.g11592		3D1.g11816		Zt09_model_10_00002	Accessory	3											No	n/a	No
1A5.g12042	Cluster_011063	5	1A5.g11592		3D1.g11816		Zt09_model_10_00002	Accessory	3											No	n/a	No
1A5.g11619	Cluster_011080	3	1A5.g11619		3D1.g10625			Accessory	2	Reverse transcriptase (RNA-dependent DNA polymerase)								Reverse transcriptase, RNA-dependent DNA polymerase	KEGG: 00230+2.7.7.7|KEGG: 00240+2.7.7.7	No	n/a	No
1A5.g11751	Cluster_011178	3	1A5.g11751			3D7.g10829		Accessory	2	Reverse transcriptase (RNA-dependent DNA polymerase)								Reverse transcriptase, RNA-dependent DNA polymerase	KEGG: 00230+2.7.7.7|KEGG: 00240+2.7.7.7	No	n/a	No
1A5.g11861	Cluster_011254	5	1A5.g11861	1E4.g11795	3D1.g11771		Zt09_model_18_00033	Accessory	4	Integrase core domain							GO:0003676|GO:0015074	Ribonuclease H-like domain, Integrase, catalytic core		No	n/a	No
1A5.g8014	Cluster_011844	6	1A5.g8014	1E4.g8116	3D1.g8009	3D7.g8094	Zt09_model_7_00799	Core	5											No	n/a	No
1A5.g8015	Cluster_011844	6	1A5.g8014	1E4.g8116	3D1.g8009	3D7.g8094	Zt09_model_7_00799	Core	5											No	n/a	No
1A5.g9488	Cluster_012082	4	1A5.g9488	1E4.g11579	3D1.g11529			Accessory	3	Reverse transcriptase (RNA-dependent DNA polymerase)								Reverse transcriptase, RNA-dependent DNA polymerase	KEGG: 00230+2.7.7.7|KEGG: 00240+2.7.7.7	No	n/a	No
1E4.g11617	Cluster_000001	21	1A5.g1	1E4.g11617	3D1.g1	3D7.g4628		Accessory	4									Endonuclease/exonuclease/phosphatase		No	n/a	No
1E4.g11839	Cluster_000001	21	1A5.g1	1E4.g11617	3D1.g1	3D7.g4628		Accessory	4											No	n/a	No
1E4.g8168	Cluster_000001	21	1A5.g1	1E4.g11617	3D1.g1	3D7.g4628		Accessory	4											No	n/a	No
1E4.g18	Cluster_000020	6	1A5.g20	1E4.g18	3D1.g21	3D7.g20	Zt09_model_1_00021	Core	5	Predicted membrane protein (DUF2231)			2	3	2	2		Domain of unknown function DUF2231, transmembrane		No	n/a	No
1E4.g10672	Cluster_000200	33	1A5.g10867	1E4.g10672	3D1.g11534	3D7.g2524		Accessory	4			secreted	1							No	n/a	No
1E4.g11359	Cluster_000200	33	1A5.g10867	1E4.g10672	3D1.g11534	3D7.g2524		Accessory	4											No	n/a	No
1E4.g11570	Cluster_000200	33	1A5.g10867	1E4.g10672	3D1.g11534	3D7.g2524		Accessory	4											No	n/a	No
1E4.g11886	Cluster_000200	33	1A5.g10867	1E4.g10672	3D1.g11534	3D7.g2524		Accessory	4	Protein of unknown function (DUF3716)								Protein of unknown function DUF3716		No	n/a	No
1E4.g11891	Cluster_000200	33	1A5.g10867	1E4.g10672	3D1.g11534	3D7.g2524		Accessory	4											No	n/a	No
1E4.g3298	Cluster_000200	33	1A5.g10867	1E4.g10672	3D1.g11534	3D7.g2524		Accessory	4											No	n/a	No
1E4.g5063	Cluster_000200	33	1A5.g10867	1E4.g10672	3D1.g11534	3D7.g2524		Accessory	4											No	n/a	No
1E4.g7425	Cluster_000200	33	1A5.g10867	1E4.g10672	3D1.g11534	3D7.g2524		Accessory	4											No	n/a	No
1E4.g8296	Cluster_000200	33	1A5.g10867	1E4.g10672	3D1.g11534	3D7.g2524		Accessory	4											No	n/a	No
1E4.g9718	Cluster_000200	33	1A5.g10867	1E4.g10672	3D1.g11534	3D7.g2524		Accessory	4											No	n/a	No
1E4.g10673	Cluster_000201	26	1A5.g10866	1E4.g10673				Accessory	2	Protein of unknown function (DUF3716)								Protein of unknown function DUF3716		No	n/a	No
1E4.g11358	Cluster_000201	26	1A5.g10866	1E4.g10673				Accessory	2	Protein of unknown function (DUF3716)								Protein of unknown function DUF3716		No	n/a	No
1E4.g11569	Cluster_000201	26	1A5.g10866	1E4.g10673				Accessory	2	Protein of unknown function (DUF3716)								Protein of unknown function DUF3716		No	n/a	No
1E4.g11890	Cluster_000201	26	1A5.g10866	1E4.g10673				Accessory	2	Protein of unknown function (DUF3716)								Protein of unknown function DUF3716		No	n/a	No
1E4.g5062	Cluster_000201	26	1A5.g10866	1E4.g10673				Accessory	2	Protein of unknown function (DUF3716)								Protein of unknown function DUF3716		No	n/a	No
1E4.g7424	Cluster_000201	26	1A5.g10866	1E4.g10673				Accessory	2	Protein of unknown function (DUF3716)								Protein of unknown function DUF3716		No	n/a	No
1E4.g8295	Cluster_000201	26	1A5.g10866	1E4.g10673				Accessory	2	Protein of unknown function (DUF3716)								Protein of unknown function DUF3716		No	n/a	No
1E4.g9719	Cluster_000201	26	1A5.g10866	1E4.g10673				Accessory	2	Protein of unknown function (DUF3716)								Protein of unknown function DUF3716		No	n/a	No
1E4.g9721	Cluster_000201	26	1A5.g10866	1E4.g10673				Accessory	2	Protein of unknown function (DUF3716)								Protein of unknown function DUF3716		No	n/a	No
1E4.g10674	Cluster_000202	43	1A5.g10865	1E4.g10674	3D1.g10717	3D7.g10295		Accessory	4											No	n/a	No
1E4.g11357	Cluster_000202	43	1A5.g10865	1E4.g10674	3D1.g10717	3D7.g10295		Accessory	4											No	n/a	No
1E4.g11565	Cluster_000202	43	1A5.g10865	1E4.g10674	3D1.g10717	3D7.g10295		Accessory	4											No	n/a	No
1E4.g11568	Cluster_000202	43	1A5.g10865	1E4.g10674	3D1.g10717	3D7.g10295		Accessory	4											No	n/a	No
1E4.g11884	Cluster_000202	43	1A5.g10865	1E4.g10674	3D1.g10717	3D7.g10295		Accessory	4											No	n/a	No
1E4.g11889	Cluster_000202	43	1A5.g10865	1E4.g10674	3D1.g10717	3D7.g10295		Accessory	4											No	n/a	No
1E4.g3299	Cluster_000202	43	1A5.g10865	1E4.g10674	3D1.g10717	3D7.g10295		Accessory	4											No	n/a	No
1E4.g5061	Cluster_000202	43	1A5.g10865	1E4.g10674	3D1.g10717	3D7.g10295		Accessory	4											No	n/a	No
1E4.g5919	Cluster_000202	43	1A5.g10865	1E4.g10674	3D1.g10717	3D7.g10295		Accessory	4											No	n/a	No
1E4.g7423	Cluster_000202	43	1A5.g10865	1E4.g10674	3D1.g10717	3D7.g10295		Accessory	4											No	n/a	No
1E4.g8294	Cluster_000202	43	1A5.g10865	1E4.g10674	3D1.g10717	3D7.g10295		Accessory	4											No	n/a	No
1E4.g9720	Cluster_000202	43	1A5.g10865	1E4.g10674	3D1.g10717	3D7.g10295		Accessory	4											No	n/a	No
1E4.g9722	Cluster_000202	43	1A5.g10865	1E4.g10674	3D1.g10717	3D7.g10295		Accessory	4											No	n/a	No
1E4.g10675	Cluster_000238	12	1A5.g11494	1E4.g10675	3D1.g11531			Accessory	3											No	n/a	No
1E4.g11567	Cluster_000238	12	1A5.g11494	1E4.g10675	3D1.g11531			Accessory	3											No	n/a	No
1E4.g11888	Cluster_000238	12	1A5.g11494	1E4.g10675	3D1.g11531			Accessory	3											No	n/a	No
1E4.g3300	Cluster_000238	12	1A5.g11494	1E4.g10675	3D1.g11531			Accessory	3											No	n/a	No
1E4.g7422	Cluster_000238	12	1A5.g11494	1E4.g10675	3D1.g11531			Accessory	3											No	n/a	No
1E4.g749	Cluster_000725	6	1A5.g748	1E4.g749	3D1.g741	3D7.g772	Zt09_model_1_00722	Core	5	FAD-binding domain, Ferric reductase NAD binding domain, Ferric reductase like transmembrane component			3	5	3	5	GO:0016491|GO:0055114	FAD-binding 8, Riboflavin synthase-like beta-barrel, Ferredoxin reductase-type FAD-binding domain, Ferric reductase, NAD binding domain, Ferric reductase transmembrane component-like domain		No	n/a	No
1E4.g11356	Cluster_001114	17	1A5.g10864	1E4.g11356				Accessory	2								GO:0003676	Ribonuclease H-like domain		No	n/a	No
1E4.g11564	Cluster_001114	17	1A5.g10864	1E4.g11356				Accessory	2								GO:0003676	Ribonuclease H-like domain		No	n/a	No
1E4.g11883	Cluster_001114	17	1A5.g10864	1E4.g11356				Accessory	2								GO:0003676	Ribonuclease H-like domain		No	n/a	No
1E4.g5060	Cluster_001114	17	1A5.g10864	1E4.g11356				Accessory	2								GO:0003676	Ribonuclease H-like domain		No	n/a	No
1E4.g5918	Cluster_001114	17	1A5.g10864	1E4.g11356				Accessory	2								GO:0003676	Ribonuclease H-like domain		No	n/a	No
1E4.g8293	Cluster_001114	17	1A5.g10864	1E4.g11356				Accessory	2								GO:0003676	Ribonuclease H-like domain		No	n/a	No
1E4.g9723	Cluster_001114	17	1A5.g10864	1E4.g11356				Accessory	2								GO:0003676	Ribonuclease H-like domain		No	n/a	No
1E4.g6496	Cluster_002570	5	1A5.g2656	1E4.g6496		3D7.g3623	Zt09_model_19_00017	Accessory	4											No	n/a	No
1E4.g8075	Cluster_002570	5	1A5.g2656	1E4.g6496		3D7.g3623	Zt09_model_19_00017	Accessory	4											No	n/a	No
1E4.g2774	Cluster_002657	8	1A5.g2744	1E4.g2774	3D1.g2716	3D7.g2775	Zt09_model_2_00572	Core	5		secreted	secreted	1							Yes	0.996	Yes
1E4.g7809	Cluster_002657	8	1A5.g2744	1E4.g2774	3D1.g2716	3D7.g2775	Zt09_model_2_00572	Core	5		secreted	secreted	1							Yes	0.997	Yes
1E4.g3340	Cluster_003207	10	1A5.g3306	1E4.g3340	3D1.g3270	3D7.g3324	Zt09_model_2_01125	Core	5	RTA1 like protein			4	7	4	7	GO:0006950|GO:0016021	RTA-like protein		No	n/a	No
1E4.g5262	Cluster_003207	10	1A5.g3306	1E4.g3340	3D1.g3270	3D7.g3324	Zt09_model_2_01125	Core	5	RTA1 like protein			4	7	4	7	GO:0006950|GO:0016021	RTA-like protein		No	n/a	No
1E4.g8167	Cluster_003328	7	1A5.g10092	1E4.g8167		3D7.g4627	Zt09_model_10_00555	Accessory	4											No	n/a	No
1E4.g8170	Cluster_003329	6	1A5.g3435	1E4.g8170	3D1.g4572		Zt09_model_17_00002	Accessory	4											No	n/a	No
1E4.g12033	Cluster_003330	6	1A5.g3437	1E4.g12033		3D7.g11139	Zt09_model_12_00001	Accessory	4											No	n/a	No
1E4.g3639	Cluster_003537	6	1A5.g3646	1E4.g3639	3D1.g3606	3D7.g3660	Zt09_model_3_00203	Core	5	Ammonium Transporter Family			6	11	6	10	GO:0008519|GO:0016020|GO:0072488|GO:0008519|GO:0015696|GO:0016020	Ammonium transporter, conserved site, Ammonium transporter AmtB-like domain, Ammonium transporter, Ammonium/urea transporter		No	n/a	No
1E4.g2402	Cluster_003621	7	1A5.g3730	1E4.g2402	3D1.g3691	3D7.g2402	Zt09_model_3_00290	Core	5		secreted	secreted	1							Yes	0.589	No
1E4.g3772	Cluster_003621	7	1A5.g3730	1E4.g2402	3D1.g3691	3D7.g2402	Zt09_model_3_00290	Core	5		secreted	secreted	1							Yes	0.891	No
1E4.g4076	Cluster_003887	6	1A5.g4005	1E4.g4076	3D1.g3965	3D7.g4016	Zt09_model_3_00554	Core	5											No	n/a	No
1E4.g4377	Cluster_004183	6	1A5.g4309	1E4.g4377	3D1.g4265	3D7.g4319	Zt09_model_3_00844	Core	5	SET domain							GO:0005515	SET domain		No	n/a	No
1E4.g4381	Cluster_004183	6	1A5.g4309	1E4.g4377	3D1.g4265	3D7.g4319	Zt09_model_3_00844	Core	5	SET domain							GO:0005515	SET domain		No	n/a	No
1E4.g10781	Cluster_005226	10	1A5.g10754	1E4.g10781	3D1.g10719	3D7.g10774	Zt09_model_12_00103	Core	5	Major Facilitator Superfamily			6	12	7	12	GO:0016021|GO:0055085	Major facilitator superfamily, Major facilitator superfamily domain		No	n/a	No
1E4.g5481	Cluster_005226	10	1A5.g10754	1E4.g10781	3D1.g10719	3D7.g10774	Zt09_model_12_00103	Core	5	Major Facilitator Superfamily			6	11	6	10	GO:0016021|GO:0055085	Major facilitator superfamily domain, Major facilitator superfamily		No	n/a	No
1E4.g6422	Cluster_006124	6	1A5.g6332	1E4.g6422	3D1.g6318	3D7.g6400	Zt09_model_5_00748	Core	5	GLEYA domain								PA14 domain, GLEYA adhesin domain		No	n/a	No
1E4.g11618	Cluster_006232	8	1A5.g11819	1E4.g11618	3D1.g10614			Accessory	3	Reverse transcriptase (RNA-dependent DNA polymerase)			2	2	1	2		Reverse transcriptase domain		No	n/a	No
1E4.g6947	Cluster_006631	6	1A5.g6863	1E4.g6947	3D1.g6861	3D7.g11620	Zt09_model_6_00402	Core	5	Hsp20/alpha crystallin family								Alpha crystallin/Hsp20 domain, HSP20-like chaperone, Small heat shock protein HSP20		No	n/a	No
1E4.g7258	Cluster_006920	6	1A5.g7172	1E4.g7258	3D1.g7160	3D7.g7236	Zt09_model_6_00687	Core	5	Flavin containing amine oxidoreductase							GO:0016491|GO:0055114	Amine oxidase, FAD/NAD(P)-binding domain		No	n/a	No
1E4.g7259	Cluster_006920	6	1A5.g7172	1E4.g7258	3D1.g7160	3D7.g7236	Zt09_model_6_00687	Core	5	Major Facilitator Superfamily			6	11	6	11	GO:0005215|GO:0016021|GO:0055085	Major facilitator superfamily domain, Tetracycline resistance protein TetA/multidrug resistance protein MdtG, Major facilitator superfamily		No	n/a	No
1E4.g7329	Cluster_006988	5	1A5.g7248	1E4.g7329	3D1.g7233		Zt09_model_7_00035	Accessory	4	Phosphotransferase enzyme family								Aminoglycoside phosphotransferase, Protein kinase-like domain		No	n/a	No
1E4.g7831	Cluster_007468	7	1A5.g10534	1E4.g7831	3D1.g10493	3D7.g10559		Accessory	4		secreted	secreted	1							Yes	1	Yes
1E4.g11685	Cluster_008133	6	1A5.g8433	1E4.g11685	3D1.g8432	3D7.g8513	Zt09_model_8_00365	Core	5	Spo12 family								Spo12		No	n/a	No
1E4.g8537	Cluster_008133	6	1A5.g8433	1E4.g11685	3D1.g8432	3D7.g8513	Zt09_model_8_00365	Core	5	Spo12 family								Spo12		No	n/a	No
1E4.g8852	Cluster_008443	6	1A5.g8762	1E4.g8852	3D1.g8758	3D7.g8836	Zt09_model_8_00679	Core	5	NAD-binding of NADP-dependent 3-hydroxyisobutyrate dehydrogenase, NAD binding domain of 6-phosphogluconate dehydrogenase, alpha/beta hydrolase fold							GO:0051287|GO:0016491|GO:0055114|GO:0055114|GO:0004616|GO:0055114|GO:0008152|GO:0016787	NAD(P)-binding domain, 3-hydroxyisobutyrate dehydrogenase, NAD-binding domain, 6-phosphogluconate dehydrogenase, domain 2, 6-phosphogluconate dehydrogenase C-terminal domain-like, 6-phosphogluconate dehydrogenase, NADP-binding, Alpha/beta hydrolase fold-3, Alpha/Beta hydrolase fold		No	n/a	No
1E4.g9612	Cluster_009165	6	1A5.g9538	1E4.g9612	3D1.g9531	3D7.g9599		Accessory	4	Rhodanese-like domain								Rhodanese-like domain		No	n/a	No
1E4.g9613	Cluster_009166	6	1A5.g9539	1E4.g9613	3D1.g9532	3D7.g9600	Zt09_model_10_00037	Core	5	Subunit 21 of Mediator complex								Mediator complex, subunit Med21		No	n/a	No
1E4.g9614	Cluster_009167	7	1A5.g9540	1E4.g9614	3D1.g9533	3D7.g9601	Zt09_model_10_00038	Core	5											No	n/a	No
1E4.g10022	Cluster_009560	5	1A5.g9941	1E4.g10022	3D1.g9937	3D7.g10006		Accessory	4											No	n/a	No
1E4.g10023	Cluster_009561	6	1A5.g9942	1E4.g10023	3D1.g9938	3D7.g10007	Zt09_model_10_00427	Core	5		secreted	secreted	1					Alpha/Beta hydrolase fold		Yes	1	No
1E4.g10024	Cluster_009562	6	1A5.g9943	1E4.g10024	3D1.g9939	3D7.g10008	Zt09_model_10_00428	Core	5	Glutathione S-transferase, C-terminal domain, Glutathione S-transferase, N-terminal domain							GO:0005515	Glutathione S-transferase, C-terminal-like, Glutathione S-transferase, C-terminal, Thioredoxin-like fold, Glutathione S-transferase, N-terminal		No	n/a	No
1E4.g10025	Cluster_009563	6	1A5.g9944	1E4.g10025	3D1.g9940	3D7.g10009	Zt09_model_10_00429	Core	5	Glycosyl hydrolase family 92			1	1	1	1	GO:0003824|GO:0005975|GO:0030246|GO:0003824	Glycosyl hydrolase family 92, Glycoside hydrolase-type carbohydrate-binding, subgroup, Six-hairpin glycosidase-like, Alpha-1,2-mannosidase, putative	KEGG: 00130+3.2.1.-|KEGG: 00531+3.2.1.-	No	n/a	No
1E4.g10026	Cluster_009564	6	1A5.g9945	1E4.g10026	3D1.g9941	3D7.g10010	Zt09_model_10_00430	Core	5	Cullin protein neddylation domain, Cullin family							GO:0006511|GO:0031461|GO:0031625|GO:0006511|GO:0031625	Cullin homology, Cullin, conserved site, Cullin protein, neddylation domain, Cullin, N-terminal, Cullin repeat-like-containing domain, Winged helix-turn-helix DNA-binding domain	UniPathway: UPA00143	No	n/a	No
1E4.g10282	Cluster_009805	10	1A5.g10219	1E4.g10282	3D1.g10194	3D7.g10264	Zt09_model_11_00120	Core	5		secreted	secreted	1							Yes	1	Yes
1E4.g10729	Cluster_009805	10	1A5.g10219	1E4.g10282	3D1.g10194	3D7.g10264	Zt09_model_11_00120	Core	5		secreted	secreted	1							Yes	0.999	Yes
1E4.g10495	Cluster_010012	6	1A5.g10453	1E4.g10495	3D1.g10411	3D7.g10475	Zt09_model_11_00333	Core	5		secreted	secreted	1							Yes	1	No
1E4.g10498	Cluster_010012	6	1A5.g10453	1E4.g10495	3D1.g10411	3D7.g10475	Zt09_model_11_00333	Core	5		secreted	secreted	1				GO:0004553|GO:0005975	Concanavalin A-like lectin/glucanase domain, Glycoside hydrolase family 16		Yes	1	No
1E4.g3681	Cluster_010098	7	1A5.g10541	1E4.g3681	3D1.g2317			Accessory	3											No	n/a	No
1E4.g8870	Cluster_010636	6	1A5.g11120	1E4.g8870	3D1.g11515			Accessory	3											No	n/a	No
1E4.g11795	Cluster_011254	5	1A5.g11861	1E4.g11795	3D1.g11771		Zt09_model_18_00033	Accessory	4	Integrase core domain							GO:0003676|GO:0015074	Ribonuclease H-like domain, Integrase, catalytic core		No	n/a	No
1E4.g11571	Cluster_011435	6		1E4.g11571	3D1.g11662		Zt09_model_2_00383	Accessory	3	DDE superfamily endonuclease, Tc5 transposase DNA-binding domain							GO:0003676	DDE superfamily endonuclease domain, HTH CenpB-type DNA-binding domain		No	n/a	No
1E4.g150	Cluster_011435	6		1E4.g11571	3D1.g11662		Zt09_model_2_00383	Accessory	3	Tc5 transposase DNA-binding domain, DDE superfamily endonuclease							GO:0003676	HTH CenpB-type DNA-binding domain, DDE superfamily endonuclease domain		No	n/a	No
1E4.g3991	Cluster_011435	6		1E4.g11571	3D1.g11662		Zt09_model_2_00383	Accessory	3	DDE superfamily endonuclease, Tc5 transposase DNA-binding domain							GO:0003676	DDE superfamily endonuclease domain, HTH CenpB-type DNA-binding domain		No	n/a	No
1E4.g267	Cluster_011445	6		1E4.g267				Singleton	1											No	n/a	No
1E4.g3634	Cluster_011445	6		1E4.g267				Singleton	1											No	n/a	No
1E4.g3938	Cluster_011445	6		1E4.g267				Singleton	1											No	n/a	No
1E4.g4385	Cluster_011445	6		1E4.g267				Singleton	1											No	n/a	No
1E4.g761	Cluster_011445	6		1E4.g267				Singleton	1											No	n/a	No
1E4.g763	Cluster_011445	6		1E4.g267				Singleton	1											No	n/a	No
1E4.g268	Cluster_011446	8		1E4.g268				Singleton	1											No	n/a	No
1E4.g3635	Cluster_011446	8		1E4.g268				Singleton	1											No	n/a	No
1E4.g3937	Cluster_011446	8		1E4.g268				Singleton	1											No	n/a	No
1E4.g4379	Cluster_011446	8		1E4.g268				Singleton	1											No	n/a	No
1E4.g4380	Cluster_011446	8		1E4.g268				Singleton	1											No	n/a	No
1E4.g4384	Cluster_011446	8		1E4.g268				Singleton	1											No	n/a	No
1E4.g762	Cluster_011446	8		1E4.g268				Singleton	1											No	n/a	No
1E4.g764	Cluster_011446	8		1E4.g268				Singleton	1											No	n/a	No
1E4.g1852	Cluster_011506	5		1E4.g1852		3D7.g2247	Zt09_model_1_01787	Accessory	3											No	n/a	No
1E4.g2244	Cluster_011506	5		1E4.g1852		3D7.g2247	Zt09_model_1_01787	Accessory	3											No	n/a	No
1E4.g2688	Cluster_011561	2		1E4.g2688				Singleton	1	DDE superfamily endonuclease										No	n/a	No
1E4.g3070	Cluster_011561	2		1E4.g2688				Singleton	1	DDE superfamily endonuclease										No	n/a	No
1E4.g3848	Cluster_011600	2		1E4.g3848				Singleton	1											No	n/a	No
1E4.g3869	Cluster_011600	2		1E4.g3848				Singleton	1											No	n/a	No
1E4.g3850	Cluster_011601	2		1E4.g3850				Singleton	1											No	n/a	No
1E4.g3867	Cluster_011601	2		1E4.g3850				Singleton	1											No	n/a	No
1E4.g3851	Cluster_011602	2		1E4.g3851				Singleton	1											No	n/a	No
1E4.g3866	Cluster_011602	2		1E4.g3851				Singleton	1											No	n/a	No
1E4.g3856	Cluster_011603	2		1E4.g3856				Singleton	1											No	n/a	No
1E4.g3860	Cluster_011603	2		1E4.g3856				Singleton	1											No	n/a	No
1E4.g4378	Cluster_011621	2		1E4.g4378				Singleton	1											No	n/a	No
1E4.g4383	Cluster_011621	2		1E4.g4378				Singleton	1											No	n/a	No
1E4.g5526	Cluster_011691	2		1E4.g5526				Singleton	1	Protein of unknown function (DUF 659)							GO:0003676	Domain of unknown function DUF659, Ribonuclease H-like domain		No	n/a	No
1E4.g7170	Cluster_011691	2		1E4.g5526				Singleton	1	Protein of unknown function (DUF 659)							GO:0003676	Ribonuclease H-like domain, Domain of unknown function DUF659		No	n/a	No
1E4.g6494	Cluster_011752	3		1E4.g6494	3D1.g9822			Accessory	2											No	n/a	No
1E4.g8076	Cluster_011752	3		1E4.g6494	3D1.g9822			Accessory	2											No	n/a	No
1E4.g7005	Cluster_011774	4		1E4.g7005	3D1.g11396		Zt09_model_13_00311	Accessory	3											No	n/a	No
1E4.g7011	Cluster_011774	4		1E4.g7005	3D1.g11396		Zt09_model_13_00311	Accessory	3											No	n/a	No
1E4.g7006	Cluster_011775	4		1E4.g7006	3D1.g11397		Zt09_model_13_00312	Accessory	3											No	n/a	No
1E4.g7012	Cluster_011775	4		1E4.g7006	3D1.g11397		Zt09_model_13_00312	Accessory	3											No	n/a	No
1E4.g7009	Cluster_011778	3		1E4.g7009			Zt09_model_13_00315	Accessory	2									Zinc finger, FYVE/PHD-type, Zinc finger, RING/FYVE/PHD-type		No	n/a	No
1E4.g7015	Cluster_011778	3		1E4.g7009			Zt09_model_13_00315	Accessory	2											No	n/a	No
1E4.g7010	Cluster_011779	4		1E4.g7010	3D1.g11403		Zt09_model_13_00316	Accessory	3											No	n/a	No
1E4.g7016	Cluster_011779	4		1E4.g7010	3D1.g11403		Zt09_model_13_00316	Accessory	3											No	n/a	No
1E4.g8116	Cluster_011844	6	1A5.g8014	1E4.g8116	3D1.g8009	3D7.g8094	Zt09_model_7_00799	Core	5											No	n/a	No
1E4.g8171	Cluster_011849	4		1E4.g8171	3D1.g4571		Zt09_model_15_00091	Accessory	3											No	n/a	No
1E4.g11004	Cluster_012024	3		1E4.g11004	3D1.g10954			Accessory	2											No	n/a	No
1E4.g7984	Cluster_012024	3		1E4.g11004	3D1.g10954			Accessory	2											No	n/a	No
1E4.g11579	Cluster_012082	4	1A5.g9488	1E4.g11579	3D1.g11529			Accessory	3	Reverse transcriptase (RNA-dependent DNA polymerase)								Reverse transcriptase, RNA-dependent DNA polymerase	KEGG: 00230+2.7.7.7|KEGG: 00240+2.7.7.7	No	n/a	No
1E4.g11885	Cluster_012139	5		1E4.g11885	3D1.g11533	3D7.g10294		Accessory	3	Protein of unknown function (DUF3716)								Protein of unknown function DUF3716		No	n/a	No
3D1.g1	Cluster_000001	21	1A5.g1	1E4.g11617	3D1.g1	3D7.g4628		Accessory	4											No	n/a	No
3D1.g11725	Cluster_000001	21	1A5.g1	1E4.g11617	3D1.g1	3D7.g4628		Accessory	4											No	n/a	No
3D1.g11727	Cluster_000001	21	1A5.g1	1E4.g11617	3D1.g1	3D7.g4628		Accessory	4											No	n/a	No
3D1.g5517	Cluster_000001	21	1A5.g1	1E4.g11617	3D1.g1	3D7.g4628		Accessory	4											No	n/a	No
3D1.g6445	Cluster_000001	21	1A5.g1	1E4.g11617	3D1.g1	3D7.g4628		Accessory	4											No	n/a	No
3D1.g8060	Cluster_000001	21	1A5.g1	1E4.g11617	3D1.g1	3D7.g4628		Accessory	4											No	n/a	No
3D1.g21	Cluster_000020	6	1A5.g20	1E4.g18	3D1.g21	3D7.g20	Zt09_model_1_00021	Core	5	Predicted membrane protein (DUF2231)			2	3	2	2		Domain of unknown function DUF2231, transmembrane		No	n/a	No
3D1.g11534	Cluster_000200	33	1A5.g10867	1E4.g10672	3D1.g11534	3D7.g2524		Accessory	4											No	n/a	No
3D1.g11612	Cluster_000200	33	1A5.g10867	1E4.g10672	3D1.g11534	3D7.g2524		Accessory	4											No	n/a	No
3D1.g11614	Cluster_000200	33	1A5.g10867	1E4.g10672	3D1.g11534	3D7.g2524		Accessory	4											No	n/a	No
3D1.g4123	Cluster_000200	33	1A5.g10867	1E4.g10672	3D1.g11534	3D7.g2524		Accessory	4											No	n/a	No
3D1.g8191	Cluster_000200	33	1A5.g10867	1E4.g10672	3D1.g11534	3D7.g2524		Accessory	4											No	n/a	No
3D1.g10717	Cluster_000202	43	1A5.g10865	1E4.g10674	3D1.g10717	3D7.g10295		Accessory	4											No	n/a	No
3D1.g11532	Cluster_000202	43	1A5.g10865	1E4.g10674	3D1.g10717	3D7.g10295		Accessory	4											No	n/a	No
3D1.g11611	Cluster_000202	43	1A5.g10865	1E4.g10674	3D1.g10717	3D7.g10295		Accessory	4											No	n/a	No
3D1.g4124	Cluster_000202	43	1A5.g10865	1E4.g10674	3D1.g10717	3D7.g10295		Accessory	4											No	n/a	No
3D1.g11531	Cluster_000238	12	1A5.g11494	1E4.g10675	3D1.g11531			Accessory	3											No	n/a	No
3D1.g11965	Cluster_000249	7	1A5.g11555		3D1.g11965			Accessory	2											No	n/a	No
3D1.g7769	Cluster_000249	7	1A5.g11555		3D1.g11965			Accessory	2											No	n/a	No
3D1.g9139	Cluster_000249	7	1A5.g11555		3D1.g11965			Accessory	2											No	n/a	No
3D1.g741	Cluster_000725	6	1A5.g748	1E4.g749	3D1.g741	3D7.g772	Zt09_model_1_00722	Core	5	FAD-binding domain, Ferric reductase NAD binding domain							GO:0016491|GO:0055114	FAD-binding 8, Ferric reductase, NAD binding domain, Ferredoxin reductase-type FAD-binding domain, Riboflavin synthase-like beta-barrel		No	n/a	No
3D1.g742	Cluster_000725	6	1A5.g748	1E4.g749	3D1.g741	3D7.g772	Zt09_model_1_00722	Core	5	Ferric reductase like transmembrane component			4	6	3	5		Ferric reductase transmembrane component-like domain		No	n/a	No
3D1.g2716	Cluster_002657	8	1A5.g2744	1E4.g2774	3D1.g2716	3D7.g2775	Zt09_model_2_00572	Core	5		secreted	secreted	1							Yes	0.997	Yes
3D1.g3270	Cluster_003207	10	1A5.g3306	1E4.g3340	3D1.g3270	3D7.g3324	Zt09_model_2_01125	Core	5	RTA1 like protein			4	7	4	7	GO:0006950|GO:0016021	RTA-like protein		No	n/a	No
3D1.g5151	Cluster_003207	10	1A5.g3306	1E4.g3340	3D1.g3270	3D7.g3324	Zt09_model_2_01125	Core	5	RTA1 like protein			4	7	4	7	GO:0006950|GO:0016021	RTA-like protein		No	n/a	No
3D1.g4572	Cluster_003329	6	1A5.g3435	1E4.g8170	3D1.g4572		Zt09_model_17_00002	Accessory	4											No	n/a	No
3D1.g3606	Cluster_003537	6	1A5.g3646	1E4.g3639	3D1.g3606	3D7.g3660	Zt09_model_3_00203	Core	5	Ammonium Transporter Family			6	11	6	10	GO:0008519|GO:0016020|GO:0072488|GO:0008519|GO:0015696|GO:0016020	Ammonium transporter, conserved site, Ammonium transporter AmtB-like domain, Ammonium/urea transporter, Ammonium transporter		No	n/a	No
3D1.g3691	Cluster_003621	7	1A5.g3730	1E4.g2402	3D1.g3691	3D7.g2402	Zt09_model_3_00290	Core	5		secreted	secreted	1							Yes	0.891	No
3D1.g3965	Cluster_003887	6	1A5.g4005	1E4.g4076	3D1.g3965	3D7.g4016	Zt09_model_3_00554	Core	5											No	n/a	No
3D1.g3966	Cluster_003887	6	1A5.g4005	1E4.g4076	3D1.g3965	3D7.g4016	Zt09_model_3_00554	Core	5											No	n/a	No
3D1.g4265	Cluster_004183	6	1A5.g4309	1E4.g4377	3D1.g4265	3D7.g4319	Zt09_model_3_00844	Core	5	SET domain							GO:0005515	SET domain		No	n/a	No
3D1.g10719	Cluster_005226	10	1A5.g10754	1E4.g10781	3D1.g10719	3D7.g10774	Zt09_model_12_00103	Core	5	Major Facilitator Superfamily			6	12	7	12	GO:0016021|GO:0055085	Major facilitator superfamily, Major facilitator superfamily domain		No	n/a	No
3D1.g5370	Cluster_005226	10	1A5.g10754	1E4.g10781	3D1.g10719	3D7.g10774	Zt09_model_12_00103	Core	5	Major Facilitator Superfamily			10	18	10	16	GO:0016021|GO:0055085	Major facilitator superfamily, Major facilitator superfamily domain		No	n/a	No
3D1.g6318	Cluster_006124	6	1A5.g6332	1E4.g6422	3D1.g6318	3D7.g6400	Zt09_model_5_00748	Core	5	PAN-like domain								PAN-3 domain, PAN/Apple domain		No	n/a	No
3D1.g6319	Cluster_006124	6	1A5.g6332	1E4.g6422	3D1.g6318	3D7.g6400	Zt09_model_5_00748	Core	5	GLEYA domain								PA14 domain, GLEYA adhesin domain		No	n/a	No
3D1.g10614	Cluster_006232	8	1A5.g11819	1E4.g11618	3D1.g10614			Accessory	3											No	n/a	No
3D1.g11726	Cluster_006232	8	1A5.g11819	1E4.g11618	3D1.g10614			Accessory	3									Reverse transcriptase domain		No	n/a	No
3D1.g11728	Cluster_006232	8	1A5.g11819	1E4.g11618	3D1.g10614			Accessory	3			secreted	1							No	n/a	No
3D1.g6861	Cluster_006631	6	1A5.g6863	1E4.g6947	3D1.g6861	3D7.g11620	Zt09_model_6_00402	Core	5	Hsp20/alpha crystallin family								HSP20-like chaperone, Alpha crystallin/Hsp20 domain, Small heat shock protein HSP20		No	n/a	No
3D1.g7160	Cluster_006920	6	1A5.g7172	1E4.g7258	3D1.g7160	3D7.g7236	Zt09_model_6_00687	Core	5	Flavin containing amine oxidoreductase							GO:0016491|GO:0055114	Amine oxidase, FAD/NAD(P)-binding domain		No	n/a	No
3D1.g7233	Cluster_006988	5	1A5.g7248	1E4.g7329	3D1.g7233		Zt09_model_7_00035	Accessory	4	Phosphotransferase enzyme family								Protein kinase-like domain, Aminoglycoside phosphotransferase		No	n/a	No
3D1.g7235	Cluster_006988	5	1A5.g7248	1E4.g7329	3D1.g7233		Zt09_model_7_00035	Accessory	4	Phosphotransferase enzyme family								Protein kinase-like domain, Aminoglycoside phosphotransferase		No	n/a	No
3D1.g10493	Cluster_007468	7	1A5.g10534	1E4.g7831	3D1.g10493	3D7.g10559		Accessory	4		secreted	secreted	1							Yes	1	Yes
3D1.g7726	Cluster_007468	7	1A5.g10534	1E4.g7831	3D1.g10493	3D7.g10559		Accessory	4		secreted	secreted	1							Yes	1	Yes
3D1.g7746	Cluster_007488	3	1A5.g7756		3D1.g7746			Accessory	2											No	n/a	No
3D1.g7747	Cluster_007488	3	1A5.g7756		3D1.g7746			Accessory	2											No	n/a	No
3D1.g8432	Cluster_008133	6	1A5.g8433	1E4.g11685	3D1.g8432	3D7.g8513	Zt09_model_8_00365	Core	5	Spo12 family								Spo12		No	n/a	No
3D1.g8758	Cluster_008443	6	1A5.g8762	1E4.g8852	3D1.g8758	3D7.g8836	Zt09_model_8_00679	Core	5	NAD-binding of NADP-dependent 3-hydroxyisobutyrate dehydrogenase, NAD binding domain of 6-phosphogluconate dehydrogenase, alpha/beta hydrolase fold							GO:0051287|GO:0016491|GO:0055114|GO:0004616|GO:0055114|GO:0008152|GO:0016787|GO:0055114	3-hydroxyisobutyrate dehydrogenase, NAD-binding domain, NAD(P)-binding domain, 6-phosphogluconate dehydrogenase, domain 2, 6-phosphogluconate dehydrogenase, NADP-binding, Alpha/beta hydrolase fold-3, Alpha/Beta hydrolase fold, 6-phosphogluconate dehydrogenase C-terminal domain-like		No	n/a	No
3D1.g9531	Cluster_009165	6	1A5.g9538	1E4.g9612	3D1.g9531	3D7.g9599		Accessory	4	Rhodanese-like domain								Rhodanese-like domain		No	n/a	No
3D1.g9538	Cluster_009165	6	1A5.g9538	1E4.g9612	3D1.g9531	3D7.g9599		Accessory	4	Rhodanese-like domain								Rhodanese-like domain		No	n/a	No
3D1.g9539	Cluster_009165	6	1A5.g9538	1E4.g9612	3D1.g9531	3D7.g9599		Accessory	4	Rhodanese-like domain, GMC oxidoreductase							GO:0016491|GO:0055114|GO:0016614|GO:0050660|GO:0055114	Rhodanese-like domain, FAD/NAD(P)-binding domain, Glucose-methanol-choline oxidoreductase, N-terminal		No	n/a	No
3D1.g9532	Cluster_009166	6	1A5.g9539	1E4.g9613	3D1.g9532	3D7.g9600	Zt09_model_10_00037	Core	5	Subunit 21 of Mediator complex								Mediator complex, subunit Med21		No	n/a	No
3D1.g9540	Cluster_009166	6	1A5.g9539	1E4.g9613	3D1.g9532	3D7.g9600	Zt09_model_10_00037	Core	5	Subunit 21 of Mediator complex								Mediator complex, subunit Med21		No	n/a	No
3D1.g9533	Cluster_009167	7	1A5.g9540	1E4.g9614	3D1.g9533	3D7.g9601	Zt09_model_10_00038	Core	5											No	n/a	No
3D1.g9536	Cluster_009167	7	1A5.g9540	1E4.g9614	3D1.g9533	3D7.g9601	Zt09_model_10_00038	Core	5											No	n/a	No
3D1.g9541	Cluster_009167	7	1A5.g9540	1E4.g9614	3D1.g9533	3D7.g9601	Zt09_model_10_00038	Core	5											No	n/a	No
3D1.g9937	Cluster_009560	5	1A5.g9941	1E4.g10022	3D1.g9937	3D7.g10006		Accessory	4											No	n/a	No
3D1.g9938	Cluster_009561	6	1A5.g9942	1E4.g10023	3D1.g9938	3D7.g10007	Zt09_model_10_00427	Core	5		secreted	secreted	1					Alpha/Beta hydrolase fold		Yes	1	No
3D1.g9939	Cluster_009562	6	1A5.g9943	1E4.g10024	3D1.g9939	3D7.g10008	Zt09_model_10_00428	Core	5	Glutathione S-transferase, C-terminal domain, Glutathione S-transferase, N-terminal domain							GO:0005515	Glutathione S-transferase, C-terminal-like, Glutathione S-transferase, C-terminal, Thioredoxin-like fold, Glutathione S-transferase, N-terminal		No	n/a	No
3D1.g9940	Cluster_009563	6	1A5.g9944	1E4.g10025	3D1.g9940	3D7.g10009	Zt09_model_10_00429	Core	5	Glycosyl hydrolase family 92			1	1	1	1	GO:0003824|GO:0005975|GO:0030246|GO:0003824	Glycosyl hydrolase family 92, Glycoside hydrolase-type carbohydrate-binding, subgroup, Six-hairpin glycosidase-like, Alpha-1,2-mannosidase, putative	KEGG: 00130+3.2.1.-|KEGG: 00531+3.2.1.-	No	n/a	No
3D1.g9941	Cluster_009564	6	1A5.g9945	1E4.g10026	3D1.g9941	3D7.g10010	Zt09_model_10_00430	Core	5	Cullin protein neddylation domain, Cullin family							GO:0006511|GO:0031461|GO:0031625|GO:0006511|GO:0031625	Winged helix-turn-helix DNA-binding domain, Cullin homology, Cullin protein, neddylation domain, Cullin repeat-like-containing domain, Cullin, conserved site, Cullin, N-terminal	UniPathway: UPA00143	No	n/a	No
3D1.g10194	Cluster_009805	10	1A5.g10219	1E4.g10282	3D1.g10194	3D7.g10264	Zt09_model_11_00120	Core	5		secreted	secreted	1							Yes	1	Yes
3D1.g10661	Cluster_009805	10	1A5.g10219	1E4.g10282	3D1.g10194	3D7.g10264	Zt09_model_11_00120	Core	5		secreted	secreted	1							Yes	1	Yes
3D1.g10411	Cluster_010012	6	1A5.g10453	1E4.g10495	3D1.g10411	3D7.g10475	Zt09_model_11_00333	Core	5		secreted	secreted	1				GO:0004553|GO:0005975	Glycoside hydrolase family 16, Concanavalin A-like lectin/glucanase domain		Yes	1	No
3D1.g2317	Cluster_010098	7	1A5.g10541	1E4.g3681	3D1.g2317			Accessory	3	PIF1-like helicase							GO:0004386|GO:0005524|GO:0000723|GO:0003678|GO:0006281	P-loop containing nucleoside triphosphate hydrolase, DNA helicase, DNA helicase Pif1-like		No	n/a	No
3D1.g7313	Cluster_010098	7	1A5.g10541	1E4.g3681	3D1.g2317			Accessory	3	PIF1-like helicase							GO:0004386|GO:0005524|GO:0000723|GO:0003678|GO:0006281	P-loop containing nucleoside triphosphate hydrolase, DNA helicase, DNA helicase Pif1-like		No	n/a	No
3D1.g9969	Cluster_010098	7	1A5.g10541	1E4.g3681	3D1.g2317			Accessory	3											No	n/a	No
3D1.g9970	Cluster_010098	7	1A5.g10541	1E4.g3681	3D1.g2317			Accessory	3	PIF1-like helicase							GO:0004386|GO:0005524|GO:0000723|GO:0003678|GO:0006281	DNA helicase, DNA helicase Pif1-like, P-loop containing nucleoside triphosphate hydrolase		No	n/a	No
3D1.g11515	Cluster_010636	6	1A5.g11120	1E4.g8870	3D1.g11515			Accessory	3											No	n/a	No
3D1.g2472	Cluster_010636	6	1A5.g11120	1E4.g8870	3D1.g11515			Accessory	3											No	n/a	No
3D1.g11816	Cluster_011063	5	1A5.g11592		3D1.g11816		Zt09_model_10_00002	Accessory	3											No	n/a	No
3D1.g10625	Cluster_011080	3	1A5.g11619		3D1.g10625			Accessory	2	Reverse transcriptase (RNA-dependent DNA polymerase)								Reverse transcriptase, RNA-dependent DNA polymerase	KEGG: 00230+2.7.7.7|KEGG: 00240+2.7.7.7	No	n/a	No
3D1.g59	Cluster_011080	3	1A5.g11619		3D1.g10625			Accessory	2	Reverse transcriptase (RNA-dependent DNA polymerase)								Reverse transcriptase, RNA-dependent DNA polymerase	KEGG: 00230+2.7.7.7|KEGG: 00240+2.7.7.7	No	n/a	No
3D1.g11771	Cluster_011254	5	1A5.g11861	1E4.g11795	3D1.g11771		Zt09_model_18_00033	Accessory	4	Integrase core domain							GO:0003676|GO:0015074	Ribonuclease H-like domain, Integrase, catalytic core		No	n/a	No
3D1.g11662	Cluster_011435	6		1E4.g11571	3D1.g11662		Zt09_model_2_00383	Accessory	3	DDE superfamily endonuclease		secreted	1				GO:0003676	DDE superfamily endonuclease domain		No	n/a	No
3D1.g9822	Cluster_011752	3		1E4.g6494	3D1.g9822			Accessory	2											No	n/a	No
3D1.g11396	Cluster_011774	4		1E4.g7005	3D1.g11396		Zt09_model_13_00311	Accessory	3											No	n/a	No
3D1.g11397	Cluster_011775	4		1E4.g7006	3D1.g11397		Zt09_model_13_00312	Accessory	3											No	n/a	No
3D1.g11403	Cluster_011779	4		1E4.g7010	3D1.g11403		Zt09_model_13_00316	Accessory	3											No	n/a	No
3D1.g8009	Cluster_011844	6	1A5.g8014	1E4.g8116	3D1.g8009	3D7.g8094	Zt09_model_7_00799	Core	5											No	n/a	No
3D1.g4571	Cluster_011849	4		1E4.g8171	3D1.g4571		Zt09_model_15_00091	Accessory	3											No	n/a	No
3D1.g10954	Cluster_012024	3		1E4.g11004	3D1.g10954			Accessory	2											No	n/a	No
3D1.g11529	Cluster_012082	4	1A5.g9488	1E4.g11579	3D1.g11529			Accessory	3	Reverse transcriptase (RNA-dependent DNA polymerase)								Reverse transcriptase, RNA-dependent DNA polymerase	KEGG: 00230+2.7.7.7|KEGG: 00240+2.7.7.7	No	n/a	No
3D1.g6556	Cluster_012082	4	1A5.g9488	1E4.g11579	3D1.g11529			Accessory	3	Reverse transcriptase (RNA-dependent DNA polymerase)								Reverse transcriptase, RNA-dependent DNA polymerase	KEGG: 00230+2.7.7.7|KEGG: 00240+2.7.7.7	No	n/a	No
3D1.g11533	Cluster_012139	5		1E4.g11885	3D1.g11533	3D7.g10294		Accessory	3	Protein of unknown function (DUF3716)								Protein of unknown function DUF3716		No	n/a	No
3D1.g11613	Cluster_012139	5		1E4.g11885	3D1.g11533	3D7.g10294		Accessory	3											No	n/a	No
3D1.g8581	Cluster_012178	2			3D1.g8581			Singleton	1	DDE superfamily endonuclease, Tc5 transposase DNA-binding domain							GO:0003676	HTH CenpB-type DNA-binding domain, DDE superfamily endonuclease domain		No	n/a	No
3D1.g959	Cluster_012178	2			3D1.g8581			Singleton	1	DDE superfamily endonuclease, Tc5 transposase DNA-binding domain							GO:0003676	HTH CenpB-type DNA-binding domain, DDE superfamily endonuclease domain		No	n/a	No
3D1.g4623	Cluster_012239	2			3D1.g4623			Singleton	1	MULE transposase domain								MULE transposase domain		No	n/a	No
3D1.g6566	Cluster_012239	2			3D1.g4623			Singleton	1	MULE transposase domain								MULE transposase domain		No	n/a	No
3D1.g11591	Cluster_012544	4			3D1.g11591		Zt09_model_17_00004	Accessory	2	Reverse transcriptase (RNA-dependent DNA polymerase)		secreted	1	1	1	1		Reverse transcriptase domain		No	n/a	No
3D7.g4628	Cluster_000001	21	1A5.g1	1E4.g11617	3D1.g1	3D7.g4628		Accessory	4											No	n/a	No
3D7.g8911	Cluster_000001	21	1A5.g1	1E4.g11617	3D1.g1	3D7.g4628		Accessory	4											No	n/a	No
3D7.g20	Cluster_000020	6	1A5.g20	1E4.g18	3D1.g21	3D7.g20	Zt09_model_1_00021	Core	5	Predicted membrane protein (DUF2231)			2	3	2	2		Domain of unknown function DUF2231, transmembrane		No	n/a	No
3D7.g2524	Cluster_000200	33	1A5.g10867	1E4.g10672	3D1.g11534	3D7.g2524		Accessory	4											No	n/a	No
3D7.g2531	Cluster_000200	33	1A5.g10867	1E4.g10672	3D1.g11534	3D7.g2524		Accessory	4											No	n/a	No
3D7.g10295	Cluster_000202	43	1A5.g10865	1E4.g10674	3D1.g10717	3D7.g10295		Accessory	4											No	n/a	No
3D7.g7382	Cluster_000202	43	1A5.g10865	1E4.g10674	3D1.g10717	3D7.g10295		Accessory	4											No	n/a	No
3D7.g772	Cluster_000725	6	1A5.g748	1E4.g749	3D1.g741	3D7.g772	Zt09_model_1_00722	Core	5	Ferric reductase NAD binding domain, FAD-binding domain, Ferric reductase like transmembrane component			4	7	4	4	GO:0016491|GO:0055114	Riboflavin synthase-like beta-barrel, Ferric reductase, NAD binding domain, Ferredoxin reductase-type FAD-binding domain, FAD-binding 8, Ferric reductase transmembrane component-like domain		No	n/a	No
3D7.g3623	Cluster_002570	5	1A5.g2656	1E4.g6496		3D7.g3623	Zt09_model_19_00017	Accessory	4											No	n/a	No
3D7.g2775	Cluster_002657	8	1A5.g2744	1E4.g2774	3D1.g2716	3D7.g2775	Zt09_model_2_00572	Core	5		secreted	secreted	1							Yes	0.994	Yes
3D7.g7792	Cluster_002657	8	1A5.g2744	1E4.g2774	3D1.g2716	3D7.g2775	Zt09_model_2_00572	Core	5		secreted	secreted	1							Yes	0.997	Yes
3D7.g3324	Cluster_003207	10	1A5.g3306	1E4.g3340	3D1.g3270	3D7.g3324	Zt09_model_2_01125	Core	5	RTA1 like protein			4	7	4	7	GO:0006950|GO:0016021	RTA-like protein		No	n/a	No
3D7.g5216	Cluster_003207	10	1A5.g3306	1E4.g3340	3D1.g3270	3D7.g3324	Zt09_model_2_01125	Core	5	RTA1 like protein			4	7	4	7	GO:0006950|GO:0016021	RTA-like protein		No	n/a	No
3D7.g4627	Cluster_003328	7	1A5.g10092	1E4.g8167		3D7.g4627	Zt09_model_10_00555	Accessory	4											No	n/a	No
3D7.g11139	Cluster_003330	6	1A5.g3437	1E4.g12033		3D7.g11139	Zt09_model_12_00001	Accessory	4											No	n/a	No
3D7.g11580	Cluster_003330	6	1A5.g3437	1E4.g12033		3D7.g11139	Zt09_model_12_00001	Accessory	4											No	n/a	No
3D7.g3452	Cluster_003330	6	1A5.g3437	1E4.g12033		3D7.g11139	Zt09_model_12_00001	Accessory	4											No	n/a	No
3D7.g3660	Cluster_003537	6	1A5.g3646	1E4.g3639	3D1.g3606	3D7.g3660	Zt09_model_3_00203	Core	5	Ammonium Transporter Family			6	11	6	10	GO:0008519|GO:0016020|GO:0072488|GO:0008519|GO:0015696|GO:0016020	Ammonium transporter, Ammonium transporter AmtB-like domain, Ammonium/urea transporter, Ammonium transporter, conserved site		No	n/a	No
3D7.g2402	Cluster_003621	7	1A5.g3730	1E4.g2402	3D1.g3691	3D7.g2402	Zt09_model_3_00290	Core	5											No	n/a	No
3D7.g3747	Cluster_003621	7	1A5.g3730	1E4.g2402	3D1.g3691	3D7.g2402	Zt09_model_3_00290	Core	5		secreted	secreted	1							Yes	0.891	No
3D7.g4016	Cluster_003887	6	1A5.g4005	1E4.g4076	3D1.g3965	3D7.g4016	Zt09_model_3_00554	Core	5											No	n/a	No
3D7.g4319	Cluster_004183	6	1A5.g4309	1E4.g4377	3D1.g4265	3D7.g4319	Zt09_model_3_00844	Core	5	SET domain							GO:0005515	SET domain		No	n/a	No
3D7.g10774	Cluster_005226	10	1A5.g10754	1E4.g10781	3D1.g10719	3D7.g10774	Zt09_model_12_00103	Core	5	Major Facilitator Superfamily			6	12	7	12	GO:0016021|GO:0055085	Major facilitator superfamily domain, Major facilitator superfamily		No	n/a	No
3D7.g5438	Cluster_005226	10	1A5.g10754	1E4.g10781	3D1.g10719	3D7.g10774	Zt09_model_12_00103	Core	5	Major Facilitator Superfamily			5	9	5	9	GO:0016021|GO:0055085	Major facilitator superfamily domain, Major facilitator superfamily		No	n/a	No
3D7.g6400	Cluster_006124	6	1A5.g6332	1E4.g6422	3D1.g6318	3D7.g6400	Zt09_model_5_00748	Core	5	GLEYA domain								GLEYA adhesin domain, PA14 domain		No	n/a	No
3D7.g11620	Cluster_006631	6	1A5.g6863	1E4.g6947	3D1.g6861	3D7.g11620	Zt09_model_6_00402	Core	5									HSP20-like chaperone, Small heat shock protein HSP20, Alpha crystallin/Hsp20 domain		No	n/a	No
3D7.g6931	Cluster_006631	6	1A5.g6863	1E4.g6947	3D1.g6861	3D7.g11620	Zt09_model_6_00402	Core	5	Hsp20/alpha crystallin family								Alpha crystallin/Hsp20 domain, HSP20-like chaperone, Small heat shock protein HSP20		No	n/a	No
3D7.g7236	Cluster_006920	6	1A5.g7172	1E4.g7258	3D1.g7160	3D7.g7236	Zt09_model_6_00687	Core	5	Flavin containing amine oxidoreductase			1	1	1		GO:0016491|GO:0055114	Amine oxidase, FAD/NAD(P)-binding domain		No	n/a	No
3D7.g10559	Cluster_007468	7	1A5.g10534	1E4.g7831	3D1.g10493	3D7.g10559		Accessory	4		secreted	secreted	1							Yes	1	Yes
3D7.g7814	Cluster_007468	7	1A5.g10534	1E4.g7831	3D1.g10493	3D7.g10559		Accessory	4		secreted	secreted	1							Yes	1	Yes
3D7.g8513	Cluster_008133	6	1A5.g8433	1E4.g11685	3D1.g8432	3D7.g8513	Zt09_model_8_00365	Core	5	Spo12 family								Spo12		No	n/a	No
3D7.g8836	Cluster_008443	6	1A5.g8762	1E4.g8852	3D1.g8758	3D7.g8836	Zt09_model_8_00679	Core	5	alpha/beta hydrolase fold							GO:0008152|GO:0016787	Alpha/Beta hydrolase fold, Alpha/beta hydrolase fold-3		No	n/a	No
3D7.g9599	Cluster_009165	6	1A5.g9538	1E4.g9612	3D1.g9531	3D7.g9599		Accessory	4	Rhodanese-like domain								Rhodanese-like domain		No	n/a	No
3D7.g9600	Cluster_009166	6	1A5.g9539	1E4.g9613	3D1.g9532	3D7.g9600	Zt09_model_10_00037	Core	5	Subunit 21 of Mediator complex								Mediator complex, subunit Med21		No	n/a	No
3D7.g9601	Cluster_009167	7	1A5.g9540	1E4.g9614	3D1.g9533	3D7.g9601	Zt09_model_10_00038	Core	5											No	n/a	No
3D7.g10006	Cluster_009560	5	1A5.g9941	1E4.g10022	3D1.g9937	3D7.g10006		Accessory	4											No	n/a	No
3D7.g10007	Cluster_009561	6	1A5.g9942	1E4.g10023	3D1.g9938	3D7.g10007	Zt09_model_10_00427	Core	5		secreted	secreted	1					Alpha/Beta hydrolase fold		Yes	n/a	No
3D7.g10008	Cluster_009562	6	1A5.g9943	1E4.g10024	3D1.g9939	3D7.g10008	Zt09_model_10_00428	Core	5	Glutathione S-transferase, N-terminal domain, Glutathione S-transferase, C-terminal domain							GO:0005515	Glutathione S-transferase, C-terminal-like, Glutathione S-transferase, N-terminal, Thioredoxin-like fold, Glutathione S-transferase, C-terminal		No	n/a	No
3D7.g10009	Cluster_009563	6	1A5.g9944	1E4.g10025	3D1.g9940	3D7.g10009	Zt09_model_10_00429	Core	5	Glycosyl hydrolase family 92			1	1	1	1	GO:0003824|GO:0005975|GO:0030246|GO:0003824	Glycoside hydrolase-type carbohydrate-binding, subgroup, Six-hairpin glycosidase-like, Alpha-1,2-mannosidase, putative, Glycosyl hydrolase family 92		No	n/a	No
3D7.g10010	Cluster_009564	6	1A5.g9945	1E4.g10026	3D1.g9941	3D7.g10010	Zt09_model_10_00430	Core	5	Cullin protein neddylation domain, Cullin family							GO:0006511|GO:0031461|GO:0031625|GO:0006511|GO:0031625	Cullin protein, neddylation domain, Cullin repeat-like-containing domain, Cullin, conserved site, Winged helix-turn-helix DNA-binding domain, Cullin homology, Cullin, N-terminal	UniPathway: UPA00143	No	n/a	No
3D7.g10264	Cluster_009805	10	1A5.g10219	1E4.g10282	3D1.g10194	3D7.g10264	Zt09_model_11_00120	Core	5		secreted	secreted	1							Yes	1	Yes
3D7.g10719	Cluster_009805	10	1A5.g10219	1E4.g10282	3D1.g10194	3D7.g10264	Zt09_model_11_00120	Core	5		secreted	secreted	1							Yes	1	Yes
3D7.g10475	Cluster_010012	6	1A5.g10453	1E4.g10495	3D1.g10411	3D7.g10475	Zt09_model_11_00333	Core	5		secreted	secreted	1					Concanavalin A-like lectin/glucanase domain		Yes	n/a	No
3D7.g10829	Cluster_011178	3	1A5.g11751			3D7.g10829		Accessory	2	Reverse transcriptase (RNA-dependent DNA polymerase)								Reverse transcriptase, RNA-dependent DNA polymerase	KEGG: 00230+2.7.7.7|KEGG: 00240+2.7.7.7	No	n/a	No
3D7.g8140	Cluster_011178	3	1A5.g11751			3D7.g10829		Accessory	2	Reverse transcriptase (RNA-dependent DNA polymerase)								Reverse transcriptase, RNA-dependent DNA polymerase	KEGG: 00230+2.7.7.7|KEGG: 00240+2.7.7.7	No	n/a	No
3D7.g2247	Cluster_011506	5		1E4.g1852		3D7.g2247	Zt09_model_1_01787	Accessory	3											No	n/a	No
3D7.g374	Cluster_011506	5		1E4.g1852		3D7.g2247	Zt09_model_1_01787	Accessory	3											No	n/a	No
3D7.g8094	Cluster_011844	6	1A5.g8014	1E4.g8116	3D1.g8009	3D7.g8094	Zt09_model_7_00799	Core	5											No	n/a	No
3D7.g10294	Cluster_012139	5		1E4.g11885	3D1.g11533	3D7.g10294		Accessory	3											No	n/a	No
3D7.g7383	Cluster_012139	5		1E4.g11885	3D1.g11533	3D7.g10294		Accessory	3											No	n/a	No
3D7.g11140	Cluster_012496	2				3D7.g11140		Singleton	1											No	n/a	No
3D7.g4535	Cluster_012496	2				3D7.g11140		Singleton	1											No	n/a	No
3D7.g11579	Cluster_012499	5				3D7.g11579		Singleton	1	Reverse transcriptase (RNA-dependent DNA polymerase)								Reverse transcriptase, RNA-dependent DNA polymerase	KEGG: 00230+2.7.7.7|KEGG: 00240+2.7.7.7	No	n/a	No
3D7.g11629	Cluster_012499	5				3D7.g11579		Singleton	1	Reverse transcriptase (RNA-dependent DNA polymerase)								Reverse transcriptase, RNA-dependent DNA polymerase	KEGG: 00230+2.7.7.7|KEGG: 00240+2.7.7.7	No	n/a	No
3D7.g3451	Cluster_012499	5				3D7.g11579		Singleton	1	Reverse transcriptase (RNA-dependent DNA polymerase)								Reverse transcriptase, RNA-dependent DNA polymerase	KEGG: 00230+2.7.7.7|KEGG: 00240+2.7.7.7	No	n/a	No
3D7.g5585	Cluster_012499	5				3D7.g11579		Singleton	1	Reverse transcriptase (RNA-dependent DNA polymerase)								Reverse transcriptase, RNA-dependent DNA polymerase	KEGG: 00230+2.7.7.7|KEGG: 00240+2.7.7.7	No	n/a	No
3D7.g9553	Cluster_012499	5				3D7.g11579		Singleton	1	Reverse transcriptase (RNA-dependent DNA polymerase)								Reverse transcriptase, RNA-dependent DNA polymerase	KEGG: 00230+2.7.7.7|KEGG: 00240+2.7.7.7	No	n/a	No
3D7.g7837	Cluster_012520	2				3D7.g7837		Singleton	1											No	n/a	No
3D7.g7838	Cluster_012520	2				3D7.g7837		Singleton	1											No	n/a	No
Zt09_model_1_00021	Cluster_000020	6	1A5.g20	1E4.g18	3D1.g21	3D7.g20	Zt09_model_1_00021	Core	5											No	n/a	No
Zt09_model_1_00022	Cluster_000020	6	1A5.g20	1E4.g18	3D1.g21	3D7.g20	Zt09_model_1_00021	Core	5	Predicted membrane protein (DUF2231)			2	3	2	2		Domain of unknown function DUF2231, transmembrane		No	n/a	No
Zt09_model_1_00722	Cluster_000725	6	1A5.g748	1E4.g749	3D1.g741	3D7.g772	Zt09_model_1_00722	Core	5	FAD-binding domain, Ferric reductase D binding domain, Ferric reductase like transmembrane component			4	7	4	4	GO:0016491|GO:0055114	FAD-binding 8, Riboflavin synthase-like beta-barrel, Ferric reductase, D binding domain, Ferredoxin reductase-type FAD-binding domain, Ferric reductase transmembrane component-like domain		No	n/a	No
Zt09_model_19_00017	Cluster_002570	5	1A5.g2656	1E4.g6496		3D7.g3623	Zt09_model_19_00017	Accessory	4											No	n/a	No
Zt09_model_2_00572	Cluster_002657	8	1A5.g2744	1E4.g2774	3D1.g2716	3D7.g2775	Zt09_model_2_00572	Core	5		secreted	secreted	1							Yes	n/a	Yes
Zt09_model_2_01125	Cluster_003207	10	1A5.g3306	1E4.g3340	3D1.g3270	3D7.g3324	Zt09_model_2_01125	Core	5	RTA1 like protein			4	7	4	7	GO:0006950|GO:0016021	RTA-like protein		No	n/a	No
Zt09_model_4_00543	Cluster_003207	10	1A5.g3306	1E4.g3340	3D1.g3270	3D7.g3324	Zt09_model_2_01125	Core	5	RTA1 like protein			4	7	4	7	GO:0006950|GO:0016021	RTA-like protein		No	n/a	No
Zt09_model_10_00555	Cluster_003328	7	1A5.g10092	1E4.g8167		3D7.g4627	Zt09_model_10_00555	Accessory	4											No	n/a	No
Zt09_model_6_00001	Cluster_003328	7	1A5.g10092	1E4.g8167		3D7.g4627	Zt09_model_10_00555	Accessory	4											No	n/a	No
Zt09_model_17_00002	Cluster_003329	6	1A5.g3435	1E4.g8170	3D1.g4572		Zt09_model_17_00002	Accessory	4											No	n/a	No
Zt09_model_2_01250	Cluster_003329	6	1A5.g3435	1E4.g8170	3D1.g4572		Zt09_model_17_00002	Accessory	4											No	n/a	No
Zt09_model_12_00001	Cluster_003330	6	1A5.g3437	1E4.g12033		3D7.g11139	Zt09_model_12_00001	Accessory	4											No	n/a	No
Zt09_model_3_00203	Cluster_003537	6	1A5.g3646	1E4.g3639	3D1.g3606	3D7.g3660	Zt09_model_3_00203	Core	5	Ammonium Transporter Family			1	2	2	3	GO:0008519|GO:0015696|GO:0016020|GO:0008519|GO:0016020|GO:0072488	Ammonium transporter AmtB-like domain, Ammonium transporter, Ammonium/urea transporter		No	n/a	No
Zt09_model_3_00205	Cluster_003537	6	1A5.g3646	1E4.g3639	3D1.g3606	3D7.g3660	Zt09_model_3_00203	Core	5	Ammonium Transporter Family			4	7	4	7	GO:0008519|GO:0016020|GO:0072488|GO:0008519|GO:0015696|GO:0016020	Ammonium transporter, Ammonium transporter AmtB-like domain, Ammonium/urea transporter, Ammonium transporter, conserved site		No	n/a	No
Zt09_model_3_00290	Cluster_003621	7	1A5.g3730	1E4.g2402	3D1.g3691	3D7.g2402	Zt09_model_3_00290	Core	5		secreted	secreted	1							Yes	n/a	No
Zt09_model_3_00554	Cluster_003887	6	1A5.g4005	1E4.g4076	3D1.g3965	3D7.g4016	Zt09_model_3_00554	Core	5											No	n/a	No
Zt09_model_3_00844	Cluster_004183	6	1A5.g4309	1E4.g4377	3D1.g4265	3D7.g4319	Zt09_model_3_00844	Core	5	SET domain							GO:0005515	SET domain		No	n/a	No
Zt09_model_12_00103	Cluster_005226	10	1A5.g10754	1E4.g10781	3D1.g10719	3D7.g10774	Zt09_model_12_00103	Core	5	Major Facilitator Superfamily			6	12	7	12	GO:0016021|GO:0055085	Major facilitator superfamily domain, Major facilitator superfamily		No	n/a	No
Zt09_model_4_00753	Cluster_005226	10	1A5.g10754	1E4.g10781	3D1.g10719	3D7.g10774	Zt09_model_12_00103	Core	5	Major Facilitator Superfamily			6	11	6	10	GO:0016021|GO:0055085	Major facilitator superfamily domain, Major facilitator superfamily		No	n/a	No
Zt09_model_5_00748	Cluster_006124	6	1A5.g6332	1E4.g6422	3D1.g6318	3D7.g6400	Zt09_model_5_00748	Core	5	GLEYA domain, PAN-like domain								PA14 domain, GLEYA adhesin domain, PAN/Apple domain, PAN-3 domain		No	n/a	No
Zt09_model_6_00402	Cluster_006631	6	1A5.g6863	1E4.g6947	3D1.g6861	3D7.g11620	Zt09_model_6_00402	Core	5	Hsp20/alpha crystallin family								Alpha crystallin/Hsp20 domain, Small heat shock protein HSP20, HSP20-like chaperone		No	n/a	No
Zt09_model_6_00687	Cluster_006920	6	1A5.g7172	1E4.g7258	3D1.g7160	3D7.g7236	Zt09_model_6_00687	Core	5	Major Facilitator Superfamily, Flavin containing amine oxidoreductase			5	8	4	7	GO:0016491|GO:0055114|GO:0016021|GO:0055085	FAD/D(P)-binding domain, Major facilitator superfamily, Major facilitator superfamily domain, Amine oxidase		No	n/a	No
Zt09_model_7_00035	Cluster_006988	5	1A5.g7248	1E4.g7329	3D1.g7233		Zt09_model_7_00035	Accessory	4	Phosphotransferase enzyme family								Aminoglycoside phosphotransferase, Protein kise-like domain		No	n/a	No
Zt09_model_8_00365	Cluster_008133	6	1A5.g8433	1E4.g11685	3D1.g8432	3D7.g8513	Zt09_model_8_00365	Core	5	Spo12 family								Spo12		No	n/a	No
Zt09_model_8_00679	Cluster_008443	6	1A5.g8762	1E4.g8852	3D1.g8758	3D7.g8836	Zt09_model_8_00679	Core	5	alpha/beta hydrolase fold							GO:0008152|GO:0016787	Alpha/Beta hydrolase fold, Alpha/beta hydrolase fold-3		No	n/a	No
Zt09_model_8_00680	Cluster_008443	6	1A5.g8762	1E4.g8852	3D1.g8758	3D7.g8836	Zt09_model_8_00679	Core	5	D binding domain of 6-phosphoglucote dehydrogese, D-binding of DP-dependent 3-hydroxyisobutyrate dehydrogese							GO:0055114|GO:0004616|GO:0055114|GO:0016491|GO:0055114|GO:0051287	6-phosphoglucote dehydrogese C-termil domain-like, 6-phosphoglucote dehydrogese, DP-binding, D(P)-binding domain, 6-phosphoglucote dehydrogese, domain 2, 3-hydroxyisobutyrate dehydrogese, D-binding domain		No	n/a	No
Zt09_model_10_00037	Cluster_009166	6	1A5.g9539	1E4.g9613	3D1.g9532	3D7.g9600	Zt09_model_10_00037	Core	5	Subunit 21 of Mediator complex								Mediator complex, subunit Med21		No	n/a	No
Zt09_model_10_00038	Cluster_009167	7	1A5.g9540	1E4.g9614	3D1.g9533	3D7.g9601	Zt09_model_10_00038	Core	5											No	n/a	No
Zt09_model_10_00427	Cluster_009561	6	1A5.g9942	1E4.g10023	3D1.g9938	3D7.g10007	Zt09_model_10_00427	Core	5		secreted	secreted	1					Alpha/Beta hydrolase fold		Yes	n/a	No
Zt09_model_10_00428	Cluster_009562	6	1A5.g9943	1E4.g10024	3D1.g9939	3D7.g10008	Zt09_model_10_00428	Core	5	Glutathione S-transferase, N-termil domain, Glutathione S-transferase, C-termil domain							GO:0005515	Thioredoxin-like fold, Glutathione S-transferase, C-termil-like, Glutathione S-transferase, N-termil, Glutathione S-transferase, C-termil		No	n/a	No
Zt09_model_10_00429	Cluster_009563	6	1A5.g9944	1E4.g10025	3D1.g9940	3D7.g10009	Zt09_model_10_00429	Core	5	Glycosyl hydrolase family 92			1	1	1	1	GO:0003824|GO:0003824|GO:0005975|GO:0030246	Six-hairpin glycosidase-like, Glycosyl hydrolase family 92, Alpha-1,2-mannosidase, putative, Glycoside hydrolase-type carbohydrate-binding, subgroup		No	n/a	No
Zt09_model_10_00430	Cluster_009564	6	1A5.g9945	1E4.g10026	3D1.g9941	3D7.g10010	Zt09_model_10_00430	Core	5	Cullin protein neddylation domain, Cullin family							GO:0006511|GO:0031461|GO:0031625|GO:0006511|GO:0031625	Cullin protein, neddylation domain, Cullin homology, Winged helix-turn-helix D-binding domain, Cullin, conserved site, Cullin repeat-like-containing domain, Cullin, N-termil	UniPathway: UPA00143	No	n/a	No
Zt09_model_11_00120	Cluster_009805	10	1A5.g10219	1E4.g10282	3D1.g10194	3D7.g10264	Zt09_model_11_00120	Core	5		secreted	secreted	1							Yes	n/a	Yes
Zt09_model_12_00050	Cluster_009805	10	1A5.g10219	1E4.g10282	3D1.g10194	3D7.g10264	Zt09_model_11_00120	Core	5		secreted	secreted	1							Yes	n/a	Yes
Zt09_model_11_00333	Cluster_010012	6	1A5.g10453	1E4.g10495	3D1.g10411	3D7.g10475	Zt09_model_11_00333	Core	5		secreted	secreted	1					Concavalin A-like lectin/glucase domain		Yes	n/a	No
Zt09_model_10_00002	Cluster_011063	5	1A5.g11592		3D1.g11816		Zt09_model_10_00002	Accessory	3											No	n/a	No
Zt09_model_11_00001	Cluster_011063	5	1A5.g11592		3D1.g11816		Zt09_model_10_00002	Accessory	3											No	n/a	No
Zt09_model_18_00033	Cluster_011254	5	1A5.g11861	1E4.g11795	3D1.g11771		Zt09_model_18_00033	Accessory	4											No	n/a	No
Zt09_model_18_00034	Cluster_011254	5	1A5.g11861	1E4.g11795	3D1.g11771		Zt09_model_18_00033	Accessory	4	Integrase core domain							GO:0015074|GO:0003676	Integrase, catalytic core, Ribonuclease H-like domain		No	n/a	No
Zt09_model_2_00383	Cluster_011435	6		1E4.g11571	3D1.g11662		Zt09_model_2_00383	Accessory	3	DDE superfamily endonuclease, Tc5 transposase D-binding domain							GO:0003676	DDE superfamily endonuclease, CENP-B-like, HTH CenpB-type D-binding domain		No	n/a	No
Zt09_model_9_00154	Cluster_011435	6		1E4.g11571	3D1.g11662		Zt09_model_2_00383	Accessory	3	DDE superfamily endonuclease							GO:0003676	DDE superfamily endonuclease, CENP-B-like		No	n/a	No
Zt09_model_1_01787	Cluster_011506	5		1E4.g1852		3D7.g2247	Zt09_model_1_01787	Accessory	3											No	n/a	No
Zt09_model_13_00311	Cluster_011774	4		1E4.g7005	3D1.g11396		Zt09_model_13_00311	Accessory	3											No	n/a	No
Zt09_model_13_00312	Cluster_011775	4		1E4.g7006	3D1.g11397		Zt09_model_13_00312	Accessory	3											No	n/a	No
Zt09_model_13_00315	Cluster_011778	3		1E4.g7009			Zt09_model_13_00315	Accessory	2											No	n/a	No
Zt09_model_13_00316	Cluster_011779	4		1E4.g7010	3D1.g11403		Zt09_model_13_00316	Accessory	3											No	n/a	No
Zt09_model_7_00799	Cluster_011844	6	1A5.g8014	1E4.g8116	3D1.g8009	3D7.g8094	Zt09_model_7_00799	Core	5											No	n/a	No
Zt09_model_15_00091	Cluster_011849	4		1E4.g8171	3D1.g4571		Zt09_model_15_00091	Accessory	3											No	n/a	No
Zt09_model_2_01251	Cluster_011849	4		1E4.g8171	3D1.g4571		Zt09_model_15_00091	Accessory	3											No	n/a	No
Zt09_model_1_01076	Cluster_012541	3					Zt09_model_1_01076	Singleton	1	Transposase, DDE superfamily endonuclease							GO:0003677|GO:0006313|GO:0015074	Transposase, Tc1-like		No	n/a	No
Zt09_model_2_00093	Cluster_012541	3					Zt09_model_1_01076	Singleton	1	Transposase, DDE superfamily endonuclease							GO:0003677|GO:0006313|GO:0015074	Transposase, Tc1-like		No	n/a	No
Zt09_model_5_00137	Cluster_012541	3					Zt09_model_1_01076	Singleton	1	Transposase, DDE superfamily endonuclease							GO:0003677|GO:0006313|GO:0015074	Transposase, Tc1-like		No	n/a	No
Zt09_model_17_00003	Cluster_012542	4					Zt09_model_17_00003	Singleton	1											No	n/a	No
Zt09_model_17_00089	Cluster_012542	4					Zt09_model_17_00003	Singleton	1											No	n/a	No
Zt09_model_21_00002	Cluster_012542	4					Zt09_model_17_00003	Singleton	1											No	n/a	No
Zt09_model_9_00002	Cluster_012542	4					Zt09_model_17_00003	Singleton	1											No	n/a	No
Zt09_model_21_00001	Cluster_012543	2					Zt09_model_21_00001	Singleton	1								GO:0003682	Bromo adjacent homology (BAH) domain		No	n/a	No
Zt09_model_9_00001	Cluster_012543	2					Zt09_model_21_00001	Singleton	1											No	n/a	No
Zt09_model_17_00004	Cluster_012544	4			3D1.g11591		Zt09_model_17_00004	Accessory	2	Reverse transcriptase (R-dependent D polymerase)			1	1	1			Endonuclease/exonuclease/phosphatase, Reverse transcriptase domain		No	n/a	No
Zt09_model_21_00003	Cluster_012544	4			3D1.g11591		Zt09_model_17_00004	Accessory	2	Reverse transcriptase (R-dependent D polymerase)			1	1	1			Reverse transcriptase domain		No	n/a	No
Zt09_model_9_00003	Cluster_012544	4			3D1.g11591		Zt09_model_17_00004	Accessory	2	Reverse transcriptase (R-dependent D polymerase)			1	1	1			Reverse transcriptase domain		No	n/a	No
