# Supplementary material for: Pangenome analyses of the wheat pathogen Zymoseptoria tritici reveal the structural basis of a highly plastic eukaryotic genome
Source: BMC Biol. 2018 Jan 11;16:5. doi: 10.1186/s12915-017-0457-4 (PMC5765654; doi:10.1186/s12915-017-0457-4)
Supplement: Supplementary file 11 — Whole-genome sequence analyses of the 123 Zymoseptoria tritici isolates included in this study. (XLS 121 kb) [file 12915_2017_457_MOESM11_ESM.xls]

## Sheet: Table S1
Table S7: Whole-genome sequence analyses of the 123 Zymoseptoria tritici isolates included in this study
				Mapping on IPO323		Mapping on 1A5		Mapping on 1E4		Mapping on 3D1		Mapping on 3D7
Isolate name	Population	Read length	Number of reads (1)	IPO323 Alignement rate (%)	IPO323 mean coverage at mapped positions (X) (2)	1A5 Alignement rate (%)	1A5 mean coverage at mapped positions (X) (2)	1E4 Alignement rate (%)	1E4 mean coverage at mapped positions (X) (2)	3D1 Alignement rate (%)	3D1 mean coverage at mapped positions (X) (2)	3D7 Alignement rate (%)	3D7 mean coverage at mapped positions (X) (2)	Bioproject ID (3)	BioSample ID (3)
ISY_Ar_11g	Israel	101	7178306	93.7	17.1176	91.56	16.7266	91.12	16.6463	92.01	16.8088	88.82	16.2261	PRJNA327615	SAMN05353914
ISY_Ar_11i	Israel	101	3434300	93.91	8.20788	92.05	8.04531	91.7	8.01472	92.56	8.08988	89.11	7.78835	PRJNA327615	SAMN05353902
ISY_Ar_12d	Israel	101	4691441	93.71	11.1885	91.58	10.9342	90.38	10.7909	92.17	11.0047	89.46	10.6811	PRJNA327615	SAMN05353911
ISY_Ar_12e	Israel	101	4374893	93.83	10.447	92.04	10.2477	90.49	10.0751	92.41	10.2889	88.81	9.88804	PRJNA327615	SAMN05353903
ISY_Ar_12f	Israel	101	9933383	93.4	23.6116	91.42	23.111	90.16	22.7925	91.69	23.1793	88.42	22.3526	PRJNA327615	SAMN05353908
ISY_Ar_15a	Israel	101	5473738	94.22	13.1253	92.1	12.8299	90.41	12.5945	92.48	12.8829	89.84	12.5151	PRJNA327615	SAMN05353913
ISY_Ar_16a	Israel	101	4053420	93.56	9.65145	91.77	9.4668	89.94	9.27802	91.76	9.46577	89.35	9.21716	PRJNA327615	SAMN05353900
ISY_Ar_16h	Israel	101	11095379	93.98	26.5374	92.17	26.0263	91.66	25.8823	92.76	26.1929	92.18	26.0291	PRJNA327615	SAMN05353904
ISY_Ar_17b	Israel	101	11609906	92.68	27.3839	90.92	26.8639	90.26	26.6689	91.06	26.9053	88.53	26.1577	PRJNA327615	SAMN05353907
ISY_Ar_17e	Israel	101	5353576	93.57	12.7486	91.6	12.4802	90.11	12.2772	92.28	12.5728	89.32	12.1695	PRJNA327615	SAMN05353897
ISY_Ar_17i	Israel	101	6545538	94.19	15.6903	91.89	15.3072	91.56	15.2522	92.24	15.3655	89.76	14.9523	PRJNA327615	SAMN05353912
ISY_Ar_17r	Israel	101	7954755	94.22	19.0744	92.61	18.7485	90.78	18.378	92.89	18.8051	89.63	18.1452	PRJNA327615	SAMN05353905
ISY_Ar_18b	Israel	101	10378790	93.45	24.6835	91.67	24.2133	90.31	23.8541	91.97	24.2926	89.94	23.7564	PRJNA327615	SAMN05353906
ISY_Ar_19e	Israel	101	7352203	93.62	17.5173	91.71	17.1599	90.36	16.9073	92.13	17.2385	89.75	16.7932	PRJNA327615	SAMN05981206
ISY_Ar_1b	Israel	101	4257294	93.95	10.1791	92.11	9.97979	91.79	9.94511	92.3	10.0004	89.93	9.74359	PRJNA327615	SAMN05353901
ISY_Ar_1j	Israel	101	3803413	93.91	9.09005	91.98	8.90323	90.55	8.76481	92.29	8.93324	89.19	8.63317	PRJNA327615	SAMN05981207
ISY_Ar_21a	Israel	101	8032270	93.76	19.1662	91.73	18.7513	90.48	18.4957	92.18	18.8432	90.22	18.4426	PRJNA327615	SAMN05353910
ISY_Ar_22f	Israel	101	5431106	92.01	12.7176	90.5	12.5089	88.72	12.2628	90.8	12.5503	87.63	12.1122	PRJNA327615	SAMN05353898
ISY_Ar_2b	Israel	101	4112730	93.69	9.80628	91.48	9.57496	90.31	9.4525	91.89	9.61788	89.61	9.37924	PRJNA327615	SAMN05981208
ISY_Ar_2f	Israel	101	9155937	92.87	21.6401	91.04	21.2137	89.42	20.8362	91.6	21.3442	88.64	20.6544	PRJNA327615	SAMN05353909
ISY_Ar_4b	Israel	101	9983818	93.71	23.8102	91.34	23.208	90.09	22.8904	91.87	23.3427	89.29	22.6872	PRJNA327615	SAMN05981209
ISY_Ar_4f	Israel	101	10087507	94.45	24.2475	92.22	23.675	90.82	23.3156	92.69	23.7956	90.19	23.1538	PRJNA327615	SAMN05981210
ISY_Ar_4g	Israel	101	3855471	93.6	9.18405	91.57	8.98486	90.33	8.86319	91.96	9.02313	91.19	8.94758	PRJNA327615	SAMN05981211
ISY_Ar_5g	Israel	101	6609914	94.54	15.9035	92.57	15.5721	91.03	15.313	92.76	15.604	89.94	15.1297	PRJNA327615	SAMN05981212
ST99CH_3A1	Switzerland	101	4234916	94.75	10.2119	93.59	10.0868	92.08	9.92409	93.85	10.1149	90.85	9.79153	PRJNA327615	SAMN05353973
ST99CH_3A10	Switzerland	101	4677841	94.44	11.243	93.47	11.1275	92.53	11.0156	93.77	11.1632	90.8	10.8097	PRJNA327615	SAMN05981213
ST99CH_3A2	Switzerland	101	4589868	94.27	11.0117	92.49	10.8038	90.98	10.6274	92.28	10.7792	89.9	10.5012	PRJNA327615	SAMN05353963
ST99CH_3A4	Switzerland	101	4732903	94.35	11.3645	92.92	11.1923	91.55	11.0272	93.25	11.232	90.61	10.914	PRJNA327615	SAMN05353964
ST99CH_3A5	Switzerland	101	6041691	94.97	14.6024	93.8	14.4226	91.87	14.1258	93.87	14.4333	91.77	14.1104	PRJNA327615	SAMN05353965
ST99CH_3A6	Switzerland	101	11052530	95.08	26.7443	93.55	26.314	91.74	25.8048	93.78	26.3787	92.12	25.9117	PRJNA327615	SAMN05353968
ST99CH_3A9	Switzerland	101	8270729	94.82	19.9583	93.3	19.6384	91.67	19.2953	92.86	19.5458	91.1	19.1753	PRJNA327615	SAMN05981214
ST99CH_3B2	Switzerland	101	9671259	94.56	23.274	93.31	22.9663	92.56	22.7818	93.72	23.0673	90.69	22.3215	PRJNA327615	SAMN05353971
ST99CH_3B4	Switzerland	101	12191052	94.12	29.2014	92.58	28.7236	90.88	28.1962	92.68	28.7546	90.19	27.9821	PRJNA327615	SAMN05353969
ST99CH_3B8	Switzerland	90	6140418	86	11.9756	84.11	11.7124	82.64	11.5077	83.77	11.6651	82.23	11.4506	PRJNA178194	SAMN01815823
ST99CH_3C7	Switzerland	101	4926215	94.65	11.8663	93.2	11.6845	91.57	11.4801	93.01	11.6607	91.23	11.4375	PRJNA327615	SAMN05353966
ST99CH_3D1	Switzerland	90	5651343	83.36	10.6834	82.27	10.5437	80.9	10.3682	88.7	11.3678	79.49	10.1875	PRJNA178194	SAMN01815821
ST99CH_3D3	Switzerland	101	5794133	94.21	13.892	92.91	13.7004	91	13.4187	92.98	13.7107	89.75	13.2344	PRJNA327615	SAMN05353960
ST99CH_3D5	Switzerland	101	4810676	93.46	11.4423	91.52	11.2048	90.13	11.0346	91.89	11.2501	89.64	10.9746	PRJNA327615	SAMN05353962
ST99CH_3D7	Switzerland	90	5809671	86.61	11.4109	84.89	11.1843	83.45	10.9946	85.21	11.2265	91.36	12.0368	PRJNA178194	SAMN01815820
ST99CH_3D8	Switzerland	101	8194434	94.74	19.7576	93.08	19.4114	91.83	19.1507	93.26	19.4489	90.5	18.8733	PRJNA327615	SAMN05981215
ST99CH_3F1	Switzerland	101	7937361	94.82	19.1539	93.21	18.8287	91.79	18.5418	93.46	18.8792	90.8	18.3418	PRJNA327615	SAMN05353970
ST99CH_3F2	Switzerland	101	5423466	94.63	13.0613	92.91	12.8239	91	12.5603	92.71	12.7963	90.31	12.465	PRJNA327615	SAMN05353974
ST99CH_3F3	Switzerland	101	4670709	93.91	11.1629	92.72	11.0214	91.89	10.9227	92.83	11.0345	91.2	10.8407	PRJNA327615	SAMN05353967
ST99CH_3F4	Switzerland	101	3943885	93.53	9.38763	92.51	9.28525	90.59	9.09254	92.37	9.2712	89.36	8.96909	PRJNA327615	SAMN05981216
ST99CH_3F5	Switzerland	90	5776727	88.18	11.5519	87.16	11.4183	85.2	11.1615	86.75	11.3646	84.03	11.0082	PRJNA178194	SAMN01815819
ST99CH_3G2	Switzerland	101	7267314	94.85	17.5425	93.59	17.3095	91.42	16.9081	93.78	17.3446	90.35	16.7102	PRJNA327615	SAMN05981217
ST99CH_3G3	Switzerland	101	5765933	94.96	13.9345	93.54	13.7261	91.77	13.4664	93.6	13.7349	91.65	13.4488	PRJNA327615	SAMN05981218
ST99CH_3G6	Switzerland	101	6420297	94.01	15.3607	92.6	15.1303	91.1	14.8852	93.02	15.1989	90.97	14.8639	PRJNA327615	SAMN05353972
ST99CH_3H1	Switzerland	101	5414769	93.51	12.886	91.93	12.6683	91.5	12.609	92.43	12.7372	89.2	12.2921	PRJNA327615	SAMN05353961
ST99CH_3H3	Switzerland	101	7641211	93.78	18.237	93.02	18.0892	91.56	17.8053	93.26	18.1359	91.92	17.8753	PRJNA327615	SAMN05353976
ST99CH_3H4	Switzerland	101	9678529	94.87	23.3679	93.64	23.0649	92.05	22.6733	93.74	23.0895	90.08	22.188	PRJNA327615	SAMN05353975
STAus01_1A4	Australia	101	5029770	94.59	12.108	92.59	11.852	92.5	11.8405	93.05	11.9109	91.27	11.6831	PRJNA327615	SAMN05353885
STAus01_1A5	Australia	101	4376151	94.66	10.5424	92.72	10.3263	91.35	10.1738	92.92	10.3486	91.53	10.1938	PRJNA327615	SAMN05353878
STAus01_1A6	Australia	101	5440046	94.24	13.0472	92.42	12.7953	91.41	12.6554	92.45	12.7994	89.94	12.4519	PRJNA327615	SAMN05353896
STAus01_1A9	Australia	101	3710617	94.6	8.93343	92.66	8.75022	91.4	8.63124	92.95	8.77761	90.51	8.54719	PRJNA327615	SAMN05353890
STAus01_1B1	Australia	101	5761703	94.6	13.8715	92.95	13.6295	92.07	13.5005	93.11	13.653	90.64	13.2908	PRJNA327615	SAMN05981219
STAus01_1B2	Australia	101	3918651	94.41	9.41533	92.56	9.23083	91.3	9.10517	92.87	9.26174	91.02	9.07725	PRJNA327615	SAMN05353883
STAus01_1B7	Australia	101	7402701	93.77	17.6659	91.94	17.3211	90.5	17.0498	92.32	17.3927	89.78	16.9142	PRJNA327615	SAMN05353877
STAus01_1B8	Australia	101	6776870	94.62	16.319	92.74	15.9947	91.44	15.7705	93.09	16.0551	90.48	15.605	PRJNA327615	SAMN05353887
STAus01_1C1	Australia	101	7005709	94.9	16.9199	92.86	16.5562	92.46	16.4849	93.32	16.6382	90.72	16.1747	PRJNA327615	SAMN05981220
STAus01_1C2	Australia	101	4083035	94.93	9.86432	92.72	9.63468	91.78	9.537	93.25	9.68975	91.35	9.49232	PRJNA327615	SAMN05353882
STAus01_1C3	Australia	101	10146056	95.03	24.538	92.88	23.9828	91.63	23.6601	93.37	24.1093	90.68	23.4148	PRJNA327615	SAMN05981221
STAus01_1C6	Australia	101	4793741	95.04	11.5948	93.09	11.3569	92.76	11.3166	93.46	11.402	92.4	11.2727	PRJNA327615	SAMN05981222
STAus01_1C8	Australia	101	4727151	93.75	11.2785	91.93	11.0596	90.8	10.9236	92.18	11.0896	91.83	11.0475	PRJNA327615	SAMN05353880
STAus01_1D4	Australia	101	3495583	94.7	8.42462	92.66	8.24314	91.51	8.14083	92.9	8.26449	90.53	8.05365	PRJNA327615	SAMN05353889
STAus01_1D5	Australia	101	4484033	94.88	10.8274	92.53	10.5592	91.51	10.4428	92.93	10.6049	90.56	10.3344	PRJNA327615	SAMN05353893
STAus01_1D8	Australia	101	6341542	94.67	15.2788	92.63	14.9495	91.6	14.7833	93.02	15.0125	90.18	14.5541	PRJNA327615	SAMN05353894
STAus01_1E1	Australia	101	4987210	94.84	12.0373	92.75	11.7721	92.67	11.7619	93.09	11.8152	91.11	11.5639	PRJNA327615	SAMN05353892
STAus01_1E5	Australia	101	3692556	94.81	8.90968	92.7	8.71139	91.68	8.61554	93.05	8.74428	90.76	8.52908	PRJNA327615	SAMN05353879
STAus01_1F2	Australia	101	4209252	94.74	10.1489	92.88	9.94965	91.53	9.80504	93.49	10.015	91.37	9.7879	PRJNA327615	SAMN05353884
STAus01_1F3	Australia	101	5704378	95.08	13.8032	93.07	13.5114	91.92	13.3444	93.29	13.5433	91.16	13.2341	PRJNA327615	SAMN05981223
STAus01_1F8	Australia	101	6190980	94.9	14.9522	92.96	14.6466	91.74	14.4544	93.29	14.6986	90.7	14.2905	PRJNA327615	SAMN05353895
STAus01_1G2	Australia	101	7152893	95.22	17.3337	93.31	16.986	91.98	16.7439	93.62	17.0424	91.75	16.702	PRJNA327615	SAMN05981224
STAus01_1G5	Australia	101	5013052	94.79	12.0933	92.81	11.8407	91.59	11.6851	93.02	11.8675	90.52	11.5486	PRJNA327615	SAMN05353886
STAus01_1H2	Australia	101	4284100	94.19	10.2694	92.41	10.0753	91.12	9.93468	92.6	10.096	90.02	9.81475	PRJNA327615	SAMN05353881
STAus01_1H6	Australia	101	4102884	94.31	9.84754	92.25	9.63244	91.25	9.52802	92.66	9.67525	90.01	9.39855	PRJNA327615	SAMN05353888
STAus01_1H8	Australia	101	5407620	95.09	13.0864	93.11	12.814	91.98	12.6584	93.44	12.8594	91.07	12.5332	PRJNA327615	SAMN05353891
a12_3B_12	Oregon	101	10630698	94.65	25.6073	92.89	25.1311	91.32	24.7063	92.91	25.1365	91.41	24.7307	PRJNA327615	SAMN05353929
a12_3B_14	Oregon	101	4755359	94.2	11.4003	92.37	11.1788	90.76	10.984	92.65	11.2127	89.87	10.8762	PRJNA327615	SAMN05353933
a12_3B_15	Oregon	101	4746231	93.9	11.3421	92	11.1126	90.72	10.958	92.07	11.1211	90.75	10.9617	PRJNA327615	SAMN05353916
a12_3B_17	Oregon	101	10476682	95.15	25.3696	93.33	24.8843	91.8	24.4764	93.81	25.0123	91.43	24.3777	PRJNA327615	SAMN05353928
a12_3B_18	Oregon	101	9785365	93.48	23.2797	91.32	22.7417	90.27	22.4803	91.82	22.8663	89.25	22.2262	PRJNA327615	SAMN05353927
a12_3B_19	Oregon	101	4937679	93.11	11.7004	91.33	11.4767	89.68	11.2694	91.72	11.5257	89.15	11.2028	PRJNA327615	SAMN05353934
a12_3B_2	Oregon	101	3640816	94.82	8.78576	92.97	8.61435	91.32	8.46146	93.14	8.6301	90.56	8.39104	PRJNA327615	SAMN05353917
a12_3B_21	Oregon	101	5307442	95.42	12.8886	93.42	12.6184	92.62	12.5104	93.98	12.6941	91.31	12.3334	PRJNA327615	SAMN05353915
a12_3B_3	Oregon	101	3760709	94.57	9.05115	92.46	8.84921	91.1	8.71904	93.07	8.90759	90.34	8.64631	PRJNA327615	SAMN05353926
a12_3B_5	Oregon	101	4734412	94.65	11.4043	92.55	11.1512	91.11	10.9777	92.89	11.1922	91.35	11.0067	PRJNA327615	SAMN05353923
a12_3B_6	Oregon	101	4317174	95.27	10.4673	93.37	10.2586	91.89	10.096	93.75	10.3003	91.18	10.018	PRJNA327615	SAMN05353932
a12_3B_7	Oregon	101	5117420	94.73	12.3373	92.82	12.0885	91.34	11.8958	93.37	12.1602	91	11.8515	PRJNA327615	SAMN05353922
a12_3B_8	Oregon	101	3909637	94.75	9.4275	92.58	9.21159	91.04	9.05836	93.14	9.2673	91.4	9.09418	PRJNA327615	SAMN05353924
a12_4A_1	Oregon	101	5552208	95.14	13.4434	93.08	13.1523	91.67	12.9531	93.55	13.2187	90.1	12.7313	PRJNA327615	SAMN05353935
a12_4A_10	Oregon	101	4390406	93.58	10.4561	91.74	10.2505	91.56	10.2304	92.21	10.303	90.3	10.0896	PRJNA327615	SAMN05353920
a12_4A_11	Oregon	101	9226181	94.48	22.1841	92.5	21.7192	91.36	21.4516	92.77	21.7826	89.77	21.0782	PRJNA327615	SAMN05353930
a12_4A_2	Oregon	101	3308123	94.85	7.98546	93.13	7.84065	91.46	7.70005	93.5	7.8718	90.58	7.62596	PRJNA327615	SAMN05353925
a12_4A_4	Oregon	101	6243269	95.05	15.1024	93.06	14.7862	91.86	14.5955	93.29	14.8227	90	14.3	PRJNA327615	SAMN05353921
a12_4A_5	Oregon	101	3926832	94.78	9.47196	92.84	9.27808	91.6	9.15416	93.26	9.32006	91.18	9.11219	PRJNA327615	SAMN05353918
a12_4A_6	Oregon	101	6877734	94.95	16.6196	93.16	16.3063	91.72	16.0543	93.42	16.3518	91.38	15.9947	PRJNA327615	SAMN05981225
a12_4A_7	Oregon	101	4598742	95.29	11.1524	93.67	10.9628	92.17	10.7872	93.95	10.9955	91.17	10.6702	PRJNA327615	SAMN05353919
a15_2A_11	Oregon	101	9382130	95.85	22.8862	93.77	22.3896	92.58	22.1055	94.19	22.4899	91.58	21.8667	PRJNA327615	SAMN05353952
a15_2A_13	Oregon	101	4373040	94.76	10.546	92.46	10.2901	90.24	10.043	92.98	10.3479	89.83	9.99737	PRJNA327615	SAMN05353949
a15_2A_16	Oregon	101	6935509	95.58	16.8704	93.43	16.4909	91.83	16.2085	93.71	16.5404	91.27	16.1097	PRJNA327615	SAMN05353957
a15_2A_20	Oregon	101	6847234	95.33	16.6121	93.21	16.2427	91.97	16.0266	93.54	16.3002	90.76	15.8158	PRJNA327615	SAMN05981227
a15_2A_6	Oregon	101	5570290	94.75	13.4319	92.7	13.1413	91.28	12.94	93.23	13.2164	90.01	12.76	PRJNA327615	SAMN05353939
a15_2A_7	Oregon	101	6271214	95.4	15.2258	93.68	14.9513	91.99	14.6816	93.84	14.9768	91.63	14.6241	PRJNA327615	SAMN05353958
a15_3B_13	Oregon	101	5448087	95.39	13.226	93.79	13.0041	93	12.8946	93.54	12.9695	90.57	12.5577	PRJNA327615	SAMN05353959
a15_3B_15	Oregon	101	4528385	95.29	10.9817	93.23	10.7443	91.79	10.5784	93.67	10.795	91.86	10.5865	PRJNA327615	SAMN05353940
a15_3B_18	Oregon	101	3767412	95.4	9.14686	93.62	8.9762	91.64	8.78636	93.66	8.98004	91.02	8.72691	PRJNA327615	SAMN05353946
a15_3B_19	Oregon	101	4894289	94.37	11.7545	92.44	11.5141	91.01	11.336	92.83	11.5627	89.91	11.199	PRJNA327615	SAMN05353955
a15_3B_3	Oregon	101	4369543	94.61	10.5209	92.53	10.2896	91.08	10.1284	92.88	10.3285	89.92	9.99938	PRJNA327615	SAMN05981228
a15_3B_4	Oregon	101	4202703	93.59	10.0101	91.85	9.82401	90.35	9.66357	91.97	9.83684	90.09	9.63576	PRJNA327615	SAMN05353942
a15_3B_5	Oregon	101	4977444	93.96	11.9023	91.94	11.6464	90.7	11.4893	91.92	11.6439	89.67	11.3588	PRJNA327615	SAMN05353943
a15_3B_6	Oregon	101	6975988	93.54	16.6067	91.41	16.2286	90.34	16.0386	91.72	16.2836	90.38	16.0457	PRJNA327615	SAMN05353950
a15_3B_9	Oregon	101	5255950	94.83	12.6846	92.8	12.4131	91.42	12.2285	92.99	12.4385	90.4	12.0921	PRJNA327615	SAMN05353936
a15_4A_10	Oregon	101	8079466	95.19	19.5729	93.12	19.1472	91.53	18.8203	93.68	19.2624	91.7	18.8553	PRJNA327615	SAMN05353956
a15_4A_11	Oregon	101	6959194	95.26	16.8714	93.31	16.526	91.86	16.2692	93.78	16.6092	91.25	16.1612	PRJNA327615	SAMN05981229
a15_4A_13	Oregon	101	3807392	95.22	9.22649	93.18	9.02882	91.91	8.90576	93.37	9.04723	90.17	8.73716	PRJNA327615	SAMN05353938
a15_4A_15	Oregon	101	4446460	94.88	10.7367	93.22	10.5488	91.95	10.4051	93.39	10.5681	91.18	10.318	PRJNA327615	SAMN05353948
a15_4A_17	Oregon	101	4503275	95.01	10.8888	93.28	10.6905	91.75	10.5151	93.63	10.7306	90.16	10.3329	PRJNA327615	SAMN05353945
a15_4A_19	Oregon	101	4408256	94.59	10.6119	92.52	10.3797	91.34	10.2473	93.17	10.4526	90.46	10.1486	PRJNA327615	SAMN05353944
a15_4A_2	Oregon	101	6298950	95.14	15.2515	93.37	14.9677	92.76	14.87	93.75	15.0287	91.04	14.5942	PRJNA327615	SAMN05353951
a15_4A_3	Oregon	101	4870163	94.61	11.7263	92.73	11.4933	92.53	11.4685	93.21	11.5528	91.43	11.3322	PRJNA327615	SAMN05353954
a15_4A_4	Oregon	101	9371938	95.63	22.8089	93.47	22.2937	93.15	22.2174	94.08	22.4392	91.4	21.8	PRJNA327615	SAMN05353953
a15_4A_7	Oregon	101	4087540	95.06	9.88873	93.23	9.69836	91.67	9.53608	93.5	9.72645	90.18	9.38108	PRJNA327615	SAMN05353937
(1) Number of reads after trimming
(2) The genome-wide coverage was calculated as the number of mapped reads multiplied by average read length and divided by the genome size
(3) All samples are available on the NCBI Short Read Archive
